# Supplementary material for: Construction of high resolution genetic linkage maps to improve the soybean genome sequence assembly Glyma1.01
Source: BMC Genomics. 2016 Jan 6;17:33. doi: 10.1186/s12864-015-2344-0 (PMC4704267; doi:10.1186/s12864-015-2344-0)
Supplement: Additional file 1: Table S1. — NCBI ssID, SNP ID of SoySNP50K SNPs (Song et al. [23]), genome position Glyma1.01, corresponding genome position in the Wm82.a2.v1 assembly, gene IDs of SNPs in the Wm82.a2.v1 assembly and genetic linkage group and linkage position of the SNPs in the Williams 82 x PI479752 (WP) and Essex x Williams 82 (EW) populations (XLS 10149 kb) [file 12864_2015_2344_MOESM1_ESM.xls]

## Sheet: Sheet1
Additional file 1: Table S1. NCBI ssID, SNP ID of SoySNP50K SNPs (Song et al 2013), genome position Glyma1.01, corresponding genome position in the Wm82.a2.v1 assembly, gene IDs of SNPs in the Wm82.a2.v1 assembly and genetic linkage group and linkage position of the SNPs in the Williams 82 x PI479752 (WP) and Essex x Williams 82 (EW) populations
ss ID	SNP ID	Glyma1.01 Chromosome	Glyma1.01 Coordinate	Wm82.a2.v1 Chromosome	Wm82.a2.v1 Coordinate	Wm82.a2.v1 Gene ID	Wm82.a2.v1 Gene Regions	WP Linkage Group	WP linkage position	EW Linkage Group	EW linkage position	Regions of Glyma1.01 repositioned or re-oriented (green color: based on WP and EW map, yellow: based on WP or EW, orange: based on synteny or assembler.
715609017	BARC_1.01_Gm11_13669319_G_A	Gm11	13669319	scaffold_298	46200
715584688	BARC_1.01_Gm03_19965464_A_C	Gm03	19965464	scaffold_87	52801
715578672	BARC_1.01_Gm01_2033_G_A	Gm01	2033	Chr01	2033
715578788	BARC_1.01_Gm01_24939_A_G	Gm01	24939	Chr01	24952
715578818	BARC_1.01_Gm01_25990_C_T	Gm01	25990	Chr01	26003
715578923	BARC_1.01_Gm01_29658_A_G	Gm01	29658	Chr01	29671			1	0
715578960	BARC_1.01_Gm01_30699_G_A	Gm01	30699	Chr01	30712
715579193	BARC_1.01_Gm01_37005_C_T	Gm01	37005	Chr01	37018
715579265	BARC_1.01_Gm01_38469_C_A	Gm01	38469	Chr01	38482
715579576	BARC_1.01_Gm01_46360_A_G	Gm01	46360	Chr01	46373			1	0
715579942	BARC_1.01_Gm01_49225_G_A	Gm01	49225	Chr01	49238
715580755	BARC_1.01_Gm01_61178_C_T	Gm01	61178	Chr01	61191	Glyma.01G000200	Intron
715580822	BARC_1.01_Gm01_81983_C_A	Gm01	81983	Chr01	81844
715580828	BARC_1.01_Gm01_83295_A_G	Gm01	83295	Chr01	83156			1	0
715580853	BARC_1.01_Gm01_90419_T_G	Gm01	90419	Chr01	90280	Glyma.01G000400	3'UTR	1	0
715580861	BARC_1.01_Gm01_92502_A_G	Gm01	92502	Chr01	92363	Glyma.01G000400	Intron	1	0
715580878	BARC_1.01_Gm01_96941_A_C	Gm01	96941	Chr01	96802
715580885	BARC_1.01_Gm01_98352_T_C	Gm01	98352	Chr01	98213
715578457	BARC_1.01_Gm01_125218_C_A	Gm01	125218	Chr01	125073	Glyma.01G000600	Intron
715578496	BARC_1.01_Gm01_138835_A_G	Gm01	138835	Chr01	138690			1	0
715578522	BARC_1.01_Gm01_148481_T_C	Gm01	148481	Chr01	148336	Glyma.01G000700	Intron	1	0
715578530	BARC_1.01_Gm01_149508_G_A	Gm01	149508	Chr01	149363	Glyma.01G000700	Intron
715578548	BARC_1.01_Gm01_153686_G_T	Gm01	153686	Chr01	153541	Glyma.01G000700	Intron
715578587	BARC_1.01_Gm01_166873_A_C	Gm01	166873	Chr01	166728
715578628	BARC_1.01_Gm01_183522_T_C	Gm01	183522	Chr01	183377	Glyma.01G000900	Intron	1	0
715578633	BARC_1.01_Gm01_185356_C_T	Gm01	185356	Chr01	185211	Glyma.01G000900	Intron
715578635	BARC_1.01_Gm01_186315_A_G	Gm01	186315	Chr01	186170	Glyma.01G000900	Intron	1	0
715578726	BARC_1.01_Gm01_225650_G_A	Gm01	225650	Chr01	225505	Glyma.01G001200	CDS	1	0.014
715578743	BARC_1.01_Gm01_234280_T_C	Gm01	234280	Chr01	234135	Glyma.01G001300	CDS	1	0.043
715578754	BARC_1.01_Gm01_237375_G_A	Gm01	237375	Chr01	237230	Glyma.01G001300	CDS	1	0.043
715578760	BARC_1.01_Gm01_238408_G_T	Gm01	238408	Chr01	238263
715578773	BARC_1.01_Gm01_243024_T_C	Gm01	243024	Chr01	242879			1	0.087
715578777	BARC_1.01_Gm01_244270_C_T	Gm01	244270	Chr01	244125	Glyma.01G001400	CDS	1	0.087
715578780	BARC_1.01_Gm01_245175_G_A	Gm01	245175	Chr01	245030			1	0.087
715578807	BARC_1.01_Gm01_257573_C_A	Gm01	257573	Chr01	257428	Glyma.01G001500	CDS
715578887	BARC_1.01_Gm01_281790_T_C	Gm01	281790	Chr01	281645	Glyma.01G001900	Intron	1	0.351	1	0
715578894	BARC_1.01_Gm01_283678_T_G	Gm01	283678	Chr01	283533	Glyma.01G001900	CDS	1	0.351	1	0
715578916	BARC_1.01_Gm01_293224_T_C	Gm01	293224	Chr01	293086	Glyma.01G002100	CDS
715578949	BARC_1.01_Gm01_303231_T_G	Gm01	303231	Chr01	303093
715578998	BARC_1.01_Gm01_321874_C_T	Gm01	321874	Chr01	321736	Glyma.01G002300	Intron
715579048	BARC_1.01_Gm01_334575_A_G	Gm01	334575	Chr01	334437			1	0.624
715579052	BARC_1.01_Gm01_336090_A_G	Gm01	336090	Chr01	335952	Glyma.01G002600	CDS	1	0.624
715579179	BARC_1.01_Gm01_367189_G_A	Gm01	367189	Chr01	367051
715579185	BARC_1.01_Gm01_368192_G_A	Gm01	368192	Chr01	368054
715579226	BARC_1.01_Gm01_377284_C_T	Gm01	377284	Chr01	377146	Glyma.01G003300	CDS
715579235	BARC_1.01_Gm01_378771_A_G	Gm01	378771	Chr01	378633	Glyma.01G003300	CDS	1	0.879
715579252	BARC_1.01_Gm01_382218_A_G	Gm01	382218	Chr01	382080			1	0.879
715579281	BARC_1.01_Gm01_388778_G_T	Gm01	388778	Chr01	388640	Glyma.01G003600	Intron	1	0.879
715579337	BARC_1.01_Gm01_402061_A_C	Gm01	402061	Chr01	401923			1	0.919
715579350	BARC_1.01_Gm01_405304_T_C	Gm01	405304	Chr01	405166
715579366	BARC_1.01_Gm01_409172_A_C	Gm01	409172	Chr01	409034			1	0.994
715579418	BARC_1.01_Gm01_423351_C_A	Gm01	423351	Chr01	423213	Glyma.01G004100	CDS
715579444	BARC_1.01_Gm01_429794_G_A	Gm01	429794	Chr01	429656	Glyma.01G004300	Intron
715579457	BARC_1.01_Gm01_432775_C_A	Gm01	432775	Chr01	432637	Glyma.01G004400	CDS
715579466	BARC_1.01_Gm01_434813_A_G	Gm01	434813	Chr01	434675	Glyma.01G004500	5'UTR
715579484	BARC_1.01_Gm01_439582_A_G	Gm01	439582	Chr01	439444	Glyma.01G004600	5'UTR	1	1.112
715579534	BARC_1.01_Gm01_452642_A_G	Gm01	452642	Chr01	452504	Glyma.01G004800	CDS	1	1.181
715579537	BARC_1.01_Gm01_453535_T_G	Gm01	453535	Chr01	453369
715579556	BARC_1.01_Gm01_458882_G_A	Gm01	458882	Chr01	458739	Glyma.01G004900	Intron	1	1.23
715579584	BARC_1.01_Gm01_465402_T_C	Gm01	465402	Chr01	465259	Glyma.01G005000	CDS
715579633	BARC_1.01_Gm01_469387_T_C	Gm01	469387	Chr01	469244
715579660	BARC_1.01_Gm01_471125_G_A	Gm01	471125	Chr01	470982
715579674	BARC_1.01_Gm01_472038_C_A	Gm01	472038	Chr01	471895
715579733	BARC_1.01_Gm01_477469_G_A	Gm01	477469	Chr01	477326
715579912	BARC_1.01_Gm01_488836_C_T	Gm01	488836	Chr01	488693
715580182	BARC_1.01_Gm01_510342_G_A	Gm01	510342	Chr01	510643
715580199	BARC_1.01_Gm01_512110_G_T	Gm01	512110	Chr01	512411	Glyma.01G005200	5'UTR	1	1.763
715580685	BARC_1.01_Gm01_554008_A_C	Gm01	554008	Chr01	554257
715580737	BARC_1.01_Gm01_565991_A_C	Gm01	565991	Chr01	566240	Glyma.01G005700	Intron	1	2.226
715580738	BARC_1.01_Gm01_569667_G_A	Gm01	569667	Chr01	569916	Glyma.01G005800	Intron
715580739	BARC_1.01_Gm01_571178_G_A	Gm01	571178	Chr01	571427	Glyma.01G005800	CDS
715580743	BARC_1.01_Gm01_580814_G_A	Gm01	580814	Chr01	581063
715580748	BARC_1.01_Gm01_595259_T_C	Gm01	595259	Chr01	595508	Glyma.01G006100	Intron
715580750	BARC_1.01_Gm01_599126_G_T	Gm01	599126	Chr01	599375
715580760	BARC_1.01_Gm01_628702_A_G	Gm01	628702	Chr01	628950	Glyma.01G006500	Intron
715580775	BARC_1.01_Gm01_683066_T_G	Gm01	683066	Chr01	683307	Glyma.01G007000	5'UTR/CDS
715580778	BARC_1.01_Gm01_688663_A_G	Gm01	688663	Chr01	688904
715580782	BARC_1.01_Gm01_700280_G_T	Gm01	700280	Chr01	700521
715580786	BARC_1.01_Gm01_707917_A_C	Gm01	707917	Chr01	708158	Glyma.01G007100	CDS
715580800	BARC_1.01_Gm01_755860_A_G	Gm01	755860	Chr01	756159	Glyma.01G007600	Intron
715580805	BARC_1.01_Gm01_769779_A_G	Gm01	769779	Chr01	770078	Glyma.01G007800	Intron
715580810	BARC_1.01_Gm01_787179_A_C	Gm01	787179	Chr01	787478	Glyma.01G008100	CDS
715580811	BARC_1.01_Gm01_790446_C_A	Gm01	790446	Chr01	790745	Glyma.01G008100	Intron
715580815	BARC_1.01_Gm01_801585_A_G	Gm01	801585	Chr01	801884
715580817	BARC_1.01_Gm01_807583_A_G	Gm01	807583	Chr01	807882	Glyma.01G008200	Intron
715580823	BARC_1.01_Gm01_822979_A_G	Gm01	822979	Chr01	823278			1	4.01
715580827	BARC_1.01_Gm01_832169_T_C	Gm01	832169	Chr01	832468
715580833	BARC_1.01_Gm01_849807_A_C	Gm01	849807	Chr01	850106	Glyma.01G008700	Intron
715580837	BARC_1.01_Gm01_861723_A_G	Gm01	861723	Chr01	862022	Glyma.01G008800	5'UTR
715580841	BARC_1.01_Gm01_874910_G_A	Gm01	874910	Chr01	875209
715580847	BARC_1.01_Gm01_889229_A_C	Gm01	889229	Chr01	889528
715580851	BARC_1.01_Gm01_901691_C_T	Gm01	901691	Chr01	901990	Glyma.01G009200	CDS
715580859	BARC_1.01_Gm01_921063_G_A	Gm01	921063	Chr01	921362	Glyma.01G009400	CDS	1	4.678
715580862	BARC_1.01_Gm01_925493_T_C	Gm01	925493	Chr01	925792	Glyma.01G009400	CDS
715580871	BARC_1.01_Gm01_955547_T_C	Gm01	955547	Chr01	955846	Glyma.01G009700	CDS
715580873	BARC_1.01_Gm01_960736_T_C	Gm01	960736	Chr01	961035	Glyma.01G009800	Intron
715580875	BARC_1.01_Gm01_963847_T_C	Gm01	963847	Chr01	964146
715580881	BARC_1.01_Gm01_973781_T_C	Gm01	973781	Chr01	974080	Glyma.01G010000	Intron
715580883	BARC_1.01_Gm01_979625_G_A	Gm01	979625	Chr01	979924			1	5.19
715578403	BARC_1.01_Gm01_1006696_C_T	Gm01	1006696	Chr01	1006995
715578405	BARC_1.01_Gm01_1009248_G_A	Gm01	1009248	Chr01	1009547	Glyma.01G010400	CDS
715578406	BARC_1.01_Gm01_1011674_T_G	Gm01	1011674	Chr01	1011973	Glyma.01G010400	Intron	9	100.763
715578407	BARC_1.01_Gm01_1013695_A_G	Gm01	1013695	Chr01	1013994
715578412	BARC_1.01_Gm01_1028956_A_G	Gm01	1028956	Chr01	1029255
715578414	BARC_1.01_Gm01_1045893_G_A	Gm01	1045893	Chr01	1046193
715578418	BARC_1.01_Gm01_1059407_T_C	Gm01	1059407	Chr01	1059707	Glyma.01G011100	Intron
715578421	BARC_1.01_Gm01_1065157_A_C	Gm01	1065157	Chr01	1065457
715578425	BARC_1.01_Gm01_1077129_C_T	Gm01	1077129	Chr01	1077429
715578431	BARC_1.01_Gm01_1101335_T_C	Gm01	1101335	Chr01	1097741
715578433	BARC_1.01_Gm01_1106898_G_A	Gm01	1106898	Chr01	1103304
715578435	BARC_1.01_Gm01_1110822_C_T	Gm01	1110822	Chr01	1107228
715578445	BARC_1.01_Gm01_1170830_T_G	Gm01	1170830	Chr01	1167236	Glyma.01G012100	5'UTR/CDS
715578447	BARC_1.01_Gm01_1188499_C_T	Gm01	1188499	Chr01	1184892	Glyma.01G012200	Intron
715578454	BARC_1.01_Gm01_1241762_A_C	Gm01	1241762	Chr01	1234293	Glyma.01G013100	CDS
715578456	BARC_1.01_Gm01_1244765_A_C	Gm01	1244765	Chr01	1237296	Glyma.01G013100	CDS
715578459	BARC_1.01_Gm01_1254891_A_G	Gm01	1254891	Chr01	1247422	Glyma.01G013200	Intron
715578461	BARC_1.01_Gm01_1275418_C_T	Gm01	1275418	Chr01	1270186	Glyma.01G013300	CDS
715578462	BARC_1.01_Gm01_1276375_T_C	Gm01	1276375	Chr01	1271143	Glyma.01G013300	Intron
715578463	BARC_1.01_Gm01_1279146_C_T	Gm01	1279146	Chr01	1273914	Glyma.01G013300	Intron
715578465	BARC_1.01_Gm01_1282140_C_T	Gm01	1282140	Chr01	1276908
715578469	BARC_1.01_Gm01_1302395_G_T	Gm01	1302395	Chr01	1297163
715578470	BARC_1.01_Gm01_1306252_A_G	Gm01	1306252	Chr01	1301020
715578472	BARC_1.01_Gm01_1307763_C_A	Gm01	1307763	Chr01	1302531	Glyma.01G013600	3'UTR/CDS
715578473	BARC_1.01_Gm01_1314111_A_C	Gm01	1314111	Chr01	1308879	Glyma.01G013600	Intron
715578474	BARC_1.01_Gm01_1315010_A_G	Gm01	1315010	Chr01	1309778	Glyma.01G013600	Intron
715578476	BARC_1.01_Gm01_1319954_C_T	Gm01	1319954	Chr01	1314722	Glyma.01G013800	CDS
715578481	BARC_1.01_Gm01_1340781_T_C	Gm01	1340781	Chr01	1335549
715578482	BARC_1.01_Gm01_1342929_T_C	Gm01	1342929	Chr01	1337697
715578484	BARC_1.01_Gm01_1344976_A_G	Gm01	1344976	Chr01	1339744	Glyma.01G014000	Intron
715578485	BARC_1.01_Gm01_1349592_A_G	Gm01	1349592	Chr01	1344360
715578487	BARC_1.01_Gm01_1355473_C_T	Gm01	1355473	Chr01	1350243
715578488	BARC_1.01_Gm01_1357243_C_T	Gm01	1357243	Chr01	1352013
715578489	BARC_1.01_Gm01_1369371_C_A	Gm01	1369371	Chr01	1364141
715578492	BARC_1.01_Gm01_1378673_T_C	Gm01	1378673	Chr01	1373443	Glyma.01G014200	Intron
715578494	BARC_1.01_Gm01_1384724_A_C	Gm01	1384724	Chr01	1379494	Glyma.01G014200	Intron
715578497	BARC_1.01_Gm01_1389979_A_G	Gm01	1389979	Chr01	1384749
715578499	BARC_1.01_Gm01_1402462_T_C	Gm01	1402462	Chr01	1397232	Glyma.01G014500	CDS
715578501	BARC_1.01_Gm01_1405511_C_T	Gm01	1405511	Chr01	1400281
715578503	BARC_1.01_Gm01_1407841_G_A	Gm01	1407841	Chr01	1402999
715578506	BARC_1.01_Gm01_1422373_T_G	Gm01	1422373	Chr01	1417531
715578507	BARC_1.01_Gm01_1424071_A_G	Gm01	1424071	Chr01	1419229
715578509	BARC_1.01_Gm01_1428598_T_G	Gm01	1428598	Chr01	1423756
715578510	BARC_1.01_Gm01_1429712_G_A	Gm01	1429712	Chr01	1424870
715578520	BARC_1.01_Gm01_1479342_C_T	Gm01	1479342	Chr01	1475349			1	8.607	1	8.912
715578523	BARC_1.01_Gm01_1486278_A_G	Gm01	1486278	Chr01	1482285	Glyma.01G014900	Intron	1	8.806	1	8.951
715578525	BARC_1.01_Gm01_1487911_C_T	Gm01	1487911	Chr01	1483918	Glyma.01G014900	3'UTR			1	8.998
715578527	BARC_1.01_Gm01_1490705_T_C	Gm01	1490705	Chr01	1486712	Glyma.01G015000	Intron	1	8.806
715578529	BARC_1.01_Gm01_1494600_C_T	Gm01	1494600	Chr01	1490607	Glyma.01G015000	Intron	1	8.806	1	8.998
715578532	BARC_1.01_Gm01_1497925_A_G	Gm01	1497925	Chr01	1493932			1	9.002
715578533	BARC_1.01_Gm01_1502816_G_A	Gm01	1502816	Chr01	1498823	Glyma.01G015100	3'UTR	1	9.002
715578536	BARC_1.01_Gm01_1512759_A_G	Gm01	1512759	Chr01	1508766	Glyma.01G015300	5'UTR	1	9.002
715578538	BARC_1.01_Gm01_1517759_G_A	Gm01	1517759	Chr01	1513766
715578540	BARC_1.01_Gm01_1520839_A_C	Gm01	1520839	Chr01	1516846	Glyma.01G015500	CDS
715578542	BARC_1.01_Gm01_1524003_T_C	Gm01	1524003	Chr01	1520010
715578543	BARC_1.01_Gm01_1525984_T_C	Gm01	1525984	Chr01	1521991			1	9.421
715578545	BARC_1.01_Gm01_1532784_T_C	Gm01	1532784	Chr01	1528791
715578547	BARC_1.01_Gm01_1535892_G_T	Gm01	1535892	Chr01	1531899	Glyma.01G015700	3'UTR/CDS	1	9.639
715578550	BARC_1.01_Gm01_1537875_A_G	Gm01	1537875	Chr01	1533882	Glyma.01G015800	CDS	1	9.488
715578552	BARC_1.01_Gm01_1545086_A_G	Gm01	1545086	Chr01	1541093			1	9.517
715578554	BARC_1.01_Gm01_1553914_C_T	Gm01	1553914	Chr01	1549921	Glyma.01G016100	CDS	1	9.517
715578556	BARC_1.01_Gm01_1557123_G_T	Gm01	1557123	Chr01	1553130	Glyma.01G016200	3'UTR	1	9.562
715578558	BARC_1.01_Gm01_1560069_T_G	Gm01	1560069	Chr01	1556076	Glyma.01G016200	5'UTR	1	9.562
715578563	BARC_1.01_Gm01_1584120_T_G	Gm01	1584120	Chr01	1580127	Glyma.01G016500	CDS	1	9.798
715578568	BARC_1.01_Gm01_1604217_C_T	Gm01	1604217	Chr01	1600224	Glyma.01G016700	CDS
715578571	BARC_1.01_Gm01_1612084_C_T	Gm01	1612084	Chr01	1608091
715578574	BARC_1.01_Gm01_1620778_A_G	Gm01	1620778	Chr01	1616784	Glyma.01G016900	Intron
715578575	BARC_1.01_Gm01_1623069_C_T	Gm01	1623069	Chr01	1619075	Glyma.01G016900	CDS
715578577	BARC_1.01_Gm01_1626833_G_A	Gm01	1626833	Chr01	1622839
715578578	BARC_1.01_Gm01_1628135_C_T	Gm01	1628135	Chr01	1624141	Glyma.01G017000	CDS
715578581	BARC_1.01_Gm01_1641254_T_G	Gm01	1641254	Chr01	1641539			1	10.568
715578584	BARC_1.01_Gm01_1653315_T_C	Gm01	1653315	Chr01	1653600
715578589	BARC_1.01_Gm01_1674562_T_C	Gm01	1674562	Chr01	1675532			1	10.65
715578593	BARC_1.01_Gm01_1695799_C_T	Gm01	1695799	Chr01	1696769
715578597	BARC_1.01_Gm01_1707693_T_C	Gm01	1707693	Chr01	1708663
715578598	BARC_1.01_Gm01_1708599_G_A	Gm01	1708599	Chr01	1709569
715578601	BARC_1.01_Gm01_1714635_G_T	Gm01	1714635	Chr01	1715605
715578603	BARC_1.01_Gm01_1721205_G_A	Gm01	1721205	Chr01	1722193
715578610	BARC_1.01_Gm01_1744951_C_A	Gm01	1744951	Chr01	1745945	Glyma.01G018100	3'UTR	1	11.942
715578612	BARC_1.01_Gm01_1747339_A_C	Gm01	1747339	Chr01	1748333
715578613	BARC_1.01_Gm01_1755954_T_C	Gm01	1755954	Chr01	1756948			1	12.074
715578615	BARC_1.01_Gm01_1764786_T_C	Gm01	1764786	Chr01	1765780
715578619	BARC_1.01_Gm01_1785653_C_T	Gm01	1785653	Chr01	1786647	Glyma.01G018600	Intron
715578621	BARC_1.01_Gm01_1795962_A_G	Gm01	1795962	Chr01	1796956			1	12.526
715578622	BARC_1.01_Gm01_1803469_G_T	Gm01	1803469	Chr01	1804463	Glyma.01G018800	CDS
715578636	BARC_1.01_Gm01_1866404_T_C	Gm01	1866404	Chr01	1866808	Glyma.01G019300	CDS
715578639	BARC_1.01_Gm01_1878290_A_G	Gm01	1878290	Chr01	1878694			1	13.433
715578640	BARC_1.01_Gm01_1881050_G_A	Gm01	1881050	Chr01	1881454			1	13.433
715578642	BARC_1.01_Gm01_1887205_G_A	Gm01	1887205	Chr01	1887609	Glyma.01G019400	Intron	1	13.48
715578643	BARC_1.01_Gm01_1888970_T_G	Gm01	1888970	Chr01	1889374	Glyma.01G019400	CDS	1	13.48
715578647	BARC_1.01_Gm01_1902269_T_C	Gm01	1902269	Chr01	1902673			1	13.953
715578648	BARC_1.01_Gm01_1904964_T_G	Gm01	1904964	Chr01	1905368
715578654	BARC_1.01_Gm01_1927246_T_G	Gm01	1927246	Chr01	1927650
715578656	BARC_1.01_Gm01_1936523_T_C	Gm01	1936523	Chr01	1936927			1	14.136
715578660	BARC_1.01_Gm01_1962285_C_T	Gm01	1962285	Chr01	1963854
715578662	BARC_1.01_Gm01_1974911_A_G	Gm01	1974911	Chr01	1976480	Glyma.01G019800	Intron	1	14.379
715578665	BARC_1.01_Gm01_1989118_C_T	Gm01	1989118	Chr01	1990687
715578669	BARC_1.01_Gm01_2009015_G_T	Gm01	2009015	Chr01	2010584	Glyma.01G020200	Intron	1	14.691
715578673	BARC_1.01_Gm01_2036901_T_C	Gm01	2036901	Chr01	2038467			1	14.783
715578674	BARC_1.01_Gm01_2038420_T_G	Gm01	2038420	Chr01	2039986	Glyma.01G020500	3'UTR	1	14.783
715578675	BARC_1.01_Gm01_2040590_A_G	Gm01	2040590	Chr01	2042156	Glyma.01G020500	Intron	1	14.783
715578676	BARC_1.01_Gm01_2043787_C_T	Gm01	2043787	Chr01	2045353	Glyma.01G020500	Intron
715578677	BARC_1.01_Gm01_2044842_A_C	Gm01	2044842	Chr01	2046408	Glyma.01G020500	Intron
715578678	BARC_1.01_Gm01_2045933_A_G	Gm01	2045933	Chr01	2047499	Glyma.01G020500	Intron
715578682	BARC_1.01_Gm01_2057631_A_C	Gm01	2057631	Chr01	2059401
715578683	BARC_1.01_Gm01_2063290_T_C	Gm01	2063290	Chr01	2065014			1	14.811
715578689	BARC_1.01_Gm01_2099803_A_G	Gm01	2099803	Chr01	2102513			1	14.811
715578692	BARC_1.01_Gm01_2119881_G_A	Gm01	2119881	Chr01	2122591	Glyma.01G021000	5'UTR
715578694	BARC_1.01_Gm01_2124091_C_T	Gm01	2124091	Chr01	2126801
715578696	BARC_1.01_Gm01_2131869_G_A	Gm01	2131869	Chr01	2134579
715578698	BARC_1.01_Gm01_2133909_T_C	Gm01	2133909	Chr01	2136619			1	15.173
715578701	BARC_1.01_Gm01_2177956_T_C	Gm01	2177956	Chr01	2183554
715578703	BARC_1.01_Gm01_2182016_A_G	Gm01	2182016	Chr01	2187616			1	15.608
715578706	BARC_1.01_Gm01_2188771_C_T	Gm01	2188771	Chr01	2194371			1	15.635
715578707	BARC_1.01_Gm01_2189703_C_T	Gm01	2189703	Chr01	2195303			1	15.635
715578709	BARC_1.01_Gm01_2199809_C_T	Gm01	2199809	Chr01	2205418	Glyma.01G021900	CDS
715578711	BARC_1.01_Gm01_2205606_C_A	Gm01	2205606	Chr01	2211215	Glyma.01G022100	CDS
715578712	BARC_1.01_Gm01_2207933_A_C	Gm01	2207933	Chr01	2213542	Glyma.01G022200	Intron
715578713	BARC_1.01_Gm01_2210214_A_C	Gm01	2210214	Chr01	2215823	Glyma.01G022300	CDS
715578714	BARC_1.01_Gm01_2212455_A_G	Gm01	2212455	Chr01	2218064
715578716	BARC_1.01_Gm01_2218584_C_T	Gm01	2218584	Chr01	2223451			1	15.931
715578717	BARC_1.01_Gm01_2223826_T_C	Gm01	2223826	Chr01	2230781			1	15.977
715578719	BARC_1.01_Gm01_2228552_G_A	Gm01	2228552	Chr01	2235507
715578720	BARC_1.01_Gm01_2231608_G_A	Gm01	2231608	Chr01	2238563	Glyma.01G022400	Intron
715578722	BARC_1.01_Gm01_2239666_A_G	Gm01	2239666	Chr01	2246694	Glyma.01G022500	CDS	1	16.154
715578727	BARC_1.01_Gm01_2264264_A_C	Gm01	2264264	Chr01	2271329
715578728	BARC_1.01_Gm01_2267573_T_C	Gm01	2267573	Chr01	2274638			1	16.505
715578729	BARC_1.01_Gm01_2268894_C_T	Gm01	2268894	Chr01	2275959
715578730	BARC_1.01_Gm01_2272763_G_A	Gm01	2272763	Chr01	2279828			1	16.505
715578731	BARC_1.01_Gm01_2277634_C_A	Gm01	2277634	Chr01	2284699	Glyma.01G022600	CDS
715578733	BARC_1.01_Gm01_2280873_G_T	Gm01	2280873	Chr01	2287938	Glyma.01G022700	3'UTR
715578734	BARC_1.01_Gm01_2289368_A_G	Gm01	2289368	Chr01	2296433			1	16.753
715578736	BARC_1.01_Gm01_2291634_A_G	Gm01	2291634	Chr01	2298699	Glyma.01G022800	5'UTR
715578744	BARC_1.01_Gm01_2345074_C_T	Gm01	2345074	Chr01	2352139			1	17.273
715578746	BARC_1.01_Gm01_2348223_A_C	Gm01	2348223	Chr01	2355288			1	17.273
715578747	BARC_1.01_Gm01_2349215_A_G	Gm01	2349215	Chr01	2356280
715578749	BARC_1.01_Gm01_2353082_T_C	Gm01	2353082	Chr01	2360147			1	17.359
715578750	BARC_1.01_Gm01_2357590_T_C	Gm01	2357590	Chr01	2364655	Glyma.01G023400	Intron
715578752	BARC_1.01_Gm01_2371054_A_G	Gm01	2371054	Chr01	2378119			1	17.446
715578755	BARC_1.01_Gm01_2374147_T_G	Gm01	2374147	Chr01	2381212	Glyma.01G023600	CDS	1	17.51
715578757	BARC_1.01_Gm01_2377347_T_C	Gm01	2377347	Chr01	2384412	Glyma.01G023600	Intron
715578761	BARC_1.01_Gm01_2386998_G_A	Gm01	2386998	Chr01	2394063	Glyma.01G023600	Intron
715578763	BARC_1.01_Gm01_2389110_A_G	Gm01	2389110	Chr01	2396176	Glyma.01G023600	Intron	1	17.51
715578767	BARC_1.01_Gm01_2407005_G_A	Gm01	2407005	Chr01	2414071	Glyma.01G023700	CDS	1	17.51
715578768	BARC_1.01_Gm01_2414338_G_T	Gm01	2414338	Chr01	2421404
715578769	BARC_1.01_Gm01_2418384_A_G	Gm01	2418384	Chr01	2425450
715578770	BARC_1.01_Gm01_2419868_A_G	Gm01	2419868	Chr01	2426934	Glyma.01G023800	CDS	1	17.51
715578771	BARC_1.01_Gm01_2424264_T_G	Gm01	2424264	Chr01	2431330	Glyma.01G023800	Intron
715578772	BARC_1.01_Gm01_2429410_A_C	Gm01	2429410	Chr01	2436476	Glyma.01G023900	Intron
715578775	BARC_1.01_Gm01_2434669_T_C	Gm01	2434669	Chr01	2441735	Glyma.01G023900	Intron
715578776	BARC_1.01_Gm01_2436877_C_T	Gm01	2436877	Chr01	2443943
715578784	BARC_1.01_Gm01_2474733_C_T	Gm01	2474733	Chr01	2481744
715578787	BARC_1.01_Gm01_2482444_T_C	Gm01	2482444	Chr01	2489455
715578790	BARC_1.01_Gm01_2499551_T_C	Gm01	2499551	Chr01	2506568	Glyma.01G024600	CDS	1	18.045
715578792	BARC_1.01_Gm01_2503340_A_C	Gm01	2503340	Chr01	2510357
715578794	BARC_1.01_Gm01_2516113_A_G	Gm01	2516113	Chr01	2523130			1	18.092
715578795	BARC_1.01_Gm01_2518132_T_G	Gm01	2518132	Chr01	2525149			1	18.092
715578799	BARC_1.01_Gm01_2548730_T_C	Gm01	2548730	Chr01	2555747			1	18.254	1	20.681
715578801	BARC_1.01_Gm01_2553004_C_T	Gm01	2553004	Chr01	2560021	Glyma.01G025000	CDS
715578803	BARC_1.01_Gm01_2558959_T_G	Gm01	2558959	Chr01	2565976			1	18.321
715578805	BARC_1.01_Gm01_2573573_G_T	Gm01	2573573	Chr01	2580590			1	18.848
715578810	BARC_1.01_Gm01_2585749_A_C	Gm01	2585749	Chr01	2601764	Glyma.01G025100	CDS	1	19.036
715578812	BARC_1.01_Gm01_2589250_G_A	Gm01	2589250	Chr01	2605265
715578815	BARC_1.01_Gm01_2594163_T_G	Gm01	2594163	Chr01	2610178			1	19.112
715578816	BARC_1.01_Gm01_2595556_G_A	Gm01	2595556	Chr01	2611571
715578817	BARC_1.01_Gm01_2598445_A_G	Gm01	2598445	Chr01	2614460			1	19.112
715578819	BARC_1.01_Gm01_2599862_C_T	Gm01	2599862	Chr01	2615877
715578820	BARC_1.01_Gm01_2601302_G_T	Gm01	2601302	Chr01	2617317	Glyma.01G025200	CDS
715578822	BARC_1.01_Gm01_2610177_T_C	Gm01	2610177	Chr01	2626192			1	19.29
715578826	BARC_1.01_Gm01_2619729_G_T	Gm01	2619729	Chr01	2635762			1	19.365
715578827	BARC_1.01_Gm01_2620970_T_C	Gm01	2620970	Chr01	2637003			1	19.365
715578832	BARC_1.01_Gm01_2638291_T_C	Gm01	2638291	Chr01	2654324			1	19.437
715578838	BARC_1.01_Gm01_2675653_C_T	Gm01	2675653	Chr01	2691624			1	19.663
715578841	BARC_1.01_Gm01_2685402_T_C	Gm01	2685402	Chr01	2701373	Glyma.01G025500	Intron
715578842	BARC_1.01_Gm01_2689421_T_C	Gm01	2689421	Chr01	2705392	Glyma.01G025600	CDS	1	19.85
715578845	BARC_1.01_Gm01_2699372_C_T	Gm01	2699372	Chr01	2715338	Glyma.01G025800	CDS
715578848	BARC_1.01_Gm01_2708722_C_T	Gm01	2708722	Chr01	2724688			1	20.183
715578854	BARC_1.01_Gm01_2726443_T_C	Gm01	2726443	Chr01	2742409	Glyma.01G026100	Intron
715578856	BARC_1.01_Gm01_2737250_A_G	Gm01	2737250	Chr01	2753216	Glyma.01G026200	Intron	1	20.66
715578858	BARC_1.01_Gm01_2739177_G_T	Gm01	2739177	Chr01	2755143	Glyma.01G026200	CDS	1	20.66
715578860	BARC_1.01_Gm01_2747136_A_C	Gm01	2747136	Chr01	2763102
715578862	BARC_1.01_Gm01_2753052_C_T	Gm01	2753052	Chr01	2769018	Glyma.01G026500	3'UTR
715578865	BARC_1.01_Gm01_2762313_G_A	Gm01	2762313	Chr01	2778279
715578868	BARC_1.01_Gm01_2769520_G_A	Gm01	2769520	Chr01	2785486			1	21.148
715578870	BARC_1.01_Gm01_2774196_A_G	Gm01	2774196	Chr01	2790162			1	21.2
715578872	BARC_1.01_Gm01_2775786_C_T	Gm01	2775786	Chr01	2791752			1	21.2
715578874	BARC_1.01_Gm01_2780300_A_G	Gm01	2780300	Chr01	2796266			1	21.2
715578876	BARC_1.01_Gm01_2785930_G_A	Gm01	2785930	Chr01	2801896	Glyma.01G026700	CDS
715578879	BARC_1.01_Gm01_2796446_A_G	Gm01	2796446	Chr01	2812412			1	21.245
715578882	BARC_1.01_Gm01_2809603_T_G	Gm01	2809603	Chr01	2825569
715578884	BARC_1.01_Gm01_2811458_T_G	Gm01	2811458	Chr01	2827424
715578885	BARC_1.01_Gm01_2813785_C_T	Gm01	2813785	Chr01	2829751			1	21.245
715578889	BARC_1.01_Gm01_2820251_G_A	Gm01	2820251	Chr01	2836217
715578902	BARC_1.01_Gm01_2876178_A_G	Gm01	2876178	Chr01	2892575
715578907	BARC_1.01_Gm01_2898622_A_G	Gm01	2898622	Chr01	2915019	Glyma.01G027900	CDS
715578913	BARC_1.01_Gm01_2928374_C_A	Gm01	2928374	Chr01	2944680					1	24.889
715578941	BARC_1.01_Gm01_3014992_C_A	Gm01	3014992	Chr01	3031424			1	23.338
715578942	BARC_1.01_Gm01_3016694_A_G	Gm01	3016694	Chr01	3033126			1	23.338
715578943	BARC_1.01_Gm01_3018176_T_C	Gm01	3018176	Chr01	3034608			1	23.464
715578944	BARC_1.01_Gm01_3020382_A_G	Gm01	3020382	Chr01	3036814
715578946	BARC_1.01_Gm01_3021902_G_A	Gm01	3021902	Chr01	3038334	Glyma.01G028800	CDS	1	23.372
715578951	BARC_1.01_Gm01_3035287_T_C	Gm01	3035287	Chr01	3051719
715578954	BARC_1.01_Gm01_3055492_A_G	Gm01	3055492	Chr01	3071924			1	23.879
715578957	BARC_1.01_Gm01_3063603_T_G	Gm01	3063603	Chr01	3080035	Glyma.01G029000	Intron	1	23.827
715578964	BARC_1.01_Gm01_3083398_C_T	Gm01	3083398	Chr01	3099830	Glyma.01G029200	3'UTR	1	23.973
715578970	BARC_1.01_Gm01_3101914_T_C	Gm01	3101914	Chr01	3118346
715578972	BARC_1.01_Gm01_3112052_T_C	Gm01	3112052	Chr01	3128484			1	24.037
715578975	BARC_1.01_Gm01_3121012_T_G	Gm01	3121012	Chr01	3137444	Glyma.01G029600	Intron	1	24.115
715578982	BARC_1.01_Gm01_3145235_T_C	Gm01	3145235	Chr01	3160446	Glyma.01G030000	CDS	1	24.666
715578983	BARC_1.01_Gm01_3146865_A_C	Gm01	3146865	Chr01	3162076
715578986	BARC_1.01_Gm01_3161613_C_T	Gm01	3161613	Chr01	3176824
715578987	BARC_1.01_Gm01_3163236_G_A	Gm01	3163236	Chr01	3178447	Glyma.01G030300	5'UTR
715579000	BARC_1.01_Gm01_3221072_C_T	Gm01	3221072	Chr01	3236306	Glyma.01G030900	CDS
715579001	BARC_1.01_Gm01_3221969_C_A	Gm01	3221969	Chr01	3237203	Glyma.01G030900	CDS
715579006	BARC_1.01_Gm01_3236760_T_C	Gm01	3236760	Chr01	3251994
715579012	BARC_1.01_Gm01_3260769_C_T	Gm01	3260769	Chr01	3276003
715579013	BARC_1.01_Gm01_3266074_T_C	Gm01	3266074	Chr01	3281308	Glyma.01G031500	Intron	1	27.514
715579014	BARC_1.01_Gm01_3268225_C_A	Gm01	3268225	Chr01	3283459			1	27.514
715579018	BARC_1.01_Gm01_3275340_T_C	Gm01	3275340	Chr01	3290574			1	27.514
715579019	BARC_1.01_Gm01_3278987_T_C	Gm01	3278987	Chr01	3294221	Glyma.01G031600	Intron
715579021	BARC_1.01_Gm01_3281127_A_G	Gm01	3281127	Chr01	3296361
715579023	BARC_1.01_Gm01_3285186_A_C	Gm01	3285186	Chr01	3300420	Glyma.01G031700	Intron	1	27.567
715579027	BARC_1.01_Gm01_3297577_C_T	Gm01	3297577	Chr01	3312803					1	28.693
715579028	BARC_1.01_Gm01_3298732_C_T	Gm01	3298732	Chr01	3313958			1	27.62	1	28.693
715579029	BARC_1.01_Gm01_3300360_T_C	Gm01	3300360	Chr01	3315586
715579031	BARC_1.01_Gm01_3303893_C_T	Gm01	3303893	Chr01	3319131
715579032	BARC_1.01_Gm01_3305054_T_G	Gm01	3305054	Chr01	3320292
715579033	BARC_1.01_Gm01_3307904_A_G	Gm01	3307904	Chr01	3323142
715579035	BARC_1.01_Gm01_3313749_A_C	Gm01	3313749	Chr01	3328987	Glyma.01G031800	CDS
715579037	BARC_1.01_Gm01_3318347_G_A	Gm01	3318347	Chr01	3333585	Glyma.01G031800	CDS
715579038	BARC_1.01_Gm01_3321534_A_C	Gm01	3321534	Chr01	3336772			1	28.146
715579040	BARC_1.01_Gm01_3327321_A_C	Gm01	3327321	Chr01	3342559	Glyma.01G031900	5'UTR
715579042	BARC_1.01_Gm01_3329900_C_T	Gm01	3329900	Chr01	3345138	Glyma.01G031900	CDS
715579044	BARC_1.01_Gm01_3339814_T_C	Gm01	3339814	Chr01	3355052
715579045	BARC_1.01_Gm01_3340861_T_G	Gm01	3340861	Chr01	3356099
715579050	BARC_1.01_Gm01_3354642_C_T	Gm01	3354642	Chr01	3369316
715579053	BARC_1.01_Gm01_3361120_G_A	Gm01	3361120	Chr01	3375794	Glyma.01G032100	CDS	1	28.875
715579054	BARC_1.01_Gm01_3363641_T_C	Gm01	3363641	Chr01	3378315	Glyma.01G032100	Intron	1	28.906
715579055	BARC_1.01_Gm01_3367768_A_C	Gm01	3367768	Chr01	3382442	Glyma.01G032100	CDS	1	28.784
715579056	BARC_1.01_Gm01_3371134_T_C	Gm01	3371134	Chr01	3385808	Glyma.01G032100	Intron
715579057	BARC_1.01_Gm01_3372977_A_C	Gm01	3372977	Chr01	3387651			1	28.906
715579060	BARC_1.01_Gm01_3390236_T_C	Gm01	3390236	Chr01	3404910	Glyma.01G032400	5'UTR
715579063	BARC_1.01_Gm01_3396376_A_C	Gm01	3396376	Chr01	3411050	Glyma.01G032400	CDS
715579065	BARC_1.01_Gm01_3400641_G_A	Gm01	3400641	Chr01	3415315	Glyma.01G032500	CDS
715579069	BARC_1.01_Gm01_3412546_T_G	Gm01	3412546	Chr01	3427220
715579081	BARC_1.01_Gm01_3458582_T_C	Gm01	3458582	Chr01	3458900	Glyma.01G032900	CDS
715579082	BARC_1.01_Gm01_3461952_T_G	Gm01	3461952	Chr01	3462270	Glyma.01G033000	3'UTR
715579089	BARC_1.01_Gm01_3483807_C_T	Gm01	3483807	Chr01	3483188
715579091	BARC_1.01_Gm01_3486076_C_T	Gm01	3486076	Chr01	3485457
715579073	BARC_1.01_Gm01_3432514_C_T	Gm01	3432514	Chr01	3492114	Glyma.01G033200	CDS	1	29.611
715579093	BARC_1.01_Gm01_3490224_T_C	Gm01	3490224	Chr01	3501689	Glyma.01G033300	Intron
715579096	BARC_1.01_Gm01_3494340_T_C	Gm01	3494340	Chr01	3506015
715579097	BARC_1.01_Gm01_3497345_C_T	Gm01	3497345	Chr01	3509020
715579100	BARC_1.01_Gm01_3507108_C_T	Gm01	3507108	Chr01	3518783	Glyma.01G033500	CDS
715579102	BARC_1.01_Gm01_3512849_C_T	Gm01	3512849	Chr01	3524524
715579104	BARC_1.01_Gm01_3519206_T_C	Gm01	3519206	Chr01	3530881	Glyma.01G033700	Intron
715579107	BARC_1.01_Gm01_3524502_G_T	Gm01	3524502	Chr01	3536177	Glyma.01G033800	Intron
715579111	BARC_1.01_Gm01_3533525_T_G	Gm01	3533525	Chr01	3545200	Glyma.01G033900	5'UTR
715579112	BARC_1.01_Gm01_3537008_C_T	Gm01	3537008	Chr01	3548683	Glyma.01G033900	CDS	1	30.38
715579118	BARC_1.01_Gm01_3550562_G_A	Gm01	3550562	Chr01	3562237
715579121	BARC_1.01_Gm01_3555998_T_C	Gm01	3555998	Chr01	3567673	Glyma.01G034100	Intron	1	30.468
715579123	BARC_1.01_Gm01_3560297_T_C	Gm01	3560297	Chr01	3571972	Glyma.01G034200	CDS	1	30.468
715579125	BARC_1.01_Gm01_3562750_A_G	Gm01	3562750	Chr01	3574425	Glyma.01G034300	Intron
715579127	BARC_1.01_Gm01_3567424_A_G	Gm01	3567424	Chr01	3579099	Glyma.01G034300	CDS	1	30.468
715579129	BARC_1.01_Gm01_3569587_G_A	Gm01	3569587	Chr01	3581262			1	30.517
715579131	BARC_1.01_Gm01_3571070_T_C	Gm01	3571070	Chr01	3582745	Glyma.01G034400	CDS	1	30.517
715579132	BARC_1.01_Gm01_3573916_C_A	Gm01	3573916	Chr01	3585591	Glyma.01G034500	5'UTR	1	30.566
715579135	BARC_1.01_Gm01_3578137_T_G	Gm01	3578137	Chr01	3589812	Glyma.01G034600	CDS	1	30.566
715579137	BARC_1.01_Gm01_3580483_T_G	Gm01	3580483	Chr01	3592158
715579138	BARC_1.01_Gm01_3581854_G_T	Gm01	3581854	Chr01	3593529			1	30.658
715579139	BARC_1.01_Gm01_3583471_C_T	Gm01	3583471	Chr01	3595146			1	30.658
715579141	BARC_1.01_Gm01_3585713_C_A	Gm01	3585713	Chr01	3597388			1	30.658
715579144	BARC_1.01_Gm01_3592025_C_T	Gm01	3592025	Chr01	3603700
715579145	BARC_1.01_Gm01_3593836_T_G	Gm01	3593836	Chr01	3605511			1	30.746
715579147	BARC_1.01_Gm01_3596804_A_C	Gm01	3596804	Chr01	3608479			1	30.794
715579150	BARC_1.01_Gm01_3603784_G_A	Gm01	3603784	Chr01	3615459	Glyma.01G034900	CDS
715579153	BARC_1.01_Gm01_3610068_T_G	Gm01	3610068	Chr01	3621743			1	30.94
715579156	BARC_1.01_Gm01_3617837_C_T	Gm01	3617837	Chr01	3629512	Glyma.01G035000	Intron
715579157	BARC_1.01_Gm01_3620908_C_T	Gm01	3620908	Chr01	3632583			1	30.989
715579161	BARC_1.01_Gm01_3631728_G_T	Gm01	3631728	Chr01	3643403
715579164	BARC_1.01_Gm01_3638269_G_A	Gm01	3638269	Chr01	3649944	Glyma.01G035200	CDS	1	31.386
715579167	BARC_1.01_Gm01_3642602_A_G	Gm01	3642602	Chr01	3654277
715579168	BARC_1.01_Gm01_3644194_C_T	Gm01	3644194	Chr01	3655869			1	31.386
715579169	BARC_1.01_Gm01_3645914_C_T	Gm01	3645914	Chr01	3657589
715579174	BARC_1.01_Gm01_3664834_T_C	Gm01	3664834	Chr01	3685509			1	31.494
715579176	BARC_1.01_Gm01_3666692_A_G	Gm01	3666692	Chr01	3687367			1	31.494
715579177	BARC_1.01_Gm01_3668496_T_C	Gm01	3668496	Chr01	3689171			1	31.432
715579181	BARC_1.01_Gm01_3674029_C_A	Gm01	3674029	Chr01	3694704	Glyma.01G035400	CDS
715579183	BARC_1.01_Gm01_3677989_A_G	Gm01	3677989	Chr01	3698664			1	31.494	1	29.852
715579189	BARC_1.01_Gm01_3690629_T_C	Gm01	3690629	Chr01	3711304
715579195	BARC_1.01_Gm01_3704476_C_T	Gm01	3704476	Chr01	3725151
715579198	BARC_1.01_Gm01_3713345_A_G	Gm01	3713345	Chr01	3734020					1	29.852
715579200	BARC_1.01_Gm01_3715007_G_A	Gm01	3715007	Chr01	3735682
715579201	BARC_1.01_Gm01_3716399_T_C	Gm01	3716399	Chr01	3737074					1	29.753
715579205	BARC_1.01_Gm01_3727267_A_G	Gm01	3727267	Chr01	3747980
715579206	BARC_1.01_Gm01_3729052_T_G	Gm01	3729052	Chr01	3749765
715579208	BARC_1.01_Gm01_3731309_T_C	Gm01	3731309	Chr01	3752075
715579209	BARC_1.01_Gm01_3733739_T_C	Gm01	3733739	Chr01	3754505
715579213	BARC_1.01_Gm01_3744200_G_T	Gm01	3744200	Chr01	3764966
715579214	BARC_1.01_Gm01_3745276_G_A	Gm01	3745276	Chr01	3766042
715579216	BARC_1.01_Gm01_3746962_G_A	Gm01	3746962	Chr01	3767728			1	31.781
715579221	BARC_1.01_Gm01_3762803_A_G	Gm01	3762803	Chr01	3783569			1	31.772
715579222	BARC_1.01_Gm01_3768106_A_G	Gm01	3768106	Chr01	3788872
715579224	BARC_1.01_Gm01_3770764_A_C	Gm01	3770764	Chr01	3791530	Glyma.01G036200	3'UTR	1	31.772	1	29.981
715579228	BARC_1.01_Gm01_3775600_C_A	Gm01	3775600	Chr01	3796366	Glyma.01G036200	Intron
715579230	BARC_1.01_Gm01_3778803_G_A	Gm01	3778803	Chr01	3799569	Glyma.01G036200	Intron
715579231	BARC_1.01_Gm01_3780479_C_T	Gm01	3780479	Chr01	3801245	Glyma.01G036200	Intron
715579232	BARC_1.01_Gm01_3782133_T_G	Gm01	3782133	Chr01	3802899	Glyma.01G036200	Intron
715579233	BARC_1.01_Gm01_3783724_T_C	Gm01	3783724	Chr01	3804490	Glyma.01G036200	Intron	1	31.772
715579239	BARC_1.01_Gm01_3794977_T_C	Gm01	3794977	Chr01	3815743			1	31.772	1	30.023
715579244	BARC_1.01_Gm01_3807804_G_A	Gm01	3807804	Chr01	3828570
715579246	BARC_1.01_Gm01_3809034_T_C	Gm01	3809034	Chr01	3829800			1	31.87	1	29.916
715579249	BARC_1.01_Gm01_3815736_A_C	Gm01	3815736	Chr01	3836502			1	31.87
715579255	BARC_1.01_Gm01_3832790_G_T	Gm01	3832790	Chr01	3853942			1	31.87
715579256	BARC_1.01_Gm01_3838841_C_A	Gm01	3838841	Chr01	3859993			1	31.87
715579258	BARC_1.01_Gm01_3840559_T_C	Gm01	3840559	Chr01	3861711			1	31.87	1	30.074
715579260	BARC_1.01_Gm01_3842574_T_C	Gm01	3842574	Chr01	3863726			1	31.87	1	30.074
715579261	BARC_1.01_Gm01_3843615_C_A	Gm01	3843615	Chr01	3864767
715579263	BARC_1.01_Gm01_3846696_A_C	Gm01	3846696	Chr01	3867848	Glyma.01G036700	Intron
715579266	BARC_1.01_Gm01_3848401_T_C	Gm01	3848401	Chr01	3869553	Glyma.01G036700	Intron
715579268	BARC_1.01_Gm01_3849981_C_T	Gm01	3849981	Chr01	3871133	Glyma.01G036700	CDS
715579270	BARC_1.01_Gm01_3854003_A_G	Gm01	3854003	Chr01	3875155					1	30.074
715579280	BARC_1.01_Gm01_3884007_A_G	Gm01	3884007	Chr01	3905159
715579284	BARC_1.01_Gm01_3892595_C_T	Gm01	3892595	Chr01	3913764
715579286	BARC_1.01_Gm01_3896555_A_G	Gm01	3896555	Chr01	3917724	Glyma.01G036800	CDS
715579289	BARC_1.01_Gm01_3901917_T_G	Gm01	3901917	Chr01	3923086	Glyma.01G036900	CDS
715579291	BARC_1.01_Gm01_3905200_A_G	Gm01	3905200	Chr01	3926357			1	32.051
715579294	BARC_1.01_Gm01_3910902_A_G	Gm01	3910902	Chr01	3932050	Glyma.01G037100	CDS
715579295	BARC_1.01_Gm01_3916073_A_G	Gm01	3916073	Chr01	3937221			1	32.203
715579299	BARC_1.01_Gm01_3926083_T_C	Gm01	3926083	Chr01	3947231	Glyma.01G037200	CDS	1	32.476
715579303	BARC_1.01_Gm01_3934997_A_G	Gm01	3934997	Chr01	3956145
715579309	BARC_1.01_Gm01_3954983_A_G	Gm01	3954983	Chr01	3976150	Glyma.01G037400	5'UTR
715579313	BARC_1.01_Gm01_3965066_T_C	Gm01	3965066	Chr01	3986233			1	32.888
715579316	BARC_1.01_Gm01_3973817_A_G	Gm01	3973817	Chr01	3994984
715579322	BARC_1.01_Gm01_3991181_C_A	Gm01	3991181	Chr01	4012348	Glyma.01G037800	CDS
715579324	BARC_1.01_Gm01_3994472_G_A	Gm01	3994472	Chr01	4015639	Glyma.01G037900	CDS
715579327	BARC_1.01_Gm01_4002275_A_G	Gm01	4002275	Chr01	4023442					1	31.585
715579330	BARC_1.01_Gm01_4009261_G_A	Gm01	4009261	Chr01	4030428	Glyma.01G038000	Intron			1	31.585
715579332	BARC_1.01_Gm01_4013321_T_C	Gm01	4013321	Chr01	4034488	Glyma.01G038100	CDS
715579333	BARC_1.01_Gm01_4015109_A_G	Gm01	4015109	Chr01	4036276	Glyma.01G038100	CDS
715579335	BARC_1.01_Gm01_4019326_T_C	Gm01	4019326	Chr01	4040493	Glyma.01G038100	Intron
715579338	BARC_1.01_Gm01_4021131_A_G	Gm01	4021131	Chr01	4042298					1	31.693
715579343	BARC_1.01_Gm01_4040736_T_G	Gm01	4040736	Chr01	4062705					1	31.86
715579345	BARC_1.01_Gm01_4045456_G_A	Gm01	4045456	Chr01	4067425					1	31.86
715579347	BARC_1.01_Gm01_4048396_C_T	Gm01	4048396	Chr01	4070365			1	34.065	1	31.86
715579351	BARC_1.01_Gm01_4053080_G_A	Gm01	4053080	Chr01	4075049					1	31.86
715579353	BARC_1.01_Gm01_4056360_A_G	Gm01	4056360	Chr01	4078329
715579356	BARC_1.01_Gm01_4067670_C_T	Gm01	4067670	Chr01	4089639
715579357	BARC_1.01_Gm01_4071873_T_C	Gm01	4071873	Chr01	4093842	Glyma.01G038400	CDS			1	32.055
715579360	BARC_1.01_Gm01_4079992_C_T	Gm01	4079992	Chr01	4101961			1	34.287
715579362	BARC_1.01_Gm01_4083697_A_G	Gm01	4083697	Chr01	4105666			1	34.287	1	32.086
715579364	BARC_1.01_Gm01_4089325_T_C	Gm01	4089325	Chr01	4111294			1	34.37	1	32.192
715579365	BARC_1.01_Gm01_4090869_G_A	Gm01	4090869	Chr01	4112838			1	34.37	1	32.192
715579368	BARC_1.01_Gm01_4095760_G_T	Gm01	4095760	Chr01	4117729	Glyma.01G038500	CDS	1	34.561	1	32.254
715579372	BARC_1.01_Gm01_4107932_C_T	Gm01	4107932	Chr01	4129901			1	34.654	1	32.295
715579375	BARC_1.01_Gm01_4114838_T_C	Gm01	4114838	Chr01	4136807			1	34.788
715579377	BARC_1.01_Gm01_4118990_T_C	Gm01	4118990	Chr01	4140959			1	34.788
715579379	BARC_1.01_Gm01_4120447_C_T	Gm01	4120447	Chr01	4142416			1	34.788
715579385	BARC_1.01_Gm01_4142391_T_C	Gm01	4142391	Chr01	4164360	Glyma.01G038800	Intron
715579386	BARC_1.01_Gm01_4144585_A_G	Gm01	4144585	Chr01	4166554	Glyma.01G038800	5'UTR
715579391	BARC_1.01_Gm01_4154272_C_T	Gm01	4154272	Chr01	4176241
715579399	BARC_1.01_Gm01_4182822_A_C	Gm01	4182822	Chr01	4204791
715579400	BARC_1.01_Gm01_4186936_C_T	Gm01	4186936	Chr01	4208905			1	35.088
715579403	BARC_1.01_Gm01_4195741_C_T	Gm01	4195741	Chr01	4217710	Glyma.01G039000	Intron
715579406	BARC_1.01_Gm01_4206169_T_C	Gm01	4206169	Chr01	4228138			1	35.135
715579408	BARC_1.01_Gm01_4208616_C_T	Gm01	4208616	Chr01	4230585
715579410	BARC_1.01_Gm01_4213351_T_C	Gm01	4213351	Chr01	4235320	Glyma.01G039100	CDS
715579412	BARC_1.01_Gm01_4219169_T_C	Gm01	4219169	Chr01	4241138	Glyma.01G039200	Intron
715579428	BARC_1.01_Gm01_4264556_A_G	Gm01	4264556	Chr01	4286525			1	35.404
715579430	BARC_1.01_Gm01_4267470_A_G	Gm01	4267470	Chr01	4289439			1	35.491
715579432	BARC_1.01_Gm01_4276007_T_C	Gm01	4276007	Chr01	4297976			1	35.491
715579436	BARC_1.01_Gm01_4284360_A_G	Gm01	4284360	Chr01	4306329	Glyma.01G039700	CDS
715579439	BARC_1.01_Gm01_4288357_A_G	Gm01	4288357	Chr01	4310326
715579441	BARC_1.01_Gm01_4290839_A_G	Gm01	4290839	Chr01	4312808			1	35.491
715579442	BARC_1.01_Gm01_4294186_T_C	Gm01	4294186	Chr01	4316155
715579451	BARC_1.01_Gm01_4314337_G_A	Gm01	4314337	Chr01	4336306			1	35.566
715579453	BARC_1.01_Gm01_4318884_C_T	Gm01	4318884	Chr01	4340853			1	35.587
715579455	BARC_1.01_Gm01_4324478_T_C	Gm01	4324478	Chr01	4346447	Glyma.01G040200	Intron	1	35.726
715579461	BARC_1.01_Gm01_4338915_T_C	Gm01	4338915	Chr01	4360884			1	36.138
715579464	BARC_1.01_Gm01_4344574_G_A	Gm01	4344574	Chr01	4366543			1	36.324
715579468	BARC_1.01_Gm01_4352725_T_C	Gm01	4352725	Chr01	4374694	Glyma.01G040400	Intron
715579472	BARC_1.01_Gm01_4365237_T_C	Gm01	4365237	Chr01	4387206
715579475	BARC_1.01_Gm01_4372542_C_T	Gm01	4372542	Chr01	4394511			1	36.817
715579479	BARC_1.01_Gm01_4382931_C_T	Gm01	4382931	Chr01	4404900
715579481	BARC_1.01_Gm01_4386858_A_G	Gm01	4386858	Chr01	4408827			1	37.039
715579489	BARC_1.01_Gm01_4410459_G_T	Gm01	4410459	Chr01	4432428	Glyma.01G041300	Intron
715579491	BARC_1.01_Gm01_4417151_A_G	Gm01	4417151	Chr01	4439120
715579493	BARC_1.01_Gm01_4420826_T_C	Gm01	4420826	Chr01	4442795			1	37.262
715579499	BARC_1.01_Gm01_4437651_C_T	Gm01	4437651	Chr01	4459620	Glyma.01G041400	Intron
715579501	BARC_1.01_Gm01_4442989_C_T	Gm01	4442989	Chr01	4464958
715579503	BARC_1.01_Gm01_4445283_C_A	Gm01	4445283	Chr01	4467252			1	37.373
715579505	BARC_1.01_Gm01_4451210_A_G	Gm01	4451210	Chr01	4473179			1	37.373
715579508	BARC_1.01_Gm01_4458303_G_A	Gm01	4458303	Chr01	4480272
715579509	BARC_1.01_Gm01_4460492_G_A	Gm01	4460492	Chr01	4482461
715579511	BARC_1.01_Gm01_4463745_T_G	Gm01	4463745	Chr01	4485714	Glyma.01G041500	CDS
715579515	BARC_1.01_Gm01_4474392_A_G	Gm01	4474392	Chr01	4496361	Glyma.01G041600	CDS	1	37.581
715579521	BARC_1.01_Gm01_4488369_C_T	Gm01	4488369	Chr01	4510338
715579526	BARC_1.01_Gm01_4514553_C_T	Gm01	4514553	Chr01	4536567			1	37.815
715579527	BARC_1.01_Gm01_4515660_C_A	Gm01	4515660	Chr01	4537674
715579529	BARC_1.01_Gm01_4517478_T_C	Gm01	4517478	Chr01	4539492			1	37.815
715579530	BARC_1.01_Gm01_4518923_T_C	Gm01	4518923	Chr01	4540937
715579536	BARC_1.01_Gm01_4532179_C_A	Gm01	4532179	Chr01	4554193
715579542	BARC_1.01_Gm01_4550193_C_T	Gm01	4550193	Chr01	4572209
715579544	BARC_1.01_Gm01_4551811_C_T	Gm01	4551811	Chr01	4573827			1	37.885
715579545	BARC_1.01_Gm01_4554579_T_G	Gm01	4554579	Chr01	4576595			1	37.885
715579548	BARC_1.01_Gm01_4565065_G_A	Gm01	4565065	Chr01	4587081			1	37.885
715579551	BARC_1.01_Gm01_4578464_A_G	Gm01	4578464	Chr01	4600480			1	37.936
715579554	BARC_1.01_Gm01_4582570_A_C	Gm01	4582570	Chr01	4604586	Glyma.01G042100	Intron	1	37.981
715579559	BARC_1.01_Gm01_4595776_G_A	Gm01	4595776	Chr01	4617792	Glyma.01G042300	CDS	1	38.069
715579562	BARC_1.01_Gm01_4604157_C_T	Gm01	4604157	Chr01	4626173
715579566	BARC_1.01_Gm01_4615353_G_A	Gm01	4615353	Chr01	4637369
715579567	BARC_1.01_Gm01_4617466_C_T	Gm01	4617466	Chr01	4639482	Glyma.01G042400	5'UTR	1	38.158
715579571	BARC_1.01_Gm01_4628251_A_C	Gm01	4628251	Chr01	4650267
715579573	BARC_1.01_Gm01_4634345_A_C	Gm01	4634345	Chr01	4656361			1	38.203
715579575	BARC_1.01_Gm01_4635774_G_A	Gm01	4635774	Chr01	4657790			1	38.203
715579578	BARC_1.01_Gm01_4642545_A_G	Gm01	4642545	Chr01	4664561			1	38.203
715579585	BARC_1.01_Gm01_4654310_T_G	Gm01	4654310	Chr01	4676326	Glyma.01G042800	Intron
715579595	BARC_1.01_Gm01_4659943_C_T	Gm01	4659943	Chr01	4681959	Glyma.01G042900	CDS
715579600	BARC_1.01_Gm01_4662444_A_G	Gm01	4662444	Chr01	4684460	Glyma.01G043000	Intron	1	38.245
715579636	BARC_1.01_Gm01_4694538_A_G	Gm01	4694538	Chr01	4716654
715579672	BARC_1.01_Gm01_4720160_C_T	Gm01	4720160	Chr01	4742194			1	38.715
715579687	BARC_1.01_Gm01_4725835_C_T	Gm01	4725835	Chr01	4747869
715579689	BARC_1.01_Gm01_4726775_C_A	Gm01	4726775	Chr01	4748809			1	38.713
715579712	BARC_1.01_Gm01_4740115_T_C	Gm01	4740115	Chr01	4762149
715579718	BARC_1.01_Gm01_4751264_T_C	Gm01	4751264	Chr01	4773298	Glyma.01G043800	CDS	1	38.715
715579721	BARC_1.01_Gm01_4758971_G_A	Gm01	4758971	Chr01	4781005			1	38.713
715579727	BARC_1.01_Gm01_4767509_T_C	Gm01	4767509	Chr01	4789563
715579734	BARC_1.01_Gm01_4775969_A_G	Gm01	4775969	Chr01	4798023
715579736	BARC_1.01_Gm01_4777842_G_A	Gm01	4777842	Chr01	4799896
715579756	BARC_1.01_Gm01_4794529_G_A	Gm01	4794529	Chr01	4816583
715579773	BARC_1.01_Gm01_4802409_G_T	Gm01	4802409	Chr01	4824463
715579784	BARC_1.01_Gm01_4808173_C_T	Gm01	4808173	Chr01	4830227
715579823	BARC_1.01_Gm01_4829047_T_C	Gm01	4829047	Chr01	4850986
715579831	BARC_1.01_Gm01_4832865_T_C	Gm01	4832865	Chr01	4854804
715579835	BARC_1.01_Gm01_4835798_T_C	Gm01	4835798	Chr01	4857737			1	39.051
715579844	BARC_1.01_Gm01_4840458_G_T	Gm01	4840458	Chr01	4862397
715579846	BARC_1.01_Gm01_4841672_T_C	Gm01	4841672	Chr01	4863611			1	39.051
715579850	BARC_1.01_Gm01_4843336_G_A	Gm01	4843336	Chr01	4865275
715579855	BARC_1.01_Gm01_4846673_A_G	Gm01	4846673	Chr01	4868612			1	39.139
715579866	BARC_1.01_Gm01_4852749_C_T	Gm01	4852749	Chr01	4874688	Glyma.01G044200	Intron
715579885	BARC_1.01_Gm01_4866304_C_T	Gm01	4866304	Chr01	4888243
715579892	BARC_1.01_Gm01_4871087_T_C	Gm01	4871087	Chr01	4893026
715579900	BARC_1.01_Gm01_4873676_C_T	Gm01	4873676	Chr01	4895615			1	39.183
715579934	BARC_1.01_Gm01_4912239_G_A	Gm01	4912239	Chr01	4934180			1	39.429
715579935	BARC_1.01_Gm01_4915247_A_G	Gm01	4915247	Chr01	4937188			1	39.496
715579947	BARC_1.01_Gm01_4926220_T_C	Gm01	4926220	Chr01	4948161			1	39.563
715579954	BARC_1.01_Gm01_4929674_G_A	Gm01	4929674	Chr01	4951656
715579960	BARC_1.01_Gm01_4933149_T_G	Gm01	4933149	Chr01	4955131
715579984	BARC_1.01_Gm01_4943084_G_A	Gm01	4943084	Chr01	4965066
715579999	BARC_1.01_Gm01_4954587_A_G	Gm01	4954587	Chr01	4976569
715580002	BARC_1.01_Gm01_4956371_T_C	Gm01	4956371	Chr01	4978353
715580007	BARC_1.01_Gm01_4959862_G_A	Gm01	4959862	Chr01	4981844
715580026	BARC_1.01_Gm01_4971018_A_C	Gm01	4971018	Chr01	4993000			1	39.695
715580033	BARC_1.01_Gm01_4975775_T_C	Gm01	4975775	Chr01	4997757
715580034	BARC_1.01_Gm01_4976859_G_A	Gm01	4976859	Chr01	4998841			1	39.695
715580044	BARC_1.01_Gm01_4985137_C_T	Gm01	4985137	Chr01	5007129
715580049	BARC_1.01_Gm01_4991694_C_A	Gm01	4991694	Chr01	5013686
715580067	BARC_1.01_Gm01_5003945_G_T	Gm01	5003945	Chr01	5025941	Glyma.01G044900	Intron	1	39.822
715580115	BARC_1.01_Gm01_5044640_G_A	Gm01	5044640	Chr01	5066554
715580147	BARC_1.01_Gm01_5077147_A_G	Gm01	5077147	Chr01	5099055
715580156	BARC_1.01_Gm01_5083006_C_T	Gm01	5083006	Chr01	5104914
715580178	BARC_1.01_Gm01_5098205_G_A	Gm01	5098205	Chr01	5120113			1	40.638
715580189	BARC_1.01_Gm01_5110019_A_C	Gm01	5110019	Chr01	5131927
715580191	BARC_1.01_Gm01_5111010_G_A	Gm01	5111010	Chr01	5132918	Glyma.01G045300	CDS
715580195	BARC_1.01_Gm01_5115858_A_G	Gm01	5115858	Chr01	5137766			1	40.84
715580196	BARC_1.01_Gm01_5117290_C_T	Gm01	5117290	Chr01	5139198
715580197	BARC_1.01_Gm01_5118236_G_T	Gm01	5118236	Chr01	5140144
715580204	BARC_1.01_Gm01_5123518_C_T	Gm01	5123518	Chr01	5145426
715580205	BARC_1.01_Gm01_5124760_G_A	Gm01	5124760	Chr01	5146668
715580207	BARC_1.01_Gm01_5127125_G_A	Gm01	5127125	Chr01	5149033			1	40.861
715580211	BARC_1.01_Gm01_5132319_G_A	Gm01	5132319	Chr01	5154227
715580229	BARC_1.01_Gm01_5144235_T_C	Gm01	5144235	Chr01	5166143			1	40.915
715580248	BARC_1.01_Gm01_5159361_A_G	Gm01	5159361	Chr01	5181297			1	40.915
715580278	BARC_1.01_Gm01_5178808_C_A	Gm01	5178808	Chr01	5200744
715580285	BARC_1.01_Gm01_5181999_T_C	Gm01	5181999	Chr01	5203935
715580293	BARC_1.01_Gm01_5184261_A_C	Gm01	5184261	Chr01	5206197			1	40.915
715580296	BARC_1.01_Gm01_5185307_T_C	Gm01	5185307	Chr01	5207243			1	40.915
715580319	BARC_1.01_Gm01_5201726_C_T	Gm01	5201726	Chr01	5215085			1	40.915
715580321	BARC_1.01_Gm01_5203753_C_T	Gm01	5203753	Chr01	5217112
715580323	BARC_1.01_Gm01_5206625_T_C	Gm01	5206625	Chr01	5219984			1	40.915
715580324	BARC_1.01_Gm01_5209506_A_C	Gm01	5209506	Chr01	5222865			1	40.915
715580327	BARC_1.01_Gm01_5211157_C_T	Gm01	5211157	Chr01	5224516			1	40.915
715580328	BARC_1.01_Gm01_5214386_G_T	Gm01	5214386	Chr01	5227745	Glyma.01G045500	CDS
715580333	BARC_1.01_Gm01_5216774_T_C	Gm01	5216774	Chr01	5230133
715580346	BARC_1.01_Gm01_5231564_T_C	Gm01	5231564	Chr01	5244923	Glyma.01G045600	CDS
715580349	BARC_1.01_Gm01_5238004_A_G	Gm01	5238004	Chr01	5251363			1	41.048
715580351	BARC_1.01_Gm01_5239187_G_A	Gm01	5239187	Chr01	5252546			1	41.048
715580360	BARC_1.01_Gm01_5247920_T_C	Gm01	5247920	Chr01	5261279			1	41.089
715580362	BARC_1.01_Gm01_5252053_C_A	Gm01	5252053	Chr01	5265412
715580393	BARC_1.01_Gm01_5273370_C_T	Gm01	5273370	Chr01	5286729			1	41.223
715580423	BARC_1.01_Gm01_5300057_T_C	Gm01	5300057	Chr01	5313416			1	41.223
715580437	BARC_1.01_Gm01_5325304_C_T	Gm01	5325304	Chr01	5338663	Glyma.01G046300	CDS
715580446	BARC_1.01_Gm01_5348933_T_C	Gm01	5348933	Chr01	5362292	Glyma.01G046500	5'UTR
715580484	BARC_1.01_Gm01_5388549_A_G	Gm01	5388549	Chr01	5401909
715580526	BARC_1.01_Gm01_5420897_C_T	Gm01	5420897	Chr01	5434257
715580578	BARC_1.01_Gm01_5453015_T_G	Gm01	5453015	Chr01	5466375	Glyma.01G046900	CDS	1	41.382
715580668	BARC_1.01_Gm01_5518672_T_G	Gm01	5518672	Chr01	5532043	Glyma.01G047500	CDS	1	41.487
715580702	BARC_1.01_Gm01_5555585_C_T	Gm01	5555585	Chr01	5568956			1	41.794
715580735	BARC_1.01_Gm01_5598125_T_C	Gm01	5598125	Chr01	5611496
715580736	BARC_1.01_Gm01_5633908_A_G	Gm01	5633908	Chr01	5647261
715580740	BARC_1.01_Gm01_5716473_G_A	Gm01	5716473	Chr01	5729824			1	42.841
715580741	BARC_1.01_Gm01_5751947_A_G	Gm01	5751947	Chr01	5765298	Glyma.01G049400	Intron
715580742	BARC_1.01_Gm01_5777303_T_C	Gm01	5777303	Chr01	5790654			1	42.928
715580744	BARC_1.01_Gm01_5809045_T_G	Gm01	5809045	Chr01	5822396
715580745	BARC_1.01_Gm01_5855272_C_A	Gm01	5855272	Chr01	5868693
715580746	BARC_1.01_Gm01_5888484_T_C	Gm01	5888484	Chr01	5901905			1	43.048
715580747	BARC_1.01_Gm01_5936538_C_T	Gm01	5936538	Chr01	5949964			1	43.048
715580749	BARC_1.01_Gm01_5974033_G_A	Gm01	5974033	Chr01	5987459			1	43.132
715580751	BARC_1.01_Gm01_6016611_G_A	Gm01	6016611	Chr01	6029873	Glyma.01G050900	CDS
715580752	BARC_1.01_Gm01_6038998_C_T	Gm01	6038998	Chr01	6052262	Glyma.01G051200	Intron
715580753	BARC_1.01_Gm01_6066148_A_G	Gm01	6066148	Chr01	6079412
715580754	BARC_1.01_Gm01_6092512_T_C	Gm01	6092512	Chr01	6106278
715580756	BARC_1.01_Gm01_6136784_A_G	Gm01	6136784	Chr01	6150550			1	43.22
715580757	BARC_1.01_Gm01_6179933_G_A	Gm01	6179933	Chr01	6193699
715580758	BARC_1.01_Gm01_6227621_G_A	Gm01	6227621	Chr01	6242248
715580759	BARC_1.01_Gm01_6271150_C_T	Gm01	6271150	Chr01	6285536			1	43.22
715580761	BARC_1.01_Gm01_6298893_C_T	Gm01	6298893	Chr01	6313220
715580762	BARC_1.01_Gm01_6336241_T_G	Gm01	6336241	Chr01	6349752
715580763	BARC_1.01_Gm01_6376529_G_A	Gm01	6376529	Chr01	6389953
715580764	BARC_1.01_Gm01_6415043_G_T	Gm01	6415043	Chr01	6428467
715580765	BARC_1.01_Gm01_6458922_C_A	Gm01	6458922	Chr01	6472346
715580766	BARC_1.01_Gm01_6498541_A_G	Gm01	6498541	Chr01	6512082			1	43.302
715580767	BARC_1.01_Gm01_6524953_C_T	Gm01	6524953	Chr01	6538586	Glyma.01G052900	CDS	1	43.302
715580768	BARC_1.01_Gm01_6563678_A_G	Gm01	6563678	Chr01	6577311
715580769	BARC_1.01_Gm01_6600601_G_A	Gm01	6600601	Chr01	6613885			1	43.302
715580770	BARC_1.01_Gm01_6623855_G_A	Gm01	6623855	Chr01	6637139	Glyma.01G053200	Intron
715580771	BARC_1.01_Gm01_6652562_A_G	Gm01	6652562	Chr01	6665846
715580772	BARC_1.01_Gm01_6694936_T_G	Gm01	6694936	Chr01	6708220			1	43.434
715580773	BARC_1.01_Gm01_6725300_G_A	Gm01	6725300	Chr01	6738583
715580774	BARC_1.01_Gm01_6754321_G_A	Gm01	6754321	Chr01	6767604			1	43.565
715580776	BARC_1.01_Gm01_6835270_G_A	Gm01	6835270	Chr01	6849198			1	43.777
715580777	BARC_1.01_Gm01_6874507_T_C	Gm01	6874507	Chr01	6888441
715580779	BARC_1.01_Gm01_6907127_T_G	Gm01	6907127	Chr01	6917089			1	43.777
715580780	BARC_1.01_Gm01_6940159_G_A	Gm01	6940159	Chr01	6950121
715580781	BARC_1.01_Gm01_6984873_T_C	Gm01	6984873	Chr01	6994835
715580783	BARC_1.01_Gm01_7023106_A_G	Gm01	7023106	Chr01	7033068
715580784	BARC_1.01_Gm01_7052156_A_G	Gm01	7052156	Chr01	7071117			1	44.196
715580785	BARC_1.01_Gm01_7078401_G_A	Gm01	7078401	Chr01	7097380	Glyma.01G054800	3'UTR
715580787	BARC_1.01_Gm01_7120392_G_A	Gm01	7120392	Chr01	7139371
715580788	BARC_1.01_Gm01_7148177_A_G	Gm01	7148177	Chr01	7167156	Glyma.01G055400	5'UTR	1	44.54
715580789	BARC_1.01_Gm01_7224118_G_A	Gm01	7224118	Chr01	7243107
715580790	BARC_1.01_Gm01_7292162_T_C	Gm01	7292162	Chr01	7320074
715580791	BARC_1.01_Gm01_7324910_C_T	Gm01	7324910	Chr01	7352822
715580792	BARC_1.01_Gm01_7346410_G_A	Gm01	7346410	Chr01	7374320	Glyma.01G056800	CDS
715580793	BARC_1.01_Gm01_7368962_G_A	Gm01	7368962	Chr01	7396867
715580794	BARC_1.01_Gm01_7390712_A_G	Gm01	7390712	Chr01	7418617
715580795	BARC_1.01_Gm01_7411422_T_C	Gm01	7411422	Chr01	7439327			1	44.749
715580796	BARC_1.01_Gm01_7449176_G_T	Gm01	7449176	Chr01	7477081			1	44.749
715580797	BARC_1.01_Gm01_7476077_C_T	Gm01	7476077	Chr01	7504231
715580798	BARC_1.01_Gm01_7507993_A_G	Gm01	7507993	Chr01	7536147			1	44.892
715580799	BARC_1.01_Gm01_7544242_A_G	Gm01	7544242	Chr01	7572396
715580801	BARC_1.01_Gm01_7599113_T_C	Gm01	7599113	Chr01	7627267			1	44.932
715580802	BARC_1.01_Gm01_7629800_A_G	Gm01	7629800	Chr01	7657957			1	44.932
715580803	BARC_1.01_Gm01_7659177_T_C	Gm01	7659177	Chr01	7687334	Glyma.01G058400	Intron	1	45.026
715580804	BARC_1.01_Gm01_7683057_G_T	Gm01	7683057	Chr01	7711214
715580806	BARC_1.01_Gm01_7729726_C_T	Gm01	7729726	Chr01	7758327
715580807	BARC_1.01_Gm01_7775299_G_A	Gm01	7775299	Chr01	7803900
715580808	BARC_1.01_Gm01_7817320_A_G	Gm01	7817320	Chr01	7845924			1	45.07
715580809	BARC_1.01_Gm01_7856395_A_C	Gm01	7856395	Chr01	7884999			1	45.09
715580812	BARC_1.01_Gm01_7912184_T_C	Gm01	7912184	Chr01	7949304			1	45.07
715580813	BARC_1.01_Gm01_7948420_C_T	Gm01	7948420	Chr01	7985538			1	45.07
715580814	BARC_1.01_Gm01_7992623_C_T	Gm01	7992623	Chr01	8029741			1	45.07
715580816	BARC_1.01_Gm01_8029354_G_A	Gm01	8029354	Chr01	8075001
715580818	BARC_1.01_Gm01_8077527_T_C	Gm01	8077527	Chr01	8123174
715580819	BARC_1.01_Gm01_8099855_T_C	Gm01	8099855	Chr01	8145490			1	45.07
715580820	BARC_1.01_Gm01_8151316_A_G	Gm01	8151316	Chr01	8191754			1	45.07
715580821	BARC_1.01_Gm01_8186618_T_C	Gm01	8186618	Chr01	8235082
715580824	BARC_1.01_Gm01_8237173_A_G	Gm01	8237173	Chr01	8285638			1	45.07
715580825	BARC_1.01_Gm01_8279078_C_T	Gm01	8279078	Chr01	8327543
715580826	BARC_1.01_Gm01_8306450_T_C	Gm01	8306450	Chr01	8354915
715580829	BARC_1.01_Gm01_8338593_T_C	Gm01	8338593	Chr01	8387058	Glyma.01G060700	5'UTR	1	45.07
715580830	BARC_1.01_Gm01_8383833_A_G	Gm01	8383833	Chr01	8433079			1	45.07
715580831	BARC_1.01_Gm01_8418231_C_T	Gm01	8418231	Chr01	8467477
715580832	BARC_1.01_Gm01_8484147_T_C	Gm01	8484147	Chr01	8533425	Glyma.01G061800	CDS
715580834	BARC_1.01_Gm01_8539700_A_G	Gm01	8539700	Chr01	8588978			1	45.394
715580835	BARC_1.01_Gm01_8569887_A_G	Gm01	8569887	Chr01	8616836
715580836	BARC_1.01_Gm01_8601858_C_T	Gm01	8601858	Chr01	8648807
715580838	BARC_1.01_Gm01_8641430_C_T	Gm01	8641430	Chr01	8687918			1	45.489
715580839	BARC_1.01_Gm01_8674202_A_C	Gm01	8674202	Chr01	8720452
715580840	BARC_1.01_Gm01_8721909_C_T	Gm01	8721909	Chr01	8768272			1	45.7
715580842	BARC_1.01_Gm01_8750499_A_C	Gm01	8750499	Chr01	8797083			1	45.7
715580843	BARC_1.01_Gm01_8793306_T_C	Gm01	8793306	Chr01	8839942	Glyma.01G062800	Intron	1	45.7
715580844	BARC_1.01_Gm01_8822487_T_C	Gm01	8822487	Chr01	8869123			1	45.7
715580845	BARC_1.01_Gm01_8845965_T_C	Gm01	8845965	Chr01	8892601			1	45.7
715580846	BARC_1.01_Gm01_8891420_G_A	Gm01	8891420	Chr01	8937926
715580848	BARC_1.01_Gm01_8933345_C_T	Gm01	8933345	Chr01	8979855
715580849	BARC_1.01_Gm01_8964201_T_C	Gm01	8964201	Chr01	9012496
715580850	BARC_1.01_Gm01_9014216_T_G	Gm01	9014216	Chr01	9062511
715580852	BARC_1.01_Gm01_9040010_G_A	Gm01	9040010	Chr01	9088305	Glyma.01G063600	CDS
715580854	BARC_1.01_Gm01_9071246_T_C	Gm01	9071246	Chr01	9119536
715580855	BARC_1.01_Gm01_9116203_A_G	Gm01	9116203	Chr01	9164524
715580856	BARC_1.01_Gm01_9145300_T_C	Gm01	9145300	Chr01	9193606			1	46.112
715580857	BARC_1.01_Gm01_9170277_A_G	Gm01	9170277	Chr01	9219416
715580858	BARC_1.01_Gm01_9207793_T_C	Gm01	9207793	Chr01	9256932			1	46.202
715580860	BARC_1.01_Gm01_9235132_G_A	Gm01	9235132	Chr01	9284428
715580863	BARC_1.01_Gm01_9264606_A_G	Gm01	9264606	Chr01	9313902
715580864	BARC_1.01_Gm01_9305696_A_C	Gm01	9305696	Chr01	9354998
715580865	BARC_1.01_Gm01_9361366_T_C	Gm01	9361366	Chr01	9410680			1	46.242
715580866	BARC_1.01_Gm01_9415839_G_A	Gm01	9415839	Chr01	9465153
715580867	BARC_1.01_Gm01_9440429_G_A	Gm01	9440429	Chr01	9489743
715580868	BARC_1.01_Gm01_9483101_T_C	Gm01	9483101	Chr01	9532415			1	46.286
715580869	BARC_1.01_Gm01_9507819_G_T	Gm01	9507819	Chr01	9557467
715580870	BARC_1.01_Gm01_9542693_A_G	Gm01	9542693	Chr01	9592341
715580872	BARC_1.01_Gm01_9583068_A_G	Gm01	9583068	Chr01	9632716
715580874	BARC_1.01_Gm01_9629853_T_C	Gm01	9629853	Chr01	9679501			1	46.325
715580876	BARC_1.01_Gm01_9658162_A_G	Gm01	9658162	Chr01	9707810			1	46.365
715580877	BARC_1.01_Gm01_9686863_A_G	Gm01	9686863	Chr01	9736511			1	46.365
715580879	BARC_1.01_Gm01_9714061_A_G	Gm01	9714061	Chr01	9763709			1	46.365	1	48.689
715580880	BARC_1.01_Gm01_9737470_T_C	Gm01	9737470	Chr01	9787338
715580882	BARC_1.01_Gm01_9772578_C_A	Gm01	9772578	Chr01	9822309			1	46.412
715580884	BARC_1.01_Gm01_9807252_C_T	Gm01	9807252	Chr01	9856983
715580886	BARC_1.01_Gm01_9843399_C_T	Gm01	9843399	Chr01	9893154
715580887	BARC_1.01_Gm01_9901272_C_T	Gm01	9901272	Chr01	9949921			1	46.412
715580888	BARC_1.01_Gm01_9928013_A_G	Gm01	9928013	Chr01	9976662			1	46.412
715580889	BARC_1.01_Gm01_9967172_G_A	Gm01	9967172	Chr01	10015821
715578401	BARC_1.01_Gm01_10015701_G_A	Gm01	10015701	Chr01	10064358	Glyma.01G065300	Intron
715578402	BARC_1.01_Gm01_10052330_C_T	Gm01	10052330	Chr01	10100934	Glyma.01G065600	Intron
715578404	BARC_1.01_Gm01_10074809_T_C	Gm01	10074809	Chr01	10123413			1	46.466
715578408	BARC_1.01_Gm01_10139517_G_A	Gm01	10139517	Chr01	10188121
715578409	BARC_1.01_Gm01_10178219_A_G	Gm01	10178219	Chr01	10226830
715578410	BARC_1.01_Gm01_10238435_G_T	Gm01	10238435	Chr01	10286784
715578411	BARC_1.01_Gm01_10274656_T_C	Gm01	10274656	Chr01	10323008
715578413	BARC_1.01_Gm01_10429344_T_C	Gm01	10429344	Chr01	10475713
715578415	BARC_1.01_Gm01_10460346_G_A	Gm01	10460346	Chr01	10506718
715578416	BARC_1.01_Gm01_10481738_A_G	Gm01	10481738	Chr01	10528110
715578417	BARC_1.01_Gm01_10519570_A_G	Gm01	10519570	Chr01	10565577
715578419	BARC_1.01_Gm01_10596580_G_A	Gm01	10596580	Chr01	10642573
715578420	BARC_1.01_Gm01_10645006_C_T	Gm01	10645006	Chr01	10689836
715578422	BARC_1.01_Gm01_10697006_C_T	Gm01	10697006	Chr01	10741865
715578423	BARC_1.01_Gm01_10736884_T_C	Gm01	10736884	Chr01	10781745
715578424	BARC_1.01_Gm01_10768239_C_T	Gm01	10768239	Chr01	10813099	Glyma.01G067000	3'UTR
715578426	BARC_1.01_Gm01_10794527_T_C	Gm01	10794527	Chr01	10839867
715578427	BARC_1.01_Gm01_10855476_A_G	Gm01	10855476	Chr01	10895999			1	46.617
715578428	BARC_1.01_Gm01_10878180_T_G	Gm01	10878180	Chr01	10918703	Glyma.01G067100	CDS
715578429	BARC_1.01_Gm01_10940759_A_G	Gm01	10940759	Chr01	10981282			1	46.655
715578430	BARC_1.01_Gm01_10980612_A_C	Gm01	10980612	Chr01	11021135
715578432	BARC_1.01_Gm01_11047155_T_C	Gm01	11047155	Chr01	11088014			1	46.661
715578434	BARC_1.01_Gm01_11073410_A_G	Gm01	11073410	Chr01	11114270			1	46.661
715578436	BARC_1.01_Gm01_11125656_T_C	Gm01	11125656	Chr01	11166516			1	46.661
715578437	BARC_1.01_Gm01_11161689_G_A	Gm01	11161689	Chr01	11202606
715578438	BARC_1.01_Gm01_11238861_A_G	Gm01	11238861	Chr01	11279779			1	46.661
715578439	BARC_1.01_Gm01_11262073_C_T	Gm01	11262073	Chr01	11302991
715578440	BARC_1.01_Gm01_11390235_T_C	Gm01	11390235	Chr01	11426768
715578441	BARC_1.01_Gm01_11427007_A_G	Gm01	11427007	Chr01	11463541
715578442	BARC_1.01_Gm01_11496094_C_T	Gm01	11496094	Chr01	11532715
715578443	BARC_1.01_Gm01_11578448_A_G	Gm01	11578448	Chr01	11615072			1	46.745
715578444	BARC_1.01_Gm01_11681921_A_C	Gm01	11681921	Chr01	11718596
715578446	BARC_1.01_Gm01_11835461_T_C	Gm01	11835461	Chr01	11872068
715578448	BARC_1.01_Gm01_11904297_T_C	Gm01	11904297	Chr01	11941473			1	46.745
715578449	BARC_1.01_Gm01_11940697_G_T	Gm01	11940697	Chr01	11988400
715578450	BARC_1.01_Gm01_11964049_G_A	Gm01	11964049	Chr01	12011752
715578451	BARC_1.01_Gm01_11990011_C_T	Gm01	11990011	Chr01	12037714
715578452	BARC_1.01_Gm01_12231584_G_A	Gm01	12231584	Chr01	12260888
715578453	BARC_1.01_Gm01_12350055_T_C	Gm01	12350055	Chr01	12387255
715578455	BARC_1.01_Gm01_12440577_A_C	Gm01	12440577	Chr01	12477207
715578458	BARC_1.01_Gm01_12536536_A_G	Gm01	12536536	Chr01	12571548	Glyma.01G070400	CDS
715578460	BARC_1.01_Gm01_12634188_A_C	Gm01	12634188	Chr01	12669297
715578464	BARC_1.01_Gm01_12807171_C_T	Gm01	12807171	Chr01	12842518
715578467	BARC_1.01_Gm01_12902650_G_A	Gm01	12902650	Chr01	12937837
715578468	BARC_1.01_Gm01_13003704_A_G	Gm01	13003704	Chr01	13038879
715578471	BARC_1.01_Gm01_13063284_C_T	Gm01	13063284	Chr01	13099009
715578475	BARC_1.01_Gm01_13169179_A_C	Gm01	13169179	Chr01	13204904
715578477	BARC_1.01_Gm01_13222812_C_T	Gm01	13222812	Chr01	13258520
715578478	BARC_1.01_Gm01_13281204_T_C	Gm01	13281204	Chr01	13317769
715578479	BARC_1.01_Gm01_13328966_G_T	Gm01	13328966	Chr01	13365532
715578480	BARC_1.01_Gm01_13374753_A_G	Gm01	13374753	Chr01	13411319			1	46.789
715578483	BARC_1.01_Gm01_13433545_G_A	Gm01	13433545	Chr01	13455789
715578486	BARC_1.01_Gm01_13540421_G_A	Gm01	13540421	Chr01	13571188
715578618	BARC_1.01_Gm01_17760029_A_G	Gm01	17760029	Chr01	13752510
715578617	BARC_1.01_Gm01_17730640_A_C	Gm01	17730640	Chr01	13781899
715578616	BARC_1.01_Gm01_17671586_G_A	Gm01	17671586	Chr01	13841354
715578614	BARC_1.01_Gm01_17646229_A_G	Gm01	17646229	Chr01	13866712
715578611	BARC_1.01_Gm01_17471915_G_T	Gm01	17471915	Chr01	14045236
715578608	BARC_1.01_Gm01_17379113_G_A	Gm01	17379113	Chr01	14138718
715578607	BARC_1.01_Gm01_17347002_T_C	Gm01	17347002	Chr01	14170829
715578606	BARC_1.01_Gm01_17323929_C_T	Gm01	17323929	Chr01	14193902			1	47.211
715578605	BARC_1.01_Gm01_17301987_C_T	Gm01	17301987	Chr01	14215844
715578604	BARC_1.01_Gm01_17280704_C_A	Gm01	17280704	Chr01	14237127
715578602	BARC_1.01_Gm01_17180922_C_T	Gm01	17180922	Chr01	14332355
715578600	BARC_1.01_Gm01_17130039_A_G	Gm01	17130039	Chr01	14381794
715578599	BARC_1.01_Gm01_17107491_C_T	Gm01	17107491	Chr01	14407342
715578596	BARC_1.01_Gm01_17053851_C_T	Gm01	17053851	Chr01	14460880			1	46.789
715578595	BARC_1.01_Gm01_17023882_A_G	Gm01	17023882	Chr01	14490849
715578594	BARC_1.01_Gm01_16992535_C_T	Gm01	16992535	Chr01	14522196
715578592	BARC_1.01_Gm01_16907323_C_T	Gm01	16907323	Chr01	14599403
715578591	BARC_1.01_Gm01_16865054_A_G	Gm01	16865054	Chr01	14641672	Glyma.01G074000	Intron
715578590	BARC_1.01_Gm01_16841932_G_T	Gm01	16841932	Chr01	14664794	Glyma.01G074000	Intron
715578588	BARC_1.01_Gm01_16718422_G_T	Gm01	16718422	Chr01	14789687
715578586	BARC_1.01_Gm01_16610088_T_C	Gm01	16610088	Chr01	14901290			1	46.789
715578585	BARC_1.01_Gm01_16580419_T_G	Gm01	16580419	Chr01	14930971
715639143	BARC_1.01_scaffold_23_881897_T_C	scaffold_23	881897	Chr01	15183989			1	46.789
715578620	BARC_1.01_Gm01_17892281_A_G	Gm01	17892281	Chr01	16399222
715578623	BARC_1.01_Gm01_18077294_C_T	Gm01	18077294	Chr01	16593834
715578624	BARC_1.01_Gm01_18156628_T_G	Gm01	18156628	Chr01	16673169
715578625	BARC_1.01_Gm01_18201508_T_C	Gm01	18201508	Chr01	16718030			1	47.211
715578626	BARC_1.01_Gm01_18315073_T_C	Gm01	18315073	Chr01	16831594
715578627	BARC_1.01_Gm01_18346739_C_T	Gm01	18346739	Chr01	16863260
715578629	BARC_1.01_Gm01_18372588_T_C	Gm01	18372588	Chr01	16889109	Glyma.01G075400	CDS
715578630	BARC_1.01_Gm01_18424210_C_T	Gm01	18424210	Chr01	16940732			1	47.211
715578631	BARC_1.01_Gm01_18474039_G_T	Gm01	18474039	Chr01	16990519
715578632	BARC_1.01_Gm01_18519371_A_G	Gm01	18519371	Chr01	17035851
715578634	BARC_1.01_Gm01_18553107_G_A	Gm01	18553107	Chr01	17069587			1	47.211
715578637	BARC_1.01_Gm01_18697162_G_A	Gm01	18697162	Chr01	17214250
715578638	BARC_1.01_Gm01_18736009_C_T	Gm01	18736009	Chr01	17257712
715578641	BARC_1.01_Gm01_18822456_C_T	Gm01	18822456	Chr01	17344061
715578644	BARC_1.01_Gm01_18915610_T_C	Gm01	18915610	Chr01	17436477			1	47.211	1	49.713
715578645	BARC_1.01_Gm01_18974543_C_T	Gm01	18974543	Chr01	17495414
715578646	BARC_1.01_Gm01_18998213_A_G	Gm01	18998213	Chr01	17519084
715578649	BARC_1.01_Gm01_19078782_A_C	Gm01	19078782	Chr01	17599339
715578650	BARC_1.01_Gm01_19121768_A_G	Gm01	19121768	Chr01	17642372			1	47.211
715578651	BARC_1.01_Gm01_19181296_T_C	Gm01	19181296	Chr01	17701901			1	47.211
715578652	BARC_1.01_Gm01_19222371_A_G	Gm01	19222371	Chr01	17744551			1	47.211
715578653	BARC_1.01_Gm01_19272266_T_G	Gm01	19272266	Chr01	17794446
715578655	BARC_1.01_Gm01_19295207_C_T	Gm01	19295207	Chr01	17817555
715578657	BARC_1.01_Gm01_19378972_T_G	Gm01	19378972	Chr01	17900123			1	47.211
715578658	BARC_1.01_Gm01_19421513_A_G	Gm01	19421513	Chr01	17942664
715578659	BARC_1.01_Gm01_19507856_G_T	Gm01	19507856	Chr01	18029061
715578661	BARC_1.01_Gm01_19665961_G_T	Gm01	19665961	Chr01	18169687
715578663	BARC_1.01_Gm01_19797561_T_C	Gm01	19797561	Chr01	18301253	Glyma.01G076900	Intron	1	47.211
715578664	BARC_1.01_Gm01_19848591_C_T	Gm01	19848591	Chr01	18352322
715578666	BARC_1.01_Gm01_19895387_C_T	Gm01	19895387	Chr01	18399118
715578667	BARC_1.01_Gm01_19942022_G_A	Gm01	19942022	Chr01	18443259					1	49.713
715578668	BARC_1.01_Gm01_20025984_G_A	Gm01	20025984	Chr01	18527221
715578670	BARC_1.01_Gm01_20199816_C_T	Gm01	20199816	Chr01	18701052
715578671	BARC_1.01_Gm01_20282028_T_C	Gm01	20282028	Chr01	18783264
715578679	BARC_1.01_Gm01_20468974_C_T	Gm01	20468974	Chr01	18970853
715578680	BARC_1.01_Gm01_20498383_T_G	Gm01	20498383	Chr01	19000262	Glyma.01G077400	Intron			1	49.713
715578681	BARC_1.01_Gm01_20542501_C_T	Gm01	20542501	Chr01	19044380					1	49.713
715578684	BARC_1.01_Gm01_20668269_C_A	Gm01	20668269	Chr01	19170156
715578685	BARC_1.01_Gm01_20713958_T_G	Gm01	20713958	Chr01	19218421	Glyma.01G077600	CDS
715578686	BARC_1.01_Gm01_20797029_C_T	Gm01	20797029	Chr01	19301492
715578687	BARC_1.01_Gm01_20838452_C_A	Gm01	20838452	Chr01	19343369
715578688	BARC_1.01_Gm01_20994622_C_T	Gm01	20994622	Chr01	19496521
715578690	BARC_1.01_Gm01_21073672_G_A	Gm01	21073672	Chr01	19575571
715578691	BARC_1.01_Gm01_21125014_A_C	Gm01	21125014	Chr01	19626913			1	47.211
715578693	BARC_1.01_Gm01_21208962_C_T	Gm01	21208962	Chr01	19710863
715578695	BARC_1.01_Gm01_21273405_A_G	Gm01	21273405	Chr01	19775307			1	47.211
715578697	BARC_1.01_Gm01_21332492_C_T	Gm01	21332492	Chr01	19834866
715578699	BARC_1.01_Gm01_21494860_G_T	Gm01	21494860	Chr01	19997024			1	47.263	1	49.713
715578700	BARC_1.01_Gm01_21555837_T_G	Gm01	21555837	Chr01	20058761
715578702	BARC_1.01_Gm01_21804377_G_T	Gm01	21804377	Chr01	20305604			1	47.263	1	49.713
715578704	BARC_1.01_Gm01_21861186_T_G	Gm01	21861186	Chr01	20362413			1	47.263
715578705	BARC_1.01_Gm01_21883574_G_A	Gm01	21883574	Chr01	20384801			1	47.263	1	49.821
715578708	BARC_1.01_Gm01_21939103_A_G	Gm01	21939103	Chr01	20440348			15	20.056
715578710	BARC_1.01_Gm01_22006746_C_T	Gm01	22006746	Chr01	20507991
715578715	BARC_1.01_Gm01_22164577_C_T	Gm01	22164577	Chr01	20667549
715578718	BARC_1.01_Gm01_22281890_A_G	Gm01	22281890	Chr01	20785378					1	49.866
715578721	BARC_1.01_Gm01_22374129_A_G	Gm01	22374129	Chr01	20863721
715578723	BARC_1.01_Gm01_22402816_G_A	Gm01	22402816	Chr01	20892406
715578724	BARC_1.01_Gm01_22478605_A_G	Gm01	22478605	Chr01	20968685
715578725	BARC_1.01_Gm01_22505746_A_G	Gm01	22505746	Chr01	20995826			1	47.258
715578732	BARC_1.01_Gm01_22786770_C_A	Gm01	22786770	Chr01	21336814
715578735	BARC_1.01_Gm01_22900040_A_G	Gm01	22900040	Chr01	21453879			1	47.258
715578737	BARC_1.01_Gm01_23011802_T_C	Gm01	23011802	Chr01	21565602
715578738	BARC_1.01_Gm01_23035063_T_C	Gm01	23035063	Chr01	21588863
715578739	BARC_1.01_Gm01_23167662_C_T	Gm01	23167662	Chr01	21705175			1	47.258
715578740	BARC_1.01_Gm01_23249191_C_T	Gm01	23249191	Chr01	21787316
715578741	BARC_1.01_Gm01_23352859_A_G	Gm01	23352859	Chr01	21890418
715578742	BARC_1.01_Gm01_23402959_C_T	Gm01	23402959	Chr01	21940518
715578745	BARC_1.01_Gm01_23454354_A_G	Gm01	23454354	Chr01	21992016			1	47.258
715578748	BARC_1.01_Gm01_23506127_C_A	Gm01	23506127	Chr01	22043788			1	47.249
715578751	BARC_1.01_Gm01_23586582_C_A	Gm01	23586582	Chr01	22123142			1	47.258	1	49.866
715578753	BARC_1.01_Gm01_23715456_G_A	Gm01	23715456	Chr01	22251473
715578756	BARC_1.01_Gm01_23743830_A_C	Gm01	23743830	Chr01	22279847			1	47.258
715578758	BARC_1.01_Gm01_23802089_T_C	Gm01	23802089	Chr01	22338107			1	47.258	1	49.866
715578759	BARC_1.01_Gm01_23833208_G_A	Gm01	23833208	Chr01	22369413
715578762	BARC_1.01_Gm01_23889360_C_T	Gm01	23889360	Chr01	22425345			1	47.258
715578764	BARC_1.01_Gm01_23911633_C_T	Gm01	23911633	Chr01	22446750	Glyma.01G080500	CDS
715578765	BARC_1.01_Gm01_24009860_A_G	Gm01	24009860	Chr01	22537228
715578766	BARC_1.01_Gm01_24066141_A_G	Gm01	24066141	Chr01	22584903			1	47.258
715578774	BARC_1.01_Gm01_24325590_T_C	Gm01	24325590	Chr01	22792138			1	47.258
715578778	BARC_1.01_Gm01_24427806_A_G	Gm01	24427806	Chr01	22894345
715578779	BARC_1.01_Gm01_24509618_T_C	Gm01	24509618	Chr01	22962093			1	47.258
715578781	BARC_1.01_Gm01_24589097_T_C	Gm01	24589097	Chr01	23041534			1	47.258
715578782	BARC_1.01_Gm01_24694684_G_A	Gm01	24694684	Chr01	23147121
715578783	BARC_1.01_Gm01_24730406_C_A	Gm01	24730406	Chr01	23182843
715578785	BARC_1.01_Gm01_24763604_T_C	Gm01	24763604	Chr01	23216041
715578786	BARC_1.01_Gm01_24794211_T_C	Gm01	24794211	Chr01	23246736			1	47.122
715578789	BARC_1.01_Gm01_24939925_G_A	Gm01	24939925	Chr01	23391913
715578791	BARC_1.01_Gm01_25006612_A_G	Gm01	25006612	Chr01	23458600
715578793	BARC_1.01_Gm01_25109157_C_T	Gm01	25109157	Chr01	23561948
715578796	BARC_1.01_Gm01_25224181_A_G	Gm01	25224181	Chr01	23678066	Glyma.01G081600	CDS
715578797	BARC_1.01_Gm01_25359763_C_T	Gm01	25359763	Chr01	23814920			1	47.36
715578798	BARC_1.01_Gm01_25449358_A_G	Gm01	25449358	Chr01	23904568			1	47.36
715578800	BARC_1.01_Gm01_25509548_T_C	Gm01	25509548	Chr01	23965103
715578802	BARC_1.01_Gm01_25559932_C_A	Gm01	25559932	Chr01	24015529	Glyma.01G082400	CDS
715578804	BARC_1.01_Gm01_25699435_T_G	Gm01	25699435	Chr01	24154959			1	47.47
715578806	BARC_1.01_Gm01_25755492_G_A	Gm01	25755492	Chr01	24211012
715578808	BARC_1.01_Gm01_25799099_T_C	Gm01	25799099	Chr01	24254619
715578809	BARC_1.01_Gm01_25841744_G_A	Gm01	25841744	Chr01	24297264
715578811	BARC_1.01_Gm01_25870263_A_G	Gm01	25870263	Chr01	24325783	Glyma.01G083400	5'UTR
715578813	BARC_1.01_Gm01_25906021_A_G	Gm01	25906021	Chr01	24361542	Glyma.01G083600	CDS
715578814	BARC_1.01_Gm01_25932085_A_G	Gm01	25932085	Chr01	24387606
715578821	BARC_1.01_Gm01_26021122_T_C	Gm01	26021122	Chr01	24472179
715578823	BARC_1.01_Gm01_26114693_T_C	Gm01	26114693	Chr01	24565748			1	47.588
715578824	BARC_1.01_Gm01_26159110_A_G	Gm01	26159110	Chr01	24611011
715578825	BARC_1.01_Gm01_26191404_A_G	Gm01	26191404	Chr01	24643305			1	47.588	1	50.54
715578828	BARC_1.01_Gm01_26234109_G_A	Gm01	26234109	Chr01	24685926	Glyma.01G084200	Intron
715578829	BARC_1.01_Gm01_26277298_T_C	Gm01	26277298	Chr01	24729115
715578830	BARC_1.01_Gm01_26319821_C_A	Gm01	26319821	Chr01	24771638
715578831	BARC_1.01_Gm01_26364457_C_T	Gm01	26364457	Chr01	24816261	Glyma.01G084400	Intron
715578833	BARC_1.01_Gm01_26422300_A_C	Gm01	26422300	Chr01	24874104
715578834	BARC_1.01_Gm01_26540300_C_A	Gm01	26540300	Chr01	24992058
715578835	BARC_1.01_Gm01_26567804_T_C	Gm01	26567804	Chr01	25019562
715578836	BARC_1.01_Gm01_26616104_T_G	Gm01	26616104	Chr01	25067808
715578837	BARC_1.01_Gm01_26662695_G_A	Gm01	26662695	Chr01	25114399
715578839	BARC_1.01_Gm01_26820459_A_G	Gm01	26820459	Chr01	25280919
715578840	BARC_1.01_Gm01_26850909_A_G	Gm01	26850909	Chr01	25311369			1	47.632
715578843	BARC_1.01_Gm01_26898649_T_G	Gm01	26898649	Chr01	25358507
715578844	BARC_1.01_Gm01_26930738_T_C	Gm01	26930738	Chr01	25390596
715578846	BARC_1.01_Gm01_27003365_T_G	Gm01	27003365	Chr01	25465382			1	47.647	1	50.59
715578847	BARC_1.01_Gm01_27051198_C_T	Gm01	27051198	Chr01	25513163
715578849	BARC_1.01_Gm01_27097383_C_T	Gm01	27097383	Chr01	25559348
715578850	BARC_1.01_Gm01_27129701_C_T	Gm01	27129701	Chr01	25591666
715578851	BARC_1.01_Gm01_27164384_T_G	Gm01	27164384	Chr01	25626349					1	50.646
715578852	BARC_1.01_Gm01_27212888_G_A	Gm01	27212888	Chr01	25675205	Glyma.01G086600	Intron
715578853	BARC_1.01_Gm01_27240736_C_T	Gm01	27240736	Chr01	25703053	Glyma.01G086600	Intron
715578855	BARC_1.01_Gm01_27329713_A_G	Gm01	27329713	Chr01	25794724
715578857	BARC_1.01_Gm01_27390314_C_T	Gm01	27390314	Chr01	25854967
715578859	BARC_1.01_Gm01_27463902_G_T	Gm01	27463902	Chr01	25928596					1	50.646
715578861	BARC_1.01_Gm01_27491996_C_A	Gm01	27491996	Chr01	25952266
715578863	BARC_1.01_Gm01_27580780_T_C	Gm01	27580780	Chr01	26041050
715578864	BARC_1.01_Gm01_27609191_G_A	Gm01	27609191	Chr01	26069440
715578866	BARC_1.01_Gm01_27640696_T_C	Gm01	27640696	Chr01	26100753
715578867	BARC_1.01_Gm01_27682758_C_T	Gm01	27682758	Chr01	26142783
715578869	BARC_1.01_Gm01_27713229_T_C	Gm01	27713229	Chr01	26172062			1	47.669
715578871	BARC_1.01_Gm01_27745720_C_T	Gm01	27745720	Chr01	26204557
715578873	BARC_1.01_Gm01_27797385_T_C	Gm01	27797385	Chr01	26257417
715578875	BARC_1.01_Gm01_27845390_G_T	Gm01	27845390	Chr01	26305441
715578877	BARC_1.01_Gm01_27868970_G_A	Gm01	27868970	Chr01	26329021
715578878	BARC_1.01_Gm01_27926266_G_A	Gm01	27926266	Chr01	26386206
715578880	BARC_1.01_Gm01_28022641_T_C	Gm01	28022641	Chr01	26482310
715578881	BARC_1.01_Gm01_28059147_T_C	Gm01	28059147	Chr01	26519161
715578883	BARC_1.01_Gm01_28101725_T_C	Gm01	28101725	Chr01	26561841
715578886	BARC_1.01_Gm01_28147874_G_T	Gm01	28147874	Chr01	26607449
715578888	BARC_1.01_Gm01_28179606_A_G	Gm01	28179606	Chr01	26639178			1	47.796
715578890	BARC_1.01_Gm01_28244453_A_G	Gm01	28244453	Chr01	26704049
715578891	BARC_1.01_Gm01_28287783_T_C	Gm01	28287783	Chr01	26747534			1	47.881
715578892	BARC_1.01_Gm01_28312993_G_A	Gm01	28312993	Chr01	26772744			1	47.881
715578893	BARC_1.01_Gm01_28364595_A_G	Gm01	28364595	Chr01	26824346
715578895	BARC_1.01_Gm01_28420702_C_T	Gm01	28420702	Chr01	26880453
715578896	BARC_1.01_Gm01_28466786_A_G	Gm01	28466786	Chr01	26926537
715578534	BARC_1.01_Gm01_15031149_G_A	Gm01	15031149	Chr01	26944614
715578897	BARC_1.01_Gm01_28536363_G_A	Gm01	28536363	Chr01	27006986	Glyma.01G089100	5'UTR
715578898	BARC_1.01_Gm01_28563541_A_G	Gm01	28563541	Chr01	27034164
715578899	BARC_1.01_Gm01_28599526_G_A	Gm01	28599526	Chr01	27070125
715578900	BARC_1.01_Gm01_28628358_A_C	Gm01	28628358	Chr01	27098957			1	48.589	1	52.551
715578901	BARC_1.01_Gm01_28759367_G_A	Gm01	28759367	Chr01	27230466					1	52.717
715578903	BARC_1.01_Gm01_28788420_T_C	Gm01	28788420	Chr01	27259519
715578904	BARC_1.01_Gm01_28848622_A_G	Gm01	28848622	Chr01	27319719					1	52.794
715578905	BARC_1.01_Gm01_28876725_G_T	Gm01	28876725	Chr01	27348551
715578906	BARC_1.01_Gm01_28913996_A_G	Gm01	28913996	Chr01	27385784
715578908	BARC_1.01_Gm01_29014653_T_C	Gm01	29014653	Chr01	27486344
715578909	BARC_1.01_Gm01_29091115_A_G	Gm01	29091115	Chr01	27562614					1	52.842
715578910	BARC_1.01_Gm01_29142420_G_A	Gm01	29142420	Chr01	27613955
715578911	BARC_1.01_Gm01_29169958_A_G	Gm01	29169958	Chr01	27641493					1	52.842
715578912	BARC_1.01_Gm01_29207555_C_T	Gm01	29207555	Chr01	27679090
715578914	BARC_1.01_Gm01_29284158_A_G	Gm01	29284158	Chr01	27755693
715578915	BARC_1.01_Gm01_29309543_A_G	Gm01	29309543	Chr01	27781076					1	52.842
715578917	BARC_1.01_Gm01_29345352_C_A	Gm01	29345352	Chr01	27816863
715578918	BARC_1.01_Gm01_29429755_C_T	Gm01	29429755	Chr01	27904127
715578919	BARC_1.01_Gm01_29471019_T_G	Gm01	29471019	Chr01	27945391	Glyma.01G092300	CDS
715578920	BARC_1.01_Gm01_29544297_A_G	Gm01	29544297	Chr01	28018669	Glyma.01G092800	Intron
715578921	BARC_1.01_Gm01_29566700_G_T	Gm01	29566700	Chr01	28041072	Glyma.01G092900	5'UTR
715578922	BARC_1.01_Gm01_29612748_G_T	Gm01	29612748	Chr01	28087621
715578924	BARC_1.01_Gm01_29679260_G_A	Gm01	29679260	Chr01	28154191					1	52.894
715578925	BARC_1.01_Gm01_29709636_A_G	Gm01	29709636	Chr01	28184519
715578926	BARC_1.01_Gm01_29731027_C_T	Gm01	29731027	Chr01	28205896
715578927	BARC_1.01_Gm01_29763506_C_T	Gm01	29763506	Chr01	28238375
715578928	BARC_1.01_Gm01_29787876_G_A	Gm01	29787876	Chr01	28262747					1	52.894
715578929	BARC_1.01_Gm01_29817264_G_A	Gm01	29817264	Chr01	28292204	Glyma.01G093200	CDS
715578930	BARC_1.01_Gm01_29851956_C_T	Gm01	29851956	Chr01	28326896					1	52.894
715578931	BARC_1.01_Gm01_29874074_A_G	Gm01	29874074	Chr01	28349014
715578932	BARC_1.01_Gm01_29899559_C_T	Gm01	29899559	Chr01	28374475
715578933	BARC_1.01_Gm01_29927319_G_A	Gm01	29927319	Chr01	28402659					1	52.894
715578934	BARC_1.01_Gm01_29952010_T_C	Gm01	29952010	Chr01	28435596			1	49.345
715578935	BARC_1.01_Gm01_29990637_T_C	Gm01	29990637	Chr01	28477581	Glyma.01G093700	Intron
715578936	BARC_1.01_Gm01_30013276_C_A	Gm01	30013276	Chr01	28500220
715578937	BARC_1.01_Gm01_30037498_A_G	Gm01	30037498	Chr01	28524442
715578938	BARC_1.01_Gm01_30080907_T_C	Gm01	30080907	Chr01	28567716					1	52.894
715578939	BARC_1.01_Gm01_30101559_A_G	Gm01	30101559	Chr01	28588368
715578940	BARC_1.01_Gm01_30138018_T_C	Gm01	30138018	Chr01	28625066	Glyma.01G093900	Intron
715578945	BARC_1.01_Gm01_30214652_A_G	Gm01	30214652	Chr01	28699825
715578947	BARC_1.01_Gm01_30257032_C_T	Gm01	30257032	Chr01	28741832
715578948	BARC_1.01_Gm01_30294082_A_C	Gm01	30294082	Chr01	28779073
715578950	BARC_1.01_Gm01_30331952_G_A	Gm01	30331952	Chr01	28817299	Glyma.01G094300	CDS			1	52.894
715578952	BARC_1.01_Gm01_30355841_T_C	Gm01	30355841	Chr01	28841188					1	52.894
715578953	BARC_1.01_Gm01_30497942_T_C	Gm01	30497942	Chr01	28982389					1	52.894
715578955	BARC_1.01_Gm01_30565366_T_G	Gm01	30565366	Chr01	29051984
715578956	BARC_1.01_Gm01_30587474_G_T	Gm01	30587474	Chr01	29074093
715578498	BARC_1.01_Gm01_13968368_C_T	Gm01	13968368	Chr01	29141519					1	52.894
715578500	BARC_1.01_Gm01_14032461_T_C	Gm01	14032461	Chr01	29205531					1	52.894
715578502	BARC_1.01_Gm01_14065084_G_A	Gm01	14065084	Chr01	29238153					1	52.894
715578504	BARC_1.01_Gm01_14097047_T_C	Gm01	14097047	Chr01	29270116					1	52.894
715578495	BARC_1.01_Gm01_13861912_T_C	Gm01	13861912	Chr01	29470510					1	52.934
715578493	BARC_1.01_Gm01_13829876_T_C	Gm01	13829876	Chr01	29502546					1	52.934
715578491	BARC_1.01_Gm01_13782300_A_G	Gm01	13782300	Chr01	29550337	Glyma.01G095300	CDS			1	52.934
715578490	BARC_1.01_Gm01_13730960_G_T	Gm01	13730960	Chr01	29601678
715594297	BARC_1.01_Gm06_37099008_C_T	Gm06	37099008	Chr01	29715237
715594298	BARC_1.01_Gm06_37136647_C_T	Gm06	37136647	Chr01	29757888
715578505	BARC_1.01_Gm01_14222617_C_T	Gm01	14222617	Chr01	29852273					1	52.934
715578508	BARC_1.01_Gm01_14271188_C_T	Gm01	14271188	Chr01	29900844
715578511	BARC_1.01_Gm01_14315930_G_A	Gm01	14315930	Chr01	29945598
715578512	BARC_1.01_Gm01_14346729_C_T	Gm01	14346729	Chr01	29976397
715578513	BARC_1.01_Gm01_14376222_A_G	Gm01	14376222	Chr01	30005890
715578514	BARC_1.01_Gm01_14437321_C_T	Gm01	14437321	Chr01	30066989
715578515	BARC_1.01_Gm01_14537350_C_T	Gm01	14537350	Chr01	30160150
715578516	BARC_1.01_Gm01_14599880_T_C	Gm01	14599880	Chr01	30222680
715578517	BARC_1.01_Gm01_14635839_C_A	Gm01	14635839	Chr01	30258610					1	52.934
715578518	BARC_1.01_Gm01_14660270_T_C	Gm01	14660270	Chr01	30283063
715578519	BARC_1.01_Gm01_14777200_A_G	Gm01	14777200	Chr01	30401332					1	52.934
715578521	BARC_1.01_Gm01_14818197_C_T	Gm01	14818197	Chr01	30442329					1	52.894
715578524	BARC_1.01_Gm01_14866332_C_A	Gm01	14866332	Chr01	30490467
715578526	BARC_1.01_Gm01_14889646_C_T	Gm01	14889646	Chr01	30513781
715578528	BARC_1.01_Gm01_14910545_C_A	Gm01	14910545	Chr01	30530043					1	52.894
715578531	BARC_1.01_Gm01_14955903_A_C	Gm01	14955903	Chr01	30575401
715578544	BARC_1.01_Gm01_15325163_C_A	Gm01	15325163	Chr01	30744566
715578546	BARC_1.01_Gm01_15346821_A_C	Gm01	15346821	Chr01	30766224
715578549	BARC_1.01_Gm01_15368897_G_A	Gm01	15368897	Chr01	30788299
715578551	BARC_1.01_Gm01_15427992_C_T	Gm01	15427992	Chr01	30847325
715578553	BARC_1.01_Gm01_15479696_A_G	Gm01	15479696	Chr01	30900581
715578555	BARC_1.01_Gm01_15542343_A_G	Gm01	15542343	Chr01	30959488	Glyma.01G096300	3'UTR
715578557	BARC_1.01_Gm01_15588373_G_A	Gm01	15588373	Chr01	31005638
715578559	BARC_1.01_Gm01_15666499_A_G	Gm01	15666499	Chr01	31084621
715578560	BARC_1.01_Gm01_15737613_A_G	Gm01	15737613	Chr01	31164305
715578561	BARC_1.01_Gm01_15778305_G_A	Gm01	15778305	Chr01	31204997
715578562	BARC_1.01_Gm01_15819729_T_C	Gm01	15819729	Chr01	31246754
715578564	BARC_1.01_Gm01_15851740_A_C	Gm01	15851740	Chr01	31278484					1	52.934
715578565	BARC_1.01_Gm01_15915773_G_T	Gm01	15915773	Chr01	31342500
715578566	BARC_1.01_Gm01_15940461_A_C	Gm01	15940461	Chr01	31367193					1	52.934
715578567	BARC_1.01_Gm01_15980877_G_A	Gm01	15980877	Chr01	31407609
715578569	BARC_1.01_Gm01_16051744_C_T	Gm01	16051744	Chr01	31480079					1	52.934
715578570	BARC_1.01_Gm01_16091966_A_C	Gm01	16091966	Chr01	31520301
715578572	BARC_1.01_Gm01_16146885_A_C	Gm01	16146885	Chr01	31578343
715578573	BARC_1.01_Gm01_16176695_A_G	Gm01	16176695	Chr01	31592999
715578576	BARC_1.01_Gm01_16254492_C_A	Gm01	16254492	Chr01	31670462
715578579	BARC_1.01_Gm01_16319888_C_T	Gm01	16319888	Chr01	31735859					1	52.934
715578580	BARC_1.01_Gm01_16388569_G_A	Gm01	16388569	Chr01	31804544					1	52.934
715578582	BARC_1.01_Gm01_16439482_T_C	Gm01	16439482	Chr01	31855504
715578583	BARC_1.01_Gm01_16483318_A_G	Gm01	16483318	Chr01	31899713					1	52.934
715578958	BARC_1.01_Gm01_30663279_C_T	Gm01	30663279	Chr01	31963232					1	52.934
715578959	BARC_1.01_Gm01_30688226_T_C	Gm01	30688226	Chr01	31988179
715578961	BARC_1.01_Gm01_30709670_A_C	Gm01	30709670	Chr01	32009623	Glyma.01G097200	CDS
715578962	BARC_1.01_Gm01_30739311_T_C	Gm01	30739311	Chr01	32039264
715578963	BARC_1.01_Gm01_30799581_C_T	Gm01	30799581	Chr01	32099532
715578965	BARC_1.01_Gm01_30843165_G_T	Gm01	30843165	Chr01	32139114					1	52.934
715578966	BARC_1.01_Gm01_30886653_C_T	Gm01	30886653	Chr01	32182609					1	52.934
715578967	BARC_1.01_Gm01_30958450_T_G	Gm01	30958450	Chr01	32253597
715578968	BARC_1.01_Gm01_30987115_A_G	Gm01	30987115	Chr01	32282262
715578969	BARC_1.01_Gm01_31013448_G_A	Gm01	31013448	Chr01	32308595					1	52.934
715578971	BARC_1.01_Gm01_31063184_G_A	Gm01	31063184	Chr01	32357994
715578973	BARC_1.01_Gm01_31177840_G_T	Gm01	31177840	Chr01	32474967					1	52.934
715578974	BARC_1.01_Gm01_31202345_C_T	Gm01	31202345	Chr01	32499473
715578976	BARC_1.01_Gm01_31260313_A_G	Gm01	31260313	Chr01	32557459
715578977	BARC_1.01_Gm01_31303087_C_T	Gm01	31303087	Chr01	32600233
715578978	BARC_1.01_Gm01_31348255_C_T	Gm01	31348255	Chr01	32645081
715578979	BARC_1.01_Gm01_31392958_A_G	Gm01	31392958	Chr01	32689784
715578980	BARC_1.01_Gm01_31426148_T_C	Gm01	31426148	Chr01	32722974
715578981	BARC_1.01_Gm01_31447240_A_G	Gm01	31447240	Chr01	32744066
715578984	BARC_1.01_Gm01_31506268_T_C	Gm01	31506268	Chr01	32803083					1	52.968
715578985	BARC_1.01_Gm01_31610841_A_G	Gm01	31610841	Chr01	32907963			1	49.522
715578988	BARC_1.01_Gm01_31700541_A_G	Gm01	31700541	Chr01	32997669
715578989	BARC_1.01_Gm01_31770743_C_T	Gm01	31770743	Chr01	33067880					1	53.28
715578990	BARC_1.01_Gm01_31830432_T_C	Gm01	31830432	Chr01	33127553
715578991	BARC_1.01_Gm01_31859424_G_A	Gm01	31859424	Chr01	33156545					1	53.331
715578992	BARC_1.01_Gm01_31906055_A_G	Gm01	31906055	Chr01	33203133			1	49.7	1	53.331
715578993	BARC_1.01_Gm01_31956977_A_C	Gm01	31956977	Chr01	33254055
715578994	BARC_1.01_Gm01_32003596_A_C	Gm01	32003596	Chr01	33299981
715578995	BARC_1.01_Gm01_32070134_C_T	Gm01	32070134	Chr01	33366518	Glyma.01G100200	Intron
715578996	BARC_1.01_Gm01_32095213_G_A	Gm01	32095213	Chr01	33391856
715578997	BARC_1.01_Gm01_32144754_T_C	Gm01	32144754	Chr01	33441397
715578999	BARC_1.01_Gm01_32203361_A_C	Gm01	32203361	Chr01	33501463	Glyma.01G100900	Intron
715579002	BARC_1.01_Gm01_32259879_A_G	Gm01	32259879	Chr01	33557981
715579003	BARC_1.01_Gm01_32289085_G_A	Gm01	32289085	Chr01	33587187	Glyma.01G101100	CDS
715579004	BARC_1.01_Gm01_32331261_T_C	Gm01	32331261	Chr01	33629363
715579005	BARC_1.01_Gm01_32354171_C_A	Gm01	32354171	Chr01	33652273
715579007	BARC_1.01_Gm01_32448938_G_A	Gm01	32448938	Chr01	33747039
715579008	BARC_1.01_Gm01_32493455_G_A	Gm01	32493455	Chr01	33791555
715579009	BARC_1.01_Gm01_32543389_C_T	Gm01	32543389	Chr01	33840560
715579010	BARC_1.01_Gm01_32564014_C_T	Gm01	32564014	Chr01	33861185
715579011	BARC_1.01_Gm01_32591795_G_A	Gm01	32591795	Chr01	33888966
715579015	BARC_1.01_Gm01_32683433_G_A	Gm01	32683433	Chr01	33980947
715579016	BARC_1.01_Gm01_32717386_A_C	Gm01	32717386	Chr01	34014900
715579017	BARC_1.01_Gm01_32752956_C_T	Gm01	32752956	Chr01	34050470
715579020	BARC_1.01_Gm01_32804455_C_T	Gm01	32804455	Chr01	34101830
715579022	BARC_1.01_Gm01_32846138_A_G	Gm01	32846138	Chr01	34143512
715579024	BARC_1.01_Gm01_32873097_T_C	Gm01	32873097	Chr01	34170893
715579026	BARC_1.01_Gm01_32899706_A_G	Gm01	32899706	Chr01	34197502
715579030	BARC_1.01_Gm01_33025697_G_A	Gm01	33025697	Chr01	34325402	Glyma.01G102800	CDS
715579034	BARC_1.01_Gm01_33106006_G_A	Gm01	33106006	Chr01	34406159
715579036	BARC_1.01_Gm01_33167239_C_A	Gm01	33167239	Chr01	34467391
715579039	BARC_1.01_Gm01_33245645_G_A	Gm01	33245645	Chr01	34545797
715579041	BARC_1.01_Gm01_33287153_T_C	Gm01	33287153	Chr01	34587304
715579043	BARC_1.01_Gm01_33316390_C_A	Gm01	33316390	Chr01	34616571
715579130	BARC_1.01_Gm01_35705337_C_T	Gm01	35705337	Chr01	34693033					1	55.543
715579046	BARC_1.01_Gm01_33425932_G_A	Gm01	33425932	Chr01	34788106
715579047	BARC_1.01_Gm01_33447172_A_C	Gm01	33447172	Chr01	34809346
715579049	BARC_1.01_Gm01_33531622_C_T	Gm01	33531622	Chr01	34893797
715579051	BARC_1.01_Gm01_33562690_A_G	Gm01	33562690	Chr01	34924874
715579058	BARC_1.01_Gm01_33860533_T_C	Gm01	33860533	Chr01	35217711
715579059	BARC_1.01_Gm01_33891376_A_G	Gm01	33891376	Chr01	35249061
715579061	BARC_1.01_Gm01_33914458_G_A	Gm01	33914458	Chr01	35272143
715579062	BARC_1.01_Gm01_33937271_A_C	Gm01	33937271	Chr01	35294956
715579064	BARC_1.01_Gm01_33963764_A_G	Gm01	33963764	Chr01	35321449
715579066	BARC_1.01_Gm01_34016842_T_G	Gm01	34016842	Chr01	35374527
715579067	BARC_1.01_Gm01_34062014_G_A	Gm01	34062014	Chr01	35419697
715579068	BARC_1.01_Gm01_34093710_A_G	Gm01	34093710	Chr01	35451387
715579070	BARC_1.01_Gm01_34147853_G_A	Gm01	34147853	Chr01	35505531
715579071	BARC_1.01_Gm01_34206742_C_T	Gm01	34206742	Chr01	35564735
715579072	BARC_1.01_Gm01_34300728_A_G	Gm01	34300728	Chr01	35658721
715579074	BARC_1.01_Gm01_34327255_C_T	Gm01	34327255	Chr01	35685249
715579075	BARC_1.01_Gm01_34352800_T_C	Gm01	34352800	Chr01	35710797	Glyma.01G105900	Intron
715579076	BARC_1.01_Gm01_34405116_C_T	Gm01	34405116	Chr01	35777329
715579077	BARC_1.01_Gm01_34449047_G_A	Gm01	34449047	Chr01	35821409
715579078	BARC_1.01_Gm01_34475397_A_G	Gm01	34475397	Chr01	35847759
715579079	BARC_1.01_Gm01_34501160_C_T	Gm01	34501160	Chr01	35873522
715579080	BARC_1.01_Gm01_34560330_T_C	Gm01	34560330	Chr01	35932877
715579083	BARC_1.01_Gm01_34634278_A_G	Gm01	34634278	Chr01	36006855
715579084	BARC_1.01_Gm01_34668255_T_C	Gm01	34668255	Chr01	36041544
715579085	BARC_1.01_Gm01_34717620_T_C	Gm01	34717620	Chr01	36090860
715579086	BARC_1.01_Gm01_34740832_G_A	Gm01	34740832	Chr01	36114072
715579087	BARC_1.01_Gm01_34771835_C_T	Gm01	34771835	Chr01	36145075
715579090	BARC_1.01_Gm01_34843208_G_T	Gm01	34843208	Chr01	36215024
715579092	BARC_1.01_Gm01_34868510_T_C	Gm01	34868510	Chr01	36240326
715579094	BARC_1.01_Gm01_34902717_A_G	Gm01	34902717	Chr01	36274532			1	50.878
715579095	BARC_1.01_Gm01_34928567_T_C	Gm01	34928567	Chr01	36300382
715579098	BARC_1.01_Gm01_34975779_G_A	Gm01	34975779	Chr01	36347594
715579099	BARC_1.01_Gm01_35048367_A_G	Gm01	35048367	Chr01	36420185	Glyma.01G106800	CDS
715579101	BARC_1.01_Gm01_35080457_A_G	Gm01	35080457	Chr01	36452277
715579103	BARC_1.01_Gm01_35151660_A_C	Gm01	35151660	Chr01	36523544					1	55.176
715579105	BARC_1.01_Gm01_35216975_A_G	Gm01	35216975	Chr01	36583766
715579106	BARC_1.01_Gm01_35242436_A_G	Gm01	35242436	Chr01	36617765
715579108	BARC_1.01_Gm01_35273844_G_T	Gm01	35273844	Chr01	36649100
715579109	BARC_1.01_Gm01_35308139_C_T	Gm01	35308139	Chr01	36683395
715579110	BARC_1.01_Gm01_35333291_G_T	Gm01	35333291	Chr01	36708547
715579113	BARC_1.01_Gm01_35389637_G_A	Gm01	35389637	Chr01	36764795					1	55.176
715579114	BARC_1.01_Gm01_35411559_G_A	Gm01	35411559	Chr01	36786717	Glyma.01G107600	CDS			1	55.176
715579115	BARC_1.01_Gm01_35448254_C_T	Gm01	35448254	Chr01	36823412					1	55.229
715579116	BARC_1.01_Gm01_35472568_C_T	Gm01	35472568	Chr01	36847726	Glyma.01G107900	Intron
715579117	BARC_1.01_Gm01_35496161_T_C	Gm01	35496161	Chr01	36871319					1	55.229
715579119	BARC_1.01_Gm01_35522185_A_C	Gm01	35522185	Chr01	36897343
715579120	BARC_1.01_Gm01_35559579_T_G	Gm01	35559579	Chr01	36934938
715579122	BARC_1.01_Gm01_35587217_G_T	Gm01	35587217	Chr01	36962671					1	55.351
715579124	BARC_1.01_Gm01_35617435_C_T	Gm01	35617435	Chr01	36992932					1	55.363
715579126	BARC_1.01_Gm01_35662381_G_T	Gm01	35662381	Chr01	37037878					1	55.431
715579128	BARC_1.01_Gm01_35683957_G_A	Gm01	35683957	Chr01	37053946
715639168	BARC_1.01_scaffold_469_2885_C_T	scaffold_469	2885	Chr01	37083775					1	55.543
715639169	BARC_1.01_scaffold_469_490_G_A	scaffold_469	490	Chr01	37086198	Glyma.01G108900	Intron
715579133	BARC_1.01_Gm01_35742916_T_G	Gm01	35742916	Chr01	37109060
715579134	BARC_1.01_Gm01_35770451_T_C	Gm01	35770451	Chr01	37136595
715579136	BARC_1.01_Gm01_35791941_A_C	Gm01	35791941	Chr01	37158085
715579140	BARC_1.01_Gm01_35840821_A_G	Gm01	35840821	Chr01	37206666
715579142	BARC_1.01_Gm01_35871532_G_A	Gm01	35871532	Chr01	37237362					1	55.543
715579143	BARC_1.01_Gm01_35910954_A_C	Gm01	35910954	Chr01	37276870					1	55.543
715579146	BARC_1.01_Gm01_35950290_T_C	Gm01	35950290	Chr01	37316206					1	55.543
715579148	BARC_1.01_Gm01_35989110_T_G	Gm01	35989110	Chr01	37355026					1	55.677
715579149	BARC_1.01_Gm01_36018610_G_A	Gm01	36018610	Chr01	37384525					1	55.872
715579151	BARC_1.01_Gm01_36059989_G_A	Gm01	36059989	Chr01	37425915					1	55.872
715579152	BARC_1.01_Gm01_36086600_G_A	Gm01	36086600	Chr01	37452526					1	55.872
715579154	BARC_1.01_Gm01_36129158_A_G	Gm01	36129158	Chr01	37494944	Glyma.01G110300	Intron			1	55.919
715579155	BARC_1.01_Gm01_36166509_T_C	Gm01	36166509	Chr01	37532295					1	56.066
715579158	BARC_1.01_Gm01_36230803_G_A	Gm01	36230803	Chr01	37596589					1	56.164
715579159	BARC_1.01_Gm01_36262603_G_A	Gm01	36262603	Chr01	37628389					1	56.164
715579160	BARC_1.01_Gm01_36290355_G_A	Gm01	36290355	Chr01	37656141
715579162	BARC_1.01_Gm01_36329877_T_C	Gm01	36329877	Chr01	37695663					1	56.164
715579163	BARC_1.01_Gm01_36362260_G_A	Gm01	36362260	Chr01	37728046					1	56.2
715579165	BARC_1.01_Gm01_36393636_C_T	Gm01	36393636	Chr01	37759422					1	56.164
715579166	BARC_1.01_Gm01_36419575_T_C	Gm01	36419575	Chr01	37785361
715579170	BARC_1.01_Gm01_36516702_G_T	Gm01	36516702	Chr01	37882509					1	56.164
715579171	BARC_1.01_Gm01_36548162_G_T	Gm01	36548162	Chr01	37915052
715579172	BARC_1.01_Gm01_36601230_C_T	Gm01	36601230	Chr01	37967937
715579173	BARC_1.01_Gm01_36633845_T_C	Gm01	36633845	Chr01	38000382					1	56.324
715579175	BARC_1.01_Gm01_36661373_G_A	Gm01	36661373	Chr01	38027910					1	56.324
715579178	BARC_1.01_Gm01_36697878_G_T	Gm01	36697878	Chr01	38064415
715579180	BARC_1.01_Gm01_36723932_G_A	Gm01	36723932	Chr01	38090469					1	56.419
715579182	BARC_1.01_Gm01_36766685_T_C	Gm01	36766685	Chr01	38133222					1	56.419
715579184	BARC_1.01_Gm01_36798122_T_C	Gm01	36798122	Chr01	38164659	Glyma.01G112500	CDS
715579186	BARC_1.01_Gm01_36825338_A_G	Gm01	36825338	Chr01	38191875
715579187	BARC_1.01_Gm01_36846144_A_G	Gm01	36846144	Chr01	38212681					1	56.419
715579188	BARC_1.01_Gm01_36869091_T_G	Gm01	36869091	Chr01	38235629					1	56.419
715579190	BARC_1.01_Gm01_36928337_G_A	Gm01	36928337	Chr01	38294871
715579191	BARC_1.01_Gm01_36953599_A_G	Gm01	36953599	Chr01	38320262
715579192	BARC_1.01_Gm01_36994849_A_G	Gm01	36994849	Chr01	38360550					1	56.419
715579194	BARC_1.01_Gm01_37041354_G_T	Gm01	37041354	Chr01	38407658					1	56.469
715579196	BARC_1.01_Gm01_37072432_G_A	Gm01	37072432	Chr01	38438736					1	56.469
715579197	BARC_1.01_Gm01_37095181_T_C	Gm01	37095181	Chr01	38461485					1	56.469
715579199	BARC_1.01_Gm01_37143357_G_A	Gm01	37143357	Chr01	38517922					1	56.469
715579202	BARC_1.01_Gm01_37182982_A_C	Gm01	37182982	Chr01	38557327					1	56.469
715579203	BARC_1.01_Gm01_37225822_G_A	Gm01	37225822	Chr01	38600822
715579204	BARC_1.01_Gm01_37267722_G_A	Gm01	37267722	Chr01	38642722					1	56.469
715579207	BARC_1.01_Gm01_37306349_A_G	Gm01	37306349	Chr01	38681375
715579210	BARC_1.01_Gm01_37341931_G_A	Gm01	37341931	Chr01	38716957
715579211	BARC_1.01_Gm01_37372310_G_A	Gm01	37372310	Chr01	38747376
715579212	BARC_1.01_Gm01_37416263_G_A	Gm01	37416263	Chr01	38791329					1	56.515
715579215	BARC_1.01_Gm01_37462355_G_A	Gm01	37462355	Chr01	38839329
715579217	BARC_1.01_Gm01_37513161_G_A	Gm01	37513161	Chr01	38890432
715579218	BARC_1.01_Gm01_37545837_A_G	Gm01	37545837	Chr01	38923242
715579219	BARC_1.01_Gm01_37574097_G_A	Gm01	37574097	Chr01	38969339
715579220	BARC_1.01_Gm01_37622285_A_G	Gm01	37622285	Chr01	38991215
715579223	BARC_1.01_Gm01_37685842_A_C	Gm01	37685842	Chr01	39059282
715579225	BARC_1.01_Gm01_37712066_T_G	Gm01	37712066	Chr01	39085506
715579227	BARC_1.01_Gm01_37738693_T_C	Gm01	37738693	Chr01	39112133					1	56.565
715579229	BARC_1.01_Gm01_37767294_A_G	Gm01	37767294	Chr01	39140734
715579234	BARC_1.01_Gm01_37851938_A_G	Gm01	37851938	Chr01	39225427					1	56.565
715579236	BARC_1.01_Gm01_37884339_A_G	Gm01	37884339	Chr01	39258554					1	56.565
715579237	BARC_1.01_Gm01_37905803_T_C	Gm01	37905803	Chr01	39280018
715579238	BARC_1.01_Gm01_37929897_A_G	Gm01	37929897	Chr01	39309715
715579240	BARC_1.01_Gm01_37954328_C_T	Gm01	37954328	Chr01	39333728
715579241	BARC_1.01_Gm01_38001925_T_G	Gm01	38001925	Chr01	39381297
715579242	BARC_1.01_Gm01_38025733_C_T	Gm01	38025733	Chr01	39405104
715579243	BARC_1.01_Gm01_38058938_T_C	Gm01	38058938	Chr01	39438340
715579245	BARC_1.01_Gm01_38081720_A_G	Gm01	38081720	Chr01	39461135
715579247	BARC_1.01_Gm01_38108579_T_C	Gm01	38108579	Chr01	39487994
715579248	BARC_1.01_Gm01_38129902_C_A	Gm01	38129902	Chr01	39509317
715579250	BARC_1.01_Gm01_38175601_A_G	Gm01	38175601	Chr01	39554931
715579251	BARC_1.01_Gm01_38206879_A_G	Gm01	38206879	Chr01	39586209	Glyma.01G114400	CDS
715579253	BARC_1.01_Gm01_38267517_C_T	Gm01	38267517	Chr01	39646861	Glyma.01G114700	Intron	1	52.093
715579254	BARC_1.01_Gm01_38314974_G_T	Gm01	38314974	Chr01	39694318
715579257	BARC_1.01_Gm01_38391477_C_T	Gm01	38391477	Chr01	39770819					1	56.605
715579259	BARC_1.01_Gm01_38419548_G_A	Gm01	38419548	Chr01	39798890					1	56.605
715579262	BARC_1.01_Gm01_38442255_A_G	Gm01	38442255	Chr01	39821595					1	56.605
715579264	BARC_1.01_Gm01_38468012_T_C	Gm01	38468012	Chr01	39847351
715579267	BARC_1.01_Gm01_38489766_C_T	Gm01	38489766	Chr01	39874774
715579269	BARC_1.01_Gm01_38517819_G_A	Gm01	38517819	Chr01	39902829
715579271	BARC_1.01_Gm01_38561654_T_C	Gm01	38561654	Chr01	39946663					1	56.605
715579272	BARC_1.01_Gm01_38585987_A_G	Gm01	38585987	Chr01	39979488					1	56.605
715579273	BARC_1.01_Gm01_38620788_G_T	Gm01	38620788	Chr01	40014278					1	56.688
715579274	BARC_1.01_Gm01_38661096_A_G	Gm01	38661096	Chr01	40040347	Glyma.01G115700	CDS
715579275	BARC_1.01_Gm01_38693026_C_T	Gm01	38693026	Chr01	40072277	Glyma.01G115900	3'UTR			1	56.76
715579276	BARC_1.01_Gm01_38713664_C_T	Gm01	38713664	Chr01	40092915	Glyma.01G116100	Intron	1	52.25
715579277	BARC_1.01_Gm01_38746029_A_G	Gm01	38746029	Chr01	40126264
715579278	BARC_1.01_Gm01_38793444_T_C	Gm01	38793444	Chr01	40173679
715579279	BARC_1.01_Gm01_38838186_G_A	Gm01	38838186	Chr01	40218622
715579282	BARC_1.01_Gm01_38881143_T_C	Gm01	38881143	Chr01	40261579
715579283	BARC_1.01_Gm01_38907572_T_C	Gm01	38907572	Chr01	40288008
715579285	BARC_1.01_Gm01_38937523_C_T	Gm01	38937523	Chr01	40317959
715579287	BARC_1.01_Gm01_38978813_G_A	Gm01	38978813	Chr01	40359069
715579288	BARC_1.01_Gm01_39003599_C_A	Gm01	39003599	Chr01	40383855
715579290	BARC_1.01_Gm01_39047666_G_A	Gm01	39047666	Chr01	40427922
715579292	BARC_1.01_Gm01_39069398_T_C	Gm01	39069398	Chr01	40449654
715579293	BARC_1.01_Gm01_39102434_A_G	Gm01	39102434	Chr01	40482690
715579296	BARC_1.01_Gm01_39176606_T_C	Gm01	39176606	Chr01	40557327
715579297	BARC_1.01_Gm01_39204083_A_G	Gm01	39204083	Chr01	40584802
715579298	BARC_1.01_Gm01_39234614_A_G	Gm01	39234614	Chr01	40615333
715579300	BARC_1.01_Gm01_39268278_G_A	Gm01	39268278	Chr01	40652161
715579301	BARC_1.01_Gm01_39291990_A_G	Gm01	39291990	Chr01	40672914
715579302	BARC_1.01_Gm01_39329421_A_C	Gm01	39329421	Chr01	40710407					1	56.944
715579304	BARC_1.01_Gm01_39393719_A_G	Gm01	39393719	Chr01	40775244	Glyma.01G118300	Intron
715579305	BARC_1.01_Gm01_39452451_T_G	Gm01	39452451	Chr01	40834335	Glyma.01G118800	Intron
715579306	BARC_1.01_Gm01_39475473_T_G	Gm01	39475473	Chr01	40857352
715579307	BARC_1.01_Gm01_39503811_C_T	Gm01	39503811	Chr01	40878607	Glyma.01G118900	Intron
715579308	BARC_1.01_Gm01_39536034_G_A	Gm01	39536034	Chr01	40910831
715579310	BARC_1.01_Gm01_39561856_T_C	Gm01	39561856	Chr01	40936653
715579311	BARC_1.01_Gm01_39589738_T_C	Gm01	39589738	Chr01	40964222
715579312	BARC_1.01_Gm01_39646243_C_T	Gm01	39646243	Chr01	41020729
715579314	BARC_1.01_Gm01_39693650_G_A	Gm01	39693650	Chr01	41068135
715579315	BARC_1.01_Gm01_39724988_A_G	Gm01	39724988	Chr01	41099473
715579317	BARC_1.01_Gm01_39768296_A_G	Gm01	39768296	Chr01	41141330
715579318	BARC_1.01_Gm01_39803394_C_A	Gm01	39803394	Chr01	41176370
715579319	BARC_1.01_Gm01_39846535_C_T	Gm01	39846535	Chr01	41238290					1	57.165
715579320	BARC_1.01_Gm01_39869604_G_A	Gm01	39869604	Chr01	41261358
715579321	BARC_1.01_Gm01_39892023_G_A	Gm01	39892023	Chr01	41283777
715579323	BARC_1.01_Gm01_39939520_A_G	Gm01	39939520	Chr01	41331273	Glyma.01G120300	CDS
715579325	BARC_1.01_Gm01_39969821_T_C	Gm01	39969821	Chr01	41361574
715579326	BARC_1.01_Gm01_40020771_T_C	Gm01	40020771	Chr01	41412525
715579328	BARC_1.01_Gm01_40042848_T_C	Gm01	40042848	Chr01	41434481					1	57.165
715579329	BARC_1.01_Gm01_40072065_A_G	Gm01	40072065	Chr01	41463652
715579331	BARC_1.01_Gm01_40099168_A_C	Gm01	40099168	Chr01	41486260
715579334	BARC_1.01_Gm01_40171249_C_T	Gm01	40171249	Chr01	41562855
715579336	BARC_1.01_Gm01_40195425_G_T	Gm01	40195425	Chr01	41586720
715579339	BARC_1.01_Gm01_40228557_T_C	Gm01	40228557	Chr01	41619929
715579340	BARC_1.01_Gm01_40269535_A_G	Gm01	40269535	Chr01	41660907
715579341	BARC_1.01_Gm01_40300606_T_G	Gm01	40300606	Chr01	41691978
715579367	BARC_1.01_Gm01_40943450_A_G	Gm01	40943450	Chr01	41786607					1	57.265
715579369	BARC_1.01_Gm01_40985298_T_C	Gm01	40985298	Chr01	41828455	Glyma.01G121400	CDS
715579370	BARC_1.01_Gm01_41008254_C_T	Gm01	41008254	Chr01	41851411
715579371	BARC_1.01_Gm01_41065228_A_G	Gm01	41065228	Chr01	41908385	Glyma.01G122000	Intron
715579373	BARC_1.01_Gm01_41102488_T_C	Gm01	41102488	Chr01	41946239					1	57.265
715579374	BARC_1.01_Gm01_41125565_A_C	Gm01	41125565	Chr01	41969316
715579376	BARC_1.01_Gm01_41169824_T_C	Gm01	41169824	Chr01	42013575
715579378	BARC_1.01_Gm01_41202090_A_C	Gm01	41202090	Chr01	42035884
715579380	BARC_1.01_Gm01_41232826_A_G	Gm01	41232826	Chr01	42067284	Glyma.01G122700	CDS
715579381	BARC_1.01_Gm01_41272161_C_T	Gm01	41272161	Chr01	42113867
715579382	BARC_1.01_Gm01_41311480_C_A	Gm01	41311480	Chr01	42155458
715579383	BARC_1.01_Gm01_41369595_A_C	Gm01	41369595	Chr01	42221834
715579384	BARC_1.01_Gm01_41403051_C_T	Gm01	41403051	Chr01	42255290
715579387	BARC_1.01_Gm01_41448356_C_T	Gm01	41448356	Chr01	42292513
715579388	BARC_1.01_Gm01_41471845_G_A	Gm01	41471845	Chr01	42316002
715579389	BARC_1.01_Gm01_41493471_T_C	Gm01	41493471	Chr01	42337744	Glyma.01G123000	CDS			1	57.265
715579390	BARC_1.01_Gm01_41528259_C_A	Gm01	41528259	Chr01	42372540
715579392	BARC_1.01_Gm01_41573401_C_T	Gm01	41573401	Chr01	42417680					1	57.265
715579393	BARC_1.01_Gm01_41604325_A_G	Gm01	41604325	Chr01	42448605
715579394	BARC_1.01_Gm01_41624978_G_A	Gm01	41624978	Chr01	42469258
715579395	BARC_1.01_Gm01_41695079_C_T	Gm01	41695079	Chr01	42539641	Glyma.01G123400	Intron
715579396	BARC_1.01_Gm01_41734929_G_A	Gm01	41734929	Chr01	42579479
715579397	BARC_1.01_Gm01_41770769_G_A	Gm01	41770769	Chr01	42606583
715579398	BARC_1.01_Gm01_41828048_A_G	Gm01	41828048	Chr01	42672105					1	57.265
715579401	BARC_1.01_Gm01_41873431_A_G	Gm01	41873431	Chr01	42717398
715579402	BARC_1.01_Gm01_41922912_C_T	Gm01	41922912	Chr01	42759309					1	57.316
715579404	BARC_1.01_Gm01_41993098_T_C	Gm01	41993098	Chr01	42838494	Glyma.01G124000	CDS
715579405	BARC_1.01_Gm01_42049775_C_T	Gm01	42049775	Chr01	42895480
715579407	BARC_1.01_Gm01_42080355_T_C	Gm01	42080355	Chr01	42926060					1	57.414
715579409	BARC_1.01_Gm01_42120204_A_G	Gm01	42120204	Chr01	42965909					1	57.414
715579411	BARC_1.01_Gm01_42151166_C_T	Gm01	42151166	Chr01	42996883
715579413	BARC_1.01_Gm01_42197808_T_G	Gm01	42197808	Chr01	43043525
715579414	BARC_1.01_Gm01_42227647_A_C	Gm01	42227647	Chr01	43073364	Glyma.01G124800	CDS
715579415	BARC_1.01_Gm01_42251190_A_G	Gm01	42251190	Chr01	43096907
715579416	BARC_1.01_Gm01_42282866_G_A	Gm01	42282866	Chr01	43128583
715579417	BARC_1.01_Gm01_42320965_T_C	Gm01	42320965	Chr01	43166682
715579419	BARC_1.01_Gm01_42348214_G_A	Gm01	42348214	Chr01	43193982
715579420	BARC_1.01_Gm01_42373259_G_A	Gm01	42373259	Chr01	43219027	Glyma.01G125100	CDS
715579421	BARC_1.01_Gm01_42394758_C_T	Gm01	42394758	Chr01	43240525
715579422	BARC_1.01_Gm01_42445255_G_A	Gm01	42445255	Chr01	43291018
715579423	BARC_1.01_Gm01_42468038_A_C	Gm01	42468038	Chr01	43313817
715579424	BARC_1.01_Gm01_42538294_C_T	Gm01	42538294	Chr01	43384073
715579425	BARC_1.01_Gm01_42565938_G_A	Gm01	42565938	Chr01	43411717
715579426	BARC_1.01_Gm01_42593071_C_T	Gm01	42593071	Chr01	43438850	Glyma.01G125600	CDS
715579427	BARC_1.01_Gm01_42624737_C_A	Gm01	42624737	Chr01	43470524
715579429	BARC_1.01_Gm01_42663447_C_A	Gm01	42663447	Chr01	43509234	Glyma.01G126200	Intron
715579431	BARC_1.01_Gm01_42700828_A_G	Gm01	42700828	Chr01	43546615	Glyma.01G126500	CDS
715579433	BARC_1.01_Gm01_42761957_G_T	Gm01	42761957	Chr01	43607744	Glyma.01G126800	CDS
715579434	BARC_1.01_Gm01_42786718_G_T	Gm01	42786718	Chr01	43632505	Glyma.01G126900	CDS
715579435	BARC_1.01_Gm01_42823010_G_A	Gm01	42823010	Chr01	43668797
715579437	BARC_1.01_Gm01_42848317_T_G	Gm01	42848317	Chr01	43694104
715579438	BARC_1.01_Gm01_42870832_G_A	Gm01	42870832	Chr01	43716619
715579440	BARC_1.01_Gm01_42903918_G_A	Gm01	42903918	Chr01	43768890
715579443	BARC_1.01_Gm01_42947720_A_G	Gm01	42947720	Chr01	43812689
715579445	BARC_1.01_Gm01_42986108_G_T	Gm01	42986108	Chr01	43851078
715579446	BARC_1.01_Gm01_43015230_G_A	Gm01	43015230	Chr01	43880200
715579447	BARC_1.01_Gm01_43038990_G_A	Gm01	43038990	Chr01	43903960
715579448	BARC_1.01_Gm01_43066939_C_T	Gm01	43066939	Chr01	43931909
715579449	BARC_1.01_Gm01_43106876_A_G	Gm01	43106876	Chr01	43971846
715579450	BARC_1.01_Gm01_43141217_A_G	Gm01	43141217	Chr01	44006187	Glyma.01G127900	CDS			1	58.574
715579452	BARC_1.01_Gm01_43178138_G_T	Gm01	43178138	Chr01	44042766	Glyma.01G128200	Intron	1	54.51
715579454	BARC_1.01_Gm01_43223300_A_G	Gm01	43223300	Chr01	44086839	Glyma.01G128300	Intron
715579456	BARC_1.01_Gm01_43254220_T_C	Gm01	43254220	Chr01	44117573	Glyma.01G128500	Intron	1	54.765
715579458	BARC_1.01_Gm01_43290929_T_C	Gm01	43290929	Chr01	44154284
715579459	BARC_1.01_Gm01_43346673_A_G	Gm01	43346673	Chr01	44210028			1	54.921
715579460	BARC_1.01_Gm01_43380960_T_C	Gm01	43380960	Chr01	44243447			1	55.104
715579462	BARC_1.01_Gm01_43413943_T_C	Gm01	43413943	Chr01	44276483
715579463	BARC_1.01_Gm01_43434752_T_C	Gm01	43434752	Chr01	44297292			1	55.104
715579465	BARC_1.01_Gm01_43461285_A_G	Gm01	43461285	Chr01	44323825	Glyma.01G129300	CDS	1	55.148
715579467	BARC_1.01_Gm01_43509885_T_C	Gm01	43509885	Chr01	44373187
715579469	BARC_1.01_Gm01_43539887_C_T	Gm01	43539887	Chr01	44405328			1	55.282	1	60.802
715579470	BARC_1.01_Gm01_43576945_G_A	Gm01	43576945	Chr01	44442390
715579471	BARC_1.01_Gm01_43620568_A_C	Gm01	43620568	Chr01	44486013			1	55.377	1	60.931
715579473	BARC_1.01_Gm01_43663728_G_A	Gm01	43663728	Chr01	44529173
715579474	BARC_1.01_Gm01_43703504_A_G	Gm01	43703504	Chr01	44568949
715579476	BARC_1.01_Gm01_43729857_A_G	Gm01	43729857	Chr01	44595302
715630827	BARC_1.01_Gm18_4804651_G_A	Gm18	4804651	Chr01	44626793
715579477	BARC_1.01_Gm01_43767242_C_A	Gm01	43767242	Chr01	44633514					1	60.931
715579478	BARC_1.01_Gm01_43807558_C_T	Gm01	43807558	Chr01	44673660			1	55.392	1	60.931
715579480	BARC_1.01_Gm01_43857666_T_G	Gm01	43857666	Chr01	44723768			1	55.392	1	60.931
715579482	BARC_1.01_Gm01_43913277_A_G	Gm01	43913277	Chr01	44779379	Glyma.01G131400	Intron
715579483	BARC_1.01_Gm01_43953159_T_C	Gm01	43953159	Chr01	44819261
715579485	BARC_1.01_Gm01_43994232_G_A	Gm01	43994232	Chr01	44860334					1	61.038
715579486	BARC_1.01_Gm01_44030772_T_G	Gm01	44030772	Chr01	44896742			1	55.576	1	61.099
715579487	BARC_1.01_Gm01_44071626_T_C	Gm01	44071626	Chr01	44937500					1	61.106
715579488	BARC_1.01_Gm01_44099858_G_A	Gm01	44099858	Chr01	44965732					1	61.106
715579490	BARC_1.01_Gm01_44140137_A_C	Gm01	44140137	Chr01	45006011					1	61.106
715579492	BARC_1.01_Gm01_44191460_T_C	Gm01	44191460	Chr01	45056798					1	61.106
715579494	BARC_1.01_Gm01_44217567_T_C	Gm01	44217567	Chr01	45082898					1	61.106
715579495	BARC_1.01_Gm01_44262386_A_G	Gm01	44262386	Chr01	45127929
715579496	BARC_1.01_Gm01_44304195_T_C	Gm01	44304195	Chr01	45169738			1	55.587	1	61.106
715579497	BARC_1.01_Gm01_44332781_A_G	Gm01	44332781	Chr01	45198324					1	61.106
715579498	BARC_1.01_Gm01_44369984_G_A	Gm01	44369984	Chr01	45235552					1	61.106
715579500	BARC_1.01_Gm01_44403720_C_T	Gm01	44403720	Chr01	45269288
715579502	BARC_1.01_Gm01_44443891_A_G	Gm01	44443891	Chr01	45309459			1	55.984
715579504	BARC_1.01_Gm01_44485137_C_A	Gm01	44485137	Chr01	45347268
715579506	BARC_1.01_Gm01_44516588_G_A	Gm01	44516588	Chr01	45378256
715579507	BARC_1.01_Gm01_44544214_A_C	Gm01	44544214	Chr01	45406120
715579510	BARC_1.01_Gm01_44606095_T_C	Gm01	44606095	Chr01	45468001
715579512	BARC_1.01_Gm01_44644448_A_G	Gm01	44644448	Chr01	45506354
715579513	BARC_1.01_Gm01_44673778_A_G	Gm01	44673778	Chr01	45535684
715579514	BARC_1.01_Gm01_44715656_C_A	Gm01	44715656	Chr01	45577562	Glyma.01G134400	5'UTR	1	56.548	1	61.585
715579516	BARC_1.01_Gm01_44764154_C_A	Gm01	44764154	Chr01	45626060	Glyma.01G134600	5'UTR
715579517	BARC_1.01_Gm01_44790492_G_A	Gm01	44790492	Chr01	45661398			1	56.59	1	61.762
715579518	BARC_1.01_Gm01_44835208_A_C	Gm01	44835208	Chr01	45706109	Glyma.01G135200	CDS			1	61.666
715579519	BARC_1.01_Gm01_44857606_G_A	Gm01	44857606	Chr01	45728502			1	56.671
715579520	BARC_1.01_Gm01_44883585_C_T	Gm01	44883585	Chr01	45754481	Glyma.01G135400	Intron	1	56.671
715579522	BARC_1.01_Gm01_44947279_T_G	Gm01	44947279	Chr01	45818175
715579523	BARC_1.01_Gm01_45022636_G_A	Gm01	45022636	Chr01	45893563					1	61.698
715579524	BARC_1.01_Gm01_45064727_A_G	Gm01	45064727	Chr01	45935654
715579525	BARC_1.01_Gm01_45094943_A_G	Gm01	45094943	Chr01	45965901
715579528	BARC_1.01_Gm01_45165995_A_C	Gm01	45165995	Chr01	46036919	Glyma.01G136300	CDS			1	62.024
715579531	BARC_1.01_Gm01_45191939_A_G	Gm01	45191939	Chr01	46062885
715579532	BARC_1.01_Gm01_45232229_G_A	Gm01	45232229	Chr01	46103306	Glyma.01G136500	Intron
715579533	BARC_1.01_Gm01_45254689_G_A	Gm01	45254689	Chr01	46125766
715579535	BARC_1.01_Gm01_45295402_A_G	Gm01	45295402	Chr01	46166859			1	57.226
715579538	BARC_1.01_Gm01_45358555_G_A	Gm01	45358555	Chr01	46230017
715579539	BARC_1.01_Gm01_45391073_A_G	Gm01	45391073	Chr01	46262535
715579540	BARC_1.01_Gm01_45435887_C_T	Gm01	45435887	Chr01	46309577	Glyma.01G137300	Intron
715579541	BARC_1.01_Gm01_45463910_G_A	Gm01	45463910	Chr01	46337600
715579543	BARC_1.01_Gm01_45503138_G_A	Gm01	45503138	Chr01	46376169			1	57.501
715579546	BARC_1.01_Gm01_45562356_G_A	Gm01	45562356	Chr01	46435366	Glyma.01G137700	Intron	1	57.501
715579547	BARC_1.01_Gm01_45585210_T_C	Gm01	45585210	Chr01	46459235			1	57.501	1	62.655
715579549	BARC_1.01_Gm01_45665752_G_A	Gm01	45665752	Chr01	46542618					1	62.761
715579550	BARC_1.01_Gm01_45733650_C_T	Gm01	45733650	Chr01	46610204					1	62.761
715579552	BARC_1.01_Gm01_45786200_A_G	Gm01	45786200	Chr01	46662438			1	57.54	1	62.761
715579553	BARC_1.01_Gm01_45818591_T_C	Gm01	45818591	Chr01	46694829
715579555	BARC_1.01_Gm01_45869690_A_G	Gm01	45869690	Chr01	46745928
715579557	BARC_1.01_Gm01_45893818_A_G	Gm01	45893818	Chr01	46770056	Glyma.01G139700	Intron
715579558	BARC_1.01_Gm01_45922658_A_G	Gm01	45922658	Chr01	46798900
715579560	BARC_1.01_Gm01_45975397_C_T	Gm01	45975397	Chr01	46851639					1	62.761
715579561	BARC_1.01_Gm01_46003669_C_T	Gm01	46003669	Chr01	46879913	Glyma.01G140400	CDS
715579563	BARC_1.01_Gm01_46056191_T_C	Gm01	46056191	Chr01	46937403	Glyma.01G140600	Intron
715579564	BARC_1.01_Gm01_46104058_A_G	Gm01	46104058	Chr01	46985270	Glyma.01G140900	5'UTR
715579565	BARC_1.01_Gm01_46149225_T_G	Gm01	46149225	Chr01	47030437	Glyma.01G141000	CDS
715579568	BARC_1.01_Gm01_46183038_T_C	Gm01	46183038	Chr01	47064250			1	57.643
715579569	BARC_1.01_Gm01_46228737_T_C	Gm01	46228737	Chr01	47109955
715579570	BARC_1.01_Gm01_46267411_A_C	Gm01	46267411	Chr01	47148629
715579572	BARC_1.01_Gm01_46305785_A_G	Gm01	46305785	Chr01	47187003			1	57.643
715579574	BARC_1.01_Gm01_46357077_A_G	Gm01	46357077	Chr01	47239868
715579577	BARC_1.01_Gm01_46362865_C_A	Gm01	46362865	Chr01	47245656
715579579	BARC_1.01_Gm01_46461009_T_C	Gm01	46461009	Chr01	47343692			1	57.643
715579580	BARC_1.01_Gm01_46500880_A_G	Gm01	46500880	Chr01	47383563
715579581	BARC_1.01_Gm01_46524387_T_C	Gm01	46524387	Chr01	47407070	Glyma.01G141900	Intron
715579582	BARC_1.01_Gm01_46534870_A_G	Gm01	46534870	Chr01	47417553	Glyma.01G142000	CDS			1	62.866
715579583	BARC_1.01_Gm01_46539971_T_G	Gm01	46539971	Chr01	47422654			1	57.643	1	62.866
715579586	BARC_1.01_Gm01_46545441_G_A	Gm01	46545441	Chr01	47428124					1	62.866
715579587	BARC_1.01_Gm01_46552178_G_A	Gm01	46552178	Chr01	47434861					1	62.866
715579588	BARC_1.01_Gm01_46569624_G_T	Gm01	46569624	Chr01	47452307					1	62.866
715579589	BARC_1.01_Gm01_46570718_A_G	Gm01	46570718	Chr01	47453401					1	62.866
715579590	BARC_1.01_Gm01_46576572_A_G	Gm01	46576572	Chr01	47459253	Glyma.01G142300	Intron
715579591	BARC_1.01_Gm01_46579445_G_A	Gm01	46579445	Chr01	47462126	Glyma.01G142300	3'UTR
715579592	BARC_1.01_Gm01_46594229_G_A	Gm01	46594229	Chr01	47476910					1	62.866
715579593	BARC_1.01_Gm01_46595988_G_A	Gm01	46595988	Chr01	47478669
715579594	BARC_1.01_Gm01_46598535_A_G	Gm01	46598535	Chr01	47481216					1	62.866
715579596	BARC_1.01_Gm01_46609931_G_A	Gm01	46609931	Chr01	47492612			1	57.643
715579597	BARC_1.01_Gm01_46613274_C_T	Gm01	46613274	Chr01	47495955					1	62.866
715579598	BARC_1.01_Gm01_46617669_C_T	Gm01	46617669	Chr01	47500350
715579599	BARC_1.01_Gm01_46620989_T_C	Gm01	46620989	Chr01	47503665					1	62.866
715579601	BARC_1.01_Gm01_46633591_C_A	Gm01	46633591	Chr01	47516500					1	62.866
715579602	BARC_1.01_Gm01_46667259_T_C	Gm01	46667259	Chr01	47543306
715579603	BARC_1.01_Gm01_46669875_G_A	Gm01	46669875	Chr01	47545922
715579604	BARC_1.01_Gm01_46672210_C_A	Gm01	46672210	Chr01	47548257					1	62.866
715579605	BARC_1.01_Gm01_46673286_G_A	Gm01	46673286	Chr01	47549333			1	57.643	1	62.866
715579606	BARC_1.01_Gm01_46677080_A_G	Gm01	46677080	Chr01	47553127	Glyma.01G142400	CDS
715579607	BARC_1.01_Gm01_46683239_G_A	Gm01	46683239	Chr01	47559286
715579608	BARC_1.01_Gm01_46698643_A_G	Gm01	46698643	Chr01	47574690			1	57.731	1	62.866
715579609	BARC_1.01_Gm01_46702941_C_T	Gm01	46702941	Chr01	47578988
715579610	BARC_1.01_Gm01_46731753_T_C	Gm01	46731753	Chr01	47607800	Glyma.01G142700	5'UTR	1	57.731
715579611	BARC_1.01_Gm01_46741651_G_A	Gm01	46741651	Chr01	47617698
715579612	BARC_1.01_Gm01_46763425_C_T	Gm01	46763425	Chr01	47639472	Glyma.01G143000	CDS
715579613	BARC_1.01_Gm01_46765711_G_A	Gm01	46765711	Chr01	47641758	Glyma.01G143100	Intron			1	63.08
715579614	BARC_1.01_Gm01_46767033_A_G	Gm01	46767033	Chr01	47643080	Glyma.01G143100	Intron	1	57.828	1	63.08
715579615	BARC_1.01_Gm01_46771132_T_C	Gm01	46771132	Chr01	47647179	Glyma.01G143100	Intron
715579616	BARC_1.01_Gm01_46793960_G_A	Gm01	46793960	Chr01	47670007
715579617	BARC_1.01_Gm01_46798866_C_T	Gm01	46798866	Chr01	47674913			1	58.443
715579618	BARC_1.01_Gm01_46803788_G_T	Gm01	46803788	Chr01	47679835
715579619	BARC_1.01_Gm01_46827907_A_G	Gm01	46827907	Chr01	47703954	Glyma.01G143400	Intron
715579620	BARC_1.01_Gm01_46833359_C_T	Gm01	46833359	Chr01	47709406			1	58.467
715579621	BARC_1.01_Gm01_46841836_T_C	Gm01	46841836	Chr01	47717883
715579622	BARC_1.01_Gm01_46855225_G_T	Gm01	46855225	Chr01	47731272
715579623	BARC_1.01_Gm01_46856632_T_C	Gm01	46856632	Chr01	47732679			1	58.558
715579624	BARC_1.01_Gm01_46862648_T_G	Gm01	46862648	Chr01	47738695
715579625	BARC_1.01_Gm01_46870986_A_G	Gm01	46870986	Chr01	47747033	Glyma.01G143700	CDS
715579626	BARC_1.01_Gm01_46874266_G_A	Gm01	46874266	Chr01	47750313	Glyma.01G143700	Intron	1	58.698
715579627	BARC_1.01_Gm01_46885903_G_A	Gm01	46885903	Chr01	47761950			1	58.744
715579628	BARC_1.01_Gm01_46890321_T_C	Gm01	46890321	Chr01	47766368
715579629	BARC_1.01_Gm01_46891710_G_A	Gm01	46891710	Chr01	47767757
715579630	BARC_1.01_Gm01_46896370_C_T	Gm01	46896370	Chr01	47772417
715579631	BARC_1.01_Gm01_46897501_A_G	Gm01	46897501	Chr01	47773548
715579632	BARC_1.01_Gm01_46924704_G_T	Gm01	46924704	Chr01	47800779
715579634	BARC_1.01_Gm01_46940585_A_G	Gm01	46940585	Chr01	47816660
715579635	BARC_1.01_Gm01_46944389_T_C	Gm01	46944389	Chr01	47820464
715579637	BARC_1.01_Gm01_46949456_T_C	Gm01	46949456	Chr01	47825531
715579638	BARC_1.01_Gm01_46985639_A_C	Gm01	46985639	Chr01	47861054
715579639	BARC_1.01_Gm01_47016260_G_A	Gm01	47016260	Chr01	47891693
715579640	BARC_1.01_Gm01_47023597_C_A	Gm01	47023597	Chr01	47899030					1	64.993
715579641	BARC_1.01_Gm01_47028822_G_A	Gm01	47028822	Chr01	47904255
715579642	BARC_1.01_Gm01_47030426_A_G	Gm01	47030426	Chr01	47905859
715579643	BARC_1.01_Gm01_47032060_A_G	Gm01	47032060	Chr01	47907493
715579644	BARC_1.01_Gm01_47043876_C_T	Gm01	47043876	Chr01	47919309
715579645	BARC_1.01_Gm01_47047648_A_G	Gm01	47047648	Chr01	47923081			1	59.543	1	64.993
715579646	BARC_1.01_Gm01_47053545_G_A	Gm01	47053545	Chr01	47928978					1	65.044
715579647	BARC_1.01_Gm01_47055080_G_A	Gm01	47055080	Chr01	47930513					1	65.044
715579648	BARC_1.01_Gm01_47061794_G_A	Gm01	47061794	Chr01	47937245	Glyma.01G144800	Intron			1	65.044
715579649	BARC_1.01_Gm01_47063727_A_G	Gm01	47063727	Chr01	47939179	Glyma.01G144800	Intron
715579650	BARC_1.01_Gm01_47064939_A_G	Gm01	47064939	Chr01	47940391	Glyma.01G144800	Intron	1	59.677
715579651	BARC_1.01_Gm01_47066676_G_A	Gm01	47066676	Chr01	47942128	Glyma.01G144800	Intron
715579652	BARC_1.01_Gm01_47074503_C_T	Gm01	47074503	Chr01	47949955			1	59.726	1	65.096
715579653	BARC_1.01_Gm01_47076288_A_C	Gm01	47076288	Chr01	47951740			1	59.726	1	65.096
715579654	BARC_1.01_Gm01_47077731_A_G	Gm01	47077731	Chr01	47953183			1	59.726	1	65.096
715579655	BARC_1.01_Gm01_47079411_G_A	Gm01	47079411	Chr01	47954863
715579656	BARC_1.01_Gm01_47089075_A_C	Gm01	47089075	Chr01	47964516			1	59.726	1	65.096
715579657	BARC_1.01_Gm01_47100215_A_G	Gm01	47100215	Chr01	47975652
715579658	BARC_1.01_Gm01_47102091_G_A	Gm01	47102091	Chr01	47977528
715579659	BARC_1.01_Gm01_47111541_T_G	Gm01	47111541	Chr01	47986978					1	65.088
715579661	BARC_1.01_Gm01_47114225_C_T	Gm01	47114225	Chr01	47989662	Glyma.01G145100	Intron			1	65.096
715579662	BARC_1.01_Gm01_47115450_G_T	Gm01	47115450	Chr01	47990887	Glyma.01G145100	Intron	1	59.726	1	65.135
715579663	BARC_1.01_Gm01_47116969_C_T	Gm01	47116969	Chr01	47992406	Glyma.01G145100	Intron
715579664	BARC_1.01_Gm01_47128139_T_C	Gm01	47128139	Chr01	48003666
715579665	BARC_1.01_Gm01_47129159_A_C	Gm01	47129159	Chr01	48004686			1	59.726	1	65.096
715579666	BARC_1.01_Gm01_47130768_A_G	Gm01	47130768	Chr01	48006295	Glyma.01G145200	CDS			1	65.088
715579667	BARC_1.01_Gm01_47132168_T_G	Gm01	47132168	Chr01	48007695	Glyma.01G145200	Intron
715579668	BARC_1.01_Gm01_47137215_A_G	Gm01	47137215	Chr01	48012742	Glyma.01G145300	Intron	1	59.726
715579669	BARC_1.01_Gm01_47156331_A_G	Gm01	47156331	Chr01	48031858
715579670	BARC_1.01_Gm01_47165807_C_T	Gm01	47165807	Chr01	48040514					1	65.476
715579671	BARC_1.01_Gm01_47188458_G_T	Gm01	47188458	Chr01	48063189	Glyma.01G145600	Intron
715579673	BARC_1.01_Gm01_47203439_A_G	Gm01	47203439	Chr01	48078170			1	59.855	1	65.529
715579675	BARC_1.01_Gm01_47205668_C_T	Gm01	47205668	Chr01	48080399
715579676	BARC_1.01_Gm01_47212428_G_A	Gm01	47212428	Chr01	48087159
715579677	BARC_1.01_Gm01_47231065_C_T	Gm01	47231065	Chr01	48105796			1	59.9
715579678	BARC_1.01_Gm01_47238963_A_G	Gm01	47238963	Chr01	48113694			1	59.9
715579679	BARC_1.01_Gm01_47240397_T_G	Gm01	47240397	Chr01	48115128			1	59.9
715579680	BARC_1.01_Gm01_47241578_A_G	Gm01	47241578	Chr01	48116309
715579681	BARC_1.01_Gm01_47243497_A_G	Gm01	47243497	Chr01	48118228			1	59.9
715579682	BARC_1.01_Gm01_47246291_A_G	Gm01	47246291	Chr01	48121022			1	59.9
715579683	BARC_1.01_Gm01_47247587_T_C	Gm01	47247587	Chr01	48122318			1	59.9	1	65.553
715579684	BARC_1.01_Gm01_47248496_G_A	Gm01	47248496	Chr01	48123227
715579685	BARC_1.01_Gm01_47252192_C_T	Gm01	47252192	Chr01	48126923
715579686	BARC_1.01_Gm01_47254130_T_C	Gm01	47254130	Chr01	48128861	Glyma.01G146100	Intron
715579688	BARC_1.01_Gm01_47260336_T_C	Gm01	47260336	Chr01	48135067			1	59.9	1	65.553
715579690	BARC_1.01_Gm01_47286966_G_T	Gm01	47286966	Chr01	48161697			1	59.9
715579691	BARC_1.01_Gm01_47288342_T_C	Gm01	47288342	Chr01	48163073
715579692	BARC_1.01_Gm01_47294612_T_G	Gm01	47294612	Chr01	48169343
715579693	BARC_1.01_Gm01_47296536_T_C	Gm01	47296536	Chr01	48171267	Glyma.01G146400	CDS			1	65.662
715579694	BARC_1.01_Gm01_47298676_G_T	Gm01	47298676	Chr01	48173407			1	59.9
715579695	BARC_1.01_Gm01_47310473_G_T	Gm01	47310473	Chr01	48185204	Glyma.01G146600	CDS
715579696	BARC_1.01_Gm01_47322119_T_C	Gm01	47322119	Chr01	48196850
715579697	BARC_1.01_Gm01_47324314_G_A	Gm01	47324314	Chr01	48199045
715579698	BARC_1.01_Gm01_47327886_T_C	Gm01	47327886	Chr01	48202617					1	65.702
715579699	BARC_1.01_Gm01_47329079_T_C	Gm01	47329079	Chr01	48203810					1	65.702
715579700	BARC_1.01_Gm01_47339438_T_C	Gm01	47339438	Chr01	48214169					1	65.702
715579701	BARC_1.01_Gm01_47342247_A_G	Gm01	47342247	Chr01	48216978					1	65.702
715579702	BARC_1.01_Gm01_47345754_A_G	Gm01	47345754	Chr01	48220485			1	59.99	1	65.702
715579703	BARC_1.01_Gm01_47347749_C_T	Gm01	47347749	Chr01	48222480
715579704	BARC_1.01_Gm01_47349039_C_T	Gm01	47349039	Chr01	48223770					1	65.702
715579705	BARC_1.01_Gm01_47351609_G_A	Gm01	47351609	Chr01	48226340
715579706	BARC_1.01_Gm01_47352581_C_T	Gm01	47352581	Chr01	48227312					1	65.702
715579707	BARC_1.01_Gm01_47361944_T_C	Gm01	47361944	Chr01	48236675
715579708	BARC_1.01_Gm01_47369007_T_G	Gm01	47369007	Chr01	48243738
715579709	BARC_1.01_Gm01_47371491_C_T	Gm01	47371491	Chr01	48246222
715579710	BARC_1.01_Gm01_47394202_G_T	Gm01	47394202	Chr01	48268947
715579711	BARC_1.01_Gm01_47398196_C_T	Gm01	47398196	Chr01	48272941
715579713	BARC_1.01_Gm01_47412210_A_G	Gm01	47412210	Chr01	48286809
715579714	BARC_1.01_Gm01_47491894_A_G	Gm01	47491894	Chr01	48366292			1	59.99	1	65.702
715579715	BARC_1.01_Gm01_47499097_C_T	Gm01	47499097	Chr01	48373495
715579716	BARC_1.01_Gm01_47500464_C_T	Gm01	47500464	Chr01	48374862
715579717	BARC_1.01_Gm01_47505074_T_C	Gm01	47505074	Chr01	48379472			1	59.99
715579719	BARC_1.01_Gm01_47540675_C_T	Gm01	47540675	Chr01	48415073			1	60.08
715579720	BARC_1.01_Gm01_47544830_C_T	Gm01	47544830	Chr01	48419228
715579722	BARC_1.01_Gm01_47592719_T_C	Gm01	47592719	Chr01	48467116
715579723	BARC_1.01_Gm01_47601703_T_C	Gm01	47601703	Chr01	48476100			1	60.205
715579724	BARC_1.01_Gm01_47631685_C_T	Gm01	47631685	Chr01	48506082
715579725	BARC_1.01_Gm01_47645161_G_A	Gm01	47645161	Chr01	48519558			1	60.205
715579726	BARC_1.01_Gm01_47672271_C_T	Gm01	47672271	Chr01	48546668
715579728	BARC_1.01_Gm01_47690384_A_G	Gm01	47690384	Chr01	48564781	Glyma.01G148500	Intron
715579729	BARC_1.01_Gm01_47696638_T_G	Gm01	47696638	Chr01	48571035	Glyma.01G148600	Intron
715579730	BARC_1.01_Gm01_47714984_G_A	Gm01	47714984	Chr01	48589381
715579731	BARC_1.01_Gm01_47718680_T_G	Gm01	47718680	Chr01	48593077	Glyma.01G148900	Intron			1	66.886
715579732	BARC_1.01_Gm01_47734651_C_A	Gm01	47734651	Chr01	48609048			1	60.672	1	66.988
715579735	BARC_1.01_Gm01_47762733_C_T	Gm01	47762733	Chr01	48637130
715579737	BARC_1.01_Gm01_47788206_G_A	Gm01	47788206	Chr01	48662732
715579738	BARC_1.01_Gm01_47801778_C_A	Gm01	47801778	Chr01	48676304	Glyma.01G149500	5'UTR
715579739	BARC_1.01_Gm01_47807975_G_A	Gm01	47807975	Chr01	48682524			1	61.42
715579740	BARC_1.01_Gm01_47810128_A_G	Gm01	47810128	Chr01	48684677	Glyma.01G149600	Intron	1	61.42
715579741	BARC_1.01_Gm01_47811897_T_C	Gm01	47811897	Chr01	48686446	Glyma.01G149600	CDS	1	61.42
715579742	BARC_1.01_Gm01_47816851_T_C	Gm01	47816851	Chr01	48691400	Glyma.01G149700	CDS	1	61.42
715579743	BARC_1.01_Gm01_47842143_A_G	Gm01	47842143	Chr01	48716689			1	61.666
715579744	BARC_1.01_Gm01_47853391_T_C	Gm01	47853391	Chr01	48727937	Glyma.01G150300	CDS	1	61.681
715579745	BARC_1.01_Gm01_47855385_T_C	Gm01	47855385	Chr01	48729931			1	61.681
715579746	BARC_1.01_Gm01_47863447_G_A	Gm01	47863447	Chr01	48738000
715579747	BARC_1.01_Gm01_47866971_A_C	Gm01	47866971	Chr01	48741524
715579748	BARC_1.01_Gm01_47872848_G_A	Gm01	47872848	Chr01	48747401
715579749	BARC_1.01_Gm01_47876895_T_G	Gm01	47876895	Chr01	48751448	Glyma.01G150500	CDS	1	61.681
715579750	BARC_1.01_Gm01_47881431_G_T	Gm01	47881431	Chr01	48755984			1	61.681
715579751	BARC_1.01_Gm01_47886976_C_T	Gm01	47886976	Chr01	48761529			1	61.752
715579752	BARC_1.01_Gm01_47905486_C_T	Gm01	47905486	Chr01	48780039	Glyma.01G150800	Intron
715579753	BARC_1.01_Gm01_47916126_T_C	Gm01	47916126	Chr01	48790679
715579754	BARC_1.01_Gm01_47941285_G_A	Gm01	47941285	Chr01	48815840			1	61.965
715579755	BARC_1.01_Gm01_47942462_A_C	Gm01	47942462	Chr01	48817017			1	61.965	1	68.805
715579757	BARC_1.01_Gm01_47948441_C_T	Gm01	47948441	Chr01	48822996
715579758	BARC_1.01_Gm01_47955596_G_A	Gm01	47955596	Chr01	48830151
715579759	BARC_1.01_Gm01_47959774_A_G	Gm01	47959774	Chr01	48834329
715579760	BARC_1.01_Gm01_47960832_T_C	Gm01	47960832	Chr01	48835387					1	68.87
715579761	BARC_1.01_Gm01_47962968_G_T	Gm01	47962968	Chr01	48837523
715579762	BARC_1.01_Gm01_47964568_G_T	Gm01	47964568	Chr01	48839123	Glyma.01G151600	Intron
715579763	BARC_1.01_Gm01_47969266_A_G	Gm01	47969266	Chr01	48843821	Glyma.01G151600	Intron
715579764	BARC_1.01_Gm01_47976207_C_A	Gm01	47976207	Chr01	48850762	Glyma.01G151700	Intron			1	68.979
715579765	BARC_1.01_Gm01_47981867_A_G	Gm01	47981867	Chr01	48856422
715579766	BARC_1.01_Gm01_47984778_G_A	Gm01	47984778	Chr01	48859333	Glyma.01G151800	5'UTR			1	68.979
715579767	BARC_1.01_Gm01_47993236_A_G	Gm01	47993236	Chr01	48867791
715579768	BARC_1.01_Gm01_47995969_A_G	Gm01	47995969	Chr01	48870524
715579769	BARC_1.01_Gm01_47996923_T_C	Gm01	47996923	Chr01	48871478
715579770	BARC_1.01_Gm01_48003384_C_A	Gm01	48003384	Chr01	48877939	Glyma.01G152000	CDS			1	68.979
715579771	BARC_1.01_Gm01_48006111_G_A	Gm01	48006111	Chr01	48880666	Glyma.01G152000	CDS			1	68.979
715579772	BARC_1.01_Gm01_48009054_C_T	Gm01	48009054	Chr01	48883609
715579774	BARC_1.01_Gm01_48034577_C_T	Gm01	48034577	Chr01	48909076
715579775	BARC_1.01_Gm01_48041423_A_G	Gm01	48041423	Chr01	48915922
715579776	BARC_1.01_Gm01_48047350_T_G	Gm01	48047350	Chr01	48921849	Glyma.01G152300	CDS
715579777	BARC_1.01_Gm01_48052860_G_A	Gm01	48052860	Chr01	48927359
715579778	BARC_1.01_Gm01_48054571_G_A	Gm01	48054571	Chr01	48929070					1	69.21
715579779	BARC_1.01_Gm01_48056148_T_C	Gm01	48056148	Chr01	48930647					1	69.21
715579780	BARC_1.01_Gm01_48057519_A_G	Gm01	48057519	Chr01	48932018
715579781	BARC_1.01_Gm01_48064827_T_G	Gm01	48064827	Chr01	48939326
715579782	BARC_1.01_Gm01_48066875_G_A	Gm01	48066875	Chr01	48941374
715579783	BARC_1.01_Gm01_48070564_A_G	Gm01	48070564	Chr01	48945063
715579785	BARC_1.01_Gm01_48082485_A_C	Gm01	48082485	Chr01	48956984	Glyma.01G152500	Intron
715579786	BARC_1.01_Gm01_48086195_T_C	Gm01	48086195	Chr01	48960694	Glyma.01G152600	CDS
715579787	BARC_1.01_Gm01_48087483_G_A	Gm01	48087483	Chr01	48961982					1	69.38
715579788	BARC_1.01_Gm01_48090225_T_C	Gm01	48090225	Chr01	48964724	Glyma.01G152700	Intron			1	69.38
715579789	BARC_1.01_Gm01_48095582_T_C	Gm01	48095582	Chr01	48970081					1	69.38
715579790	BARC_1.01_Gm01_48101544_C_A	Gm01	48101544	Chr01	48976203					1	69.433
715579791	BARC_1.01_Gm01_48109183_A_G	Gm01	48109183	Chr01	48983842					1	69.433
715579792	BARC_1.01_Gm01_48116555_A_G	Gm01	48116555	Chr01	48991214					1	69.433
715579793	BARC_1.01_Gm01_48119773_C_T	Gm01	48119773	Chr01	48994432					1	69.433
715579794	BARC_1.01_Gm01_48129408_A_G	Gm01	48129408	Chr01	49004067
715579795	BARC_1.01_Gm01_48131192_T_C	Gm01	48131192	Chr01	49005851
715579796	BARC_1.01_Gm01_48135844_C_A	Gm01	48135844	Chr01	49010503	Glyma.01G152900	Intron
715579797	BARC_1.01_Gm01_48153926_A_G	Gm01	48153926	Chr01	49028585					1	69.735
715579798	BARC_1.01_Gm01_48161147_A_G	Gm01	48161147	Chr01	49035806	Glyma.01G153200	Intron
715579799	BARC_1.01_Gm01_48168016_T_C	Gm01	48168016	Chr01	49042675
715579800	BARC_1.01_Gm01_48172290_T_G	Gm01	48172290	Chr01	49046949
715579801	BARC_1.01_Gm01_48174685_A_G	Gm01	48174685	Chr01	49049344
715579802	BARC_1.01_Gm01_48176350_G_A	Gm01	48176350	Chr01	49051009	Glyma.01G153300	CDS
715579803	BARC_1.01_Gm01_48180103_A_G	Gm01	48180103	Chr01	49054762					1	69.892
715579804	BARC_1.01_Gm01_48181097_C_T	Gm01	48181097	Chr01	49055756					1	69.892
715579805	BARC_1.01_Gm01_48183470_C_T	Gm01	48183470	Chr01	49058129					1	69.892
715579806	BARC_1.01_Gm01_48184531_A_G	Gm01	48184531	Chr01	49059190					1	69.892
715579807	BARC_1.01_Gm01_48185808_G_A	Gm01	48185808	Chr01	49060467
715579808	BARC_1.01_Gm01_48186872_A_G	Gm01	48186872	Chr01	49061531					1	69.892
715579809	BARC_1.01_Gm01_48190654_C_T	Gm01	48190654	Chr01	49065313					1	69.892
715579810	BARC_1.01_Gm01_48191967_T_C	Gm01	48191967	Chr01	49066626
715579811	BARC_1.01_Gm01_48199136_G_A	Gm01	48199136	Chr01	49073795					1	70.041
715579812	BARC_1.01_Gm01_48200105_A_G	Gm01	48200105	Chr01	49074764					1	70.041
715579813	BARC_1.01_Gm01_48204485_G_A	Gm01	48204485	Chr01	49079144
715579814	BARC_1.01_Gm01_48219980_C_T	Gm01	48219980	Chr01	49094735					1	70.203
715579815	BARC_1.01_Gm01_48221106_C_T	Gm01	48221106	Chr01	49095861	Glyma.01G153400	CDS			1	70.203
715579816	BARC_1.01_Gm01_48222840_C_T	Gm01	48222840	Chr01	49097595					1	70.203
715579817	BARC_1.01_Gm01_48225979_T_C	Gm01	48225979	Chr01	49100734
715579818	BARC_1.01_Gm01_48256429_T_C	Gm01	48256429	Chr01	49131184	Glyma.01G154000	3'UTR
715579819	BARC_1.01_Gm01_48264988_A_G	Gm01	48264988	Chr01	49139742	Glyma.01G154100	Intron
715579820	BARC_1.01_Gm01_48267606_T_C	Gm01	48267606	Chr01	49142360
715579821	BARC_1.01_Gm01_48271720_A_G	Gm01	48271720	Chr01	49146474
715579822	BARC_1.01_Gm01_48273314_A_G	Gm01	48273314	Chr01	49148068					1	70.669
715579824	BARC_1.01_Gm01_48299897_A_G	Gm01	48299897	Chr01	49174651
715579825	BARC_1.01_Gm01_48301831_A_G	Gm01	48301831	Chr01	49176585
715579826	BARC_1.01_Gm01_48303876_G_A	Gm01	48303876	Chr01	49178630
715579827	BARC_1.01_Gm01_48306028_T_C	Gm01	48306028	Chr01	49180782
715579828	BARC_1.01_Gm01_48311411_A_C	Gm01	48311411	Chr01	49186164
715579829	BARC_1.01_Gm01_48321733_A_G	Gm01	48321733	Chr01	49196486
715579830	BARC_1.01_Gm01_48326572_C_T	Gm01	48326572	Chr01	49201325	Glyma.01G154500	Intron
715579832	BARC_1.01_Gm01_48335341_T_C	Gm01	48335341	Chr01	49210094	Glyma.01G154700	5'UTR
715579833	BARC_1.01_Gm01_48350630_C_T	Gm01	48350630	Chr01	49225383
715579834	BARC_1.01_Gm01_48351519_G_A	Gm01	48351519	Chr01	49226272
715579836	BARC_1.01_Gm01_48362668_T_C	Gm01	48362668	Chr01	49242529	Glyma.01G154900	CDS	1	64.996
715579837	BARC_1.01_Gm01_48364020_A_C	Gm01	48364020	Chr01	49243881	Glyma.01G154900	CDS
715579838	BARC_1.01_Gm01_48369203_T_G	Gm01	48369203	Chr01	49249064
715579839	BARC_1.01_Gm01_48374396_T_C	Gm01	48374396	Chr01	49254257	Glyma.01G155000	CDS	1	65.222
715579840	BARC_1.01_Gm01_48376246_T_G	Gm01	48376246	Chr01	49256107					1	71.337
715579841	BARC_1.01_Gm01_48382779_A_G	Gm01	48382779	Chr01	49262640	Glyma.01G155200	CDS	1	65.222
715579842	BARC_1.01_Gm01_48384873_A_C	Gm01	48384873	Chr01	49264734			1	65.222
715579843	BARC_1.01_Gm01_48403227_C_T	Gm01	48403227	Chr01	49283088
715579845	BARC_1.01_Gm01_48408553_T_C	Gm01	48408553	Chr01	49288415			1	65.315
715579847	BARC_1.01_Gm01_48418410_G_T	Gm01	48418410	Chr01	49298272
715579848	BARC_1.01_Gm01_48419903_T_G	Gm01	48419903	Chr01	49299765	Glyma.01G155500	Intron
715579849	BARC_1.01_Gm01_48425002_T_C	Gm01	48425002	Chr01	49304864	Glyma.01G155600	Intron	1	65.404	1	71.583
715579851	BARC_1.01_Gm01_48433955_G_T	Gm01	48433955	Chr01	49313817			1	65.446	1	71.748
715579852	BARC_1.01_Gm01_48436572_C_T	Gm01	48436572	Chr01	49316434
715579853	BARC_1.01_Gm01_48442507_T_C	Gm01	48442507	Chr01	49322369
715579854	BARC_1.01_Gm01_48466101_C_T	Gm01	48466101	Chr01	49345963					1	71.853
715579856	BARC_1.01_Gm01_48469239_T_C	Gm01	48469239	Chr01	49349101					1	71.891
715579857	BARC_1.01_Gm01_48490333_T_C	Gm01	48490333	Chr01	49370195			1	65.625	1	71.981
715579858	BARC_1.01_Gm01_48491697_C_T	Gm01	48491697	Chr01	49371559			1	65.625	1	71.925
715579859	BARC_1.01_Gm01_48497518_T_C	Gm01	48497518	Chr01	49377380	Glyma.01G156300	3'UTR
715579860	BARC_1.01_Gm01_48499382_T_C	Gm01	48499382	Chr01	49379244
715579861	BARC_1.01_Gm01_48501783_G_A	Gm01	48501783	Chr01	49381645			1	65.728
715579862	BARC_1.01_Gm01_48514567_A_C	Gm01	48514567	Chr01	49394831			1	65.728
715579863	BARC_1.01_Gm01_48520097_A_G	Gm01	48520097	Chr01	49400361					1	72.041
715579864	BARC_1.01_Gm01_48524758_C_T	Gm01	48524758	Chr01	49405022	Glyma.01G156600	CDS			1	72.041
715579865	BARC_1.01_Gm01_48526612_A_G	Gm01	48526612	Chr01	49406876	Glyma.01G156600	Intron	1	65.728
715579867	BARC_1.01_Gm01_48532643_C_T	Gm01	48532643	Chr01	49412907
715579868	BARC_1.01_Gm01_48533949_A_C	Gm01	48533949	Chr01	49414213			1	65.802
715579869	BARC_1.01_Gm01_48542118_T_C	Gm01	48542118	Chr01	49422382	Glyma.01G156700	CDS
715579870	BARC_1.01_Gm01_48558309_T_G	Gm01	48558309	Chr01	49438573	Glyma.01G156800	Intron
715579871	BARC_1.01_Gm01_48562849_G_A	Gm01	48562849	Chr01	49443113	Glyma.01G156800	Intron
715579872	BARC_1.01_Gm01_48565309_G_A	Gm01	48565309	Chr01	49445573	Glyma.01G156800	Intron
715579873	BARC_1.01_Gm01_48572981_T_C	Gm01	48572981	Chr01	49453245	Glyma.01G156800	Intron
715579874	BARC_1.01_Gm01_48574425_C_T	Gm01	48574425	Chr01	49454689	Glyma.01G156800	Intron
715579875	BARC_1.01_Gm01_48577518_C_T	Gm01	48577518	Chr01	49457795
715579876	BARC_1.01_Gm01_48591999_A_G	Gm01	48591999	Chr01	49472276
715579877	BARC_1.01_Gm01_48593774_A_G	Gm01	48593774	Chr01	49474051			1	66.542
715579878	BARC_1.01_Gm01_48596530_C_T	Gm01	48596530	Chr01	49476807			1	66.542
715579879	BARC_1.01_Gm01_48597416_A_G	Gm01	48597416	Chr01	49477693			1	66.542
715579880	BARC_1.01_Gm01_48617111_G_A	Gm01	48617111	Chr01	49497388
715579881	BARC_1.01_Gm01_48619590_C_T	Gm01	48619590	Chr01	49499867
715579882	BARC_1.01_Gm01_48643542_A_C	Gm01	48643542	Chr01	49523921			1	66.936
715579883	BARC_1.01_Gm01_48644761_T_C	Gm01	48644761	Chr01	49525140
715579884	BARC_1.01_Gm01_48652555_T_C	Gm01	48652555	Chr01	49532926	Glyma.01G157400	CDS	1	67.089
715579886	BARC_1.01_Gm01_48675089_C_T	Gm01	48675089	Chr01	49555462			1	67.363
715579887	BARC_1.01_Gm01_48676606_G_A	Gm01	48676606	Chr01	49556979
715579888	BARC_1.01_Gm01_48681493_G_A	Gm01	48681493	Chr01	49561866	Glyma.01G157600	Intron
715579889	BARC_1.01_Gm01_48682434_G_A	Gm01	48682434	Chr01	49562807	Glyma.01G157600	Intron
715579890	BARC_1.01_Gm01_48684218_C_T	Gm01	48684218	Chr01	49564591	Glyma.01G157600	Intron
715579891	BARC_1.01_Gm01_48685149_G_A	Gm01	48685149	Chr01	49565522	Glyma.01G157600	Intron
715579893	BARC_1.01_Gm01_48715441_G_A	Gm01	48715441	Chr01	49595814	Glyma.01G157900	Intron
715579894	BARC_1.01_Gm01_48723511_C_T	Gm01	48723511	Chr01	49603884
715579895	BARC_1.01_Gm01_48724888_T_C	Gm01	48724888	Chr01	49605261
715579896	BARC_1.01_Gm01_48726791_G_T	Gm01	48726791	Chr01	49607164
715579897	BARC_1.01_Gm01_48729150_A_G	Gm01	48729150	Chr01	49609523					1	74.94
715579898	BARC_1.01_Gm01_48730393_C_T	Gm01	48730393	Chr01	49610766
715579899	BARC_1.01_Gm01_48732497_G_A	Gm01	48732497	Chr01	49612870	Glyma.01G158000	5'UTR	1	67.551
715579901	BARC_1.01_Gm01_48740400_G_A	Gm01	48740400	Chr01	49620773
715579902	BARC_1.01_Gm01_48755772_G_T	Gm01	48755772	Chr01	49636145	Glyma.01G158400	5'UTR	1	68.058
715579903	BARC_1.01_Gm01_48758453_C_T	Gm01	48758453	Chr01	49638826	Glyma.01G158400	Intron	1	68.102
715579904	BARC_1.01_Gm01_48771413_T_C	Gm01	48771413	Chr01	49651786			1	68.105
715579905	BARC_1.01_Gm01_48777716_C_T	Gm01	48777716	Chr01	49658089			1	68.047
715579906	BARC_1.01_Gm01_48844972_C_T	Gm01	48844972	Chr01	49725346			1	68.563
715579907	BARC_1.01_Gm01_48852025_T_C	Gm01	48852025	Chr01	49732399			1	68.563
715579908	BARC_1.01_Gm01_48855838_A_G	Gm01	48855838	Chr01	49736212			1	68.563
715579909	BARC_1.01_Gm01_48860794_C_T	Gm01	48860794	Chr01	49741168
715579910	BARC_1.01_Gm01_48870742_A_C	Gm01	48870742	Chr01	49751116	Glyma.01G159400	Intron	1	68.563
715579911	BARC_1.01_Gm01_48876857_A_G	Gm01	48876857	Chr01	49757231
715579913	BARC_1.01_Gm01_48887056_T_C	Gm01	48887056	Chr01	49767430			1	68.629
715579914	BARC_1.01_Gm01_48956498_G_T	Gm01	48956498	Chr01	49837935
715579915	BARC_1.01_Gm01_48970260_G_A	Gm01	48970260	Chr01	49851697	Glyma.01G159900	CDS
715579916	BARC_1.01_Gm01_48997127_C_T	Gm01	48997127	Chr01	49878562	Glyma.01G160300	5'UTR	1	69.245
715579917	BARC_1.01_Gm01_49007338_T_C	Gm01	49007338	Chr01	49888773	Glyma.01G160400	CDS
715579918	BARC_1.01_Gm01_49008598_C_T	Gm01	49008598	Chr01	49890033
715579919	BARC_1.01_Gm01_49016620_A_G	Gm01	49016620	Chr01	49898055
715579920	BARC_1.01_Gm01_49029066_T_G	Gm01	49029066	Chr01	49910518			1	69.343
715579921	BARC_1.01_Gm01_49065396_T_C	Gm01	49065396	Chr01	49946843	Glyma.01G161200	Intron	1	69.657	1	77.749
715579922	BARC_1.01_Gm01_49069824_C_A	Gm01	49069824	Chr01	49951271	Glyma.01G161400	3'UTR
715579923	BARC_1.01_Gm01_49072325_A_G	Gm01	49072325	Chr01	49953772					1	77.861
715579924	BARC_1.01_Gm01_49081548_T_C	Gm01	49081548	Chr01	49963008
715579925	BARC_1.01_Gm01_49083096_C_T	Gm01	49083096	Chr01	49964556					1	77.861
715579926	BARC_1.01_Gm01_49089101_T_C	Gm01	49089101	Chr01	49970561	Glyma.01G161600	Intron
715579927	BARC_1.01_Gm01_49093392_A_G	Gm01	49093392	Chr01	49974852	Glyma.01G161600	CDS	1	69.875
715579928	BARC_1.01_Gm01_49096346_C_T	Gm01	49096346	Chr01	49977806
715579929	BARC_1.01_Gm01_49097384_G_T	Gm01	49097384	Chr01	49978844
715579930	BARC_1.01_Gm01_49101288_A_C	Gm01	49101288	Chr01	49982748
715579931	BARC_1.01_Gm01_49111556_C_T	Gm01	49111556	Chr01	49993016
715579932	BARC_1.01_Gm01_49116924_C_T	Gm01	49116924	Chr01	49998384	Glyma.01G161800	Intron
715579933	BARC_1.01_Gm01_49121708_G_T	Gm01	49121708	Chr01	50003168	Glyma.01G161900	Intron	1	70.358	1	78.849
715579936	BARC_1.01_Gm01_49170722_T_G	Gm01	49170722	Chr01	50052182
715579937	BARC_1.01_Gm01_49171971_G_T	Gm01	49171971	Chr01	50053431	Glyma.01G162600	CDS
715579938	BARC_1.01_Gm01_49196746_A_G	Gm01	49196746	Chr01	50078206					1	79.47
715579939	BARC_1.01_Gm01_49215784_A_C	Gm01	49215784	Chr01	50097244	Glyma.01G163100	3'UTR
715579940	BARC_1.01_Gm01_49217495_T_G	Gm01	49217495	Chr01	50098955	Glyma.01G163200	Intron
715579941	BARC_1.01_Gm01_49221509_T_C	Gm01	49221509	Chr01	50102969	Glyma.01G163300	Intron	1	71.2
715579943	BARC_1.01_Gm01_49225801_C_T	Gm01	49225801	Chr01	50107261	Glyma.01G163300	3'UTR	1	71.2
715579944	BARC_1.01_Gm01_49235456_A_C	Gm01	49235456	Chr01	50118626	Glyma.01G163500	CDS
715579945	BARC_1.01_Gm01_49259333_G_A	Gm01	49259333	Chr01	50142504			1	71.487	1	80.598
715579946	BARC_1.01_Gm01_49261977_G_A	Gm01	49261977	Chr01	50145148					1	80.598
715579948	BARC_1.01_Gm01_49275790_C_T	Gm01	49275790	Chr01	50158961	Glyma.01G164000	Intron			1	80.66
715579949	BARC_1.01_Gm01_49278808_G_A	Gm01	49278808	Chr01	50161979			1	71.487
715579950	BARC_1.01_Gm01_49281276_T_G	Gm01	49281276	Chr01	50164447			1	71.681	1	80.652
715579951	BARC_1.01_Gm01_49288739_A_G	Gm01	49288739	Chr01	50171910
715579952	BARC_1.01_Gm01_49289896_G_T	Gm01	49289896	Chr01	50173067	Glyma.01G164100	5'UTR
715579953	BARC_1.01_Gm01_49294943_G_A	Gm01	49294943	Chr01	50178114	Glyma.01G164100	Intron
715579955	BARC_1.01_Gm01_49310636_C_T	Gm01	49310636	Chr01	50193807
715579956	BARC_1.01_Gm01_49315885_A_G	Gm01	49315885	Chr01	50199056			1	71.885	1	80.94
715579957	BARC_1.01_Gm01_49320983_T_C	Gm01	49320983	Chr01	50204570			1	71.885
715579958	BARC_1.01_Gm01_49322760_C_A	Gm01	49322760	Chr01	50206347			1	71.885	1	80.94
715579959	BARC_1.01_Gm01_49323877_G_T	Gm01	49323877	Chr01	50207464	Glyma.01G164500	CDS	1	71.885	1	80.94
715579961	BARC_1.01_Gm01_49332360_A_C	Gm01	49332360	Chr01	50215932			1	71.974	1	81.086
715579962	BARC_1.01_Gm01_49338456_C_T	Gm01	49338456	Chr01	50222028	Glyma.01G164700	CDS			1	81.38
715579963	BARC_1.01_Gm01_49341786_G_T	Gm01	49341786	Chr01	50225358	Glyma.01G164800	CDS	1	72.232	1	81.38
715579964	BARC_1.01_Gm01_49348802_C_T	Gm01	49348802	Chr01	50232374					1	81.38
715579965	BARC_1.01_Gm01_49362852_T_G	Gm01	49362852	Chr01	50246424	Glyma.01G164900	CDS
715579966	BARC_1.01_Gm01_49367379_C_A	Gm01	49367379	Chr01	50250951	Glyma.01G165000	Intron	1	72.495	1	81.575
715579967	BARC_1.01_Gm01_49373939_A_G	Gm01	49373939	Chr01	50257511	Glyma.01G165000	Intron
715579968	BARC_1.01_Gm01_49383679_A_G	Gm01	49383679	Chr01	50267251	Glyma.01G165100	Intron
715579969	BARC_1.01_Gm01_49384575_T_G	Gm01	49384575	Chr01	50268147			1	72.495
715579970	BARC_1.01_Gm01_49385769_G_A	Gm01	49385769	Chr01	50269341			1	72.495	1	81.631
715579971	BARC_1.01_Gm01_49391783_T_C	Gm01	49391783	Chr01	50275355	Glyma.01G165200	5'UTR
715579972	BARC_1.01_Gm01_49394407_T_C	Gm01	49394407	Chr01	50277979	Glyma.01G165300	5'UTR
715579973	BARC_1.01_Gm01_49403702_A_G	Gm01	49403702	Chr01	50287274	Glyma.01G165400	CDS	1	72.74	1	81.862
715579974	BARC_1.01_Gm01_49406377_C_T	Gm01	49406377	Chr01	50289949	Glyma.01G165500	Intron	1	72.74	1	81.941
715579975	BARC_1.01_Gm01_49412063_T_G	Gm01	49412063	Chr01	50295635			1	72.765	1	81.988
715579976	BARC_1.01_Gm01_49414776_T_G	Gm01	49414776	Chr01	50298348			1	72.81	1	81.988
715579977	BARC_1.01_Gm01_49415835_T_C	Gm01	49415835	Chr01	50299407
715579978	BARC_1.01_Gm01_49416730_T_C	Gm01	49416730	Chr01	50301137			1	72.852
715579979	BARC_1.01_Gm01_49422361_T_C	Gm01	49422361	Chr01	50306503	Glyma.01G165600	CDS
715579980	BARC_1.01_Gm01_49423295_G_T	Gm01	49423295	Chr01	50307437
715579981	BARC_1.01_Gm01_49426760_A_G	Gm01	49426760	Chr01	50310902
715579982	BARC_1.01_Gm01_49428336_C_A	Gm01	49428336	Chr01	50312478
715579983	BARC_1.01_Gm01_49429992_A_C	Gm01	49429992	Chr01	50314134			1	72.898
715579985	BARC_1.01_Gm01_49439136_A_G	Gm01	49439136	Chr01	50323278			1	72.898
715579986	BARC_1.01_Gm01_49440470_C_T	Gm01	49440470	Chr01	50324612
715579987	BARC_1.01_Gm01_49445352_A_G	Gm01	49445352	Chr01	50329494			1	72.898
715579988	BARC_1.01_Gm01_49446885_G_A	Gm01	49446885	Chr01	50331027			1	72.898
715579989	BARC_1.01_Gm01_49453902_A_G	Gm01	49453902	Chr01	50338044
715579990	BARC_1.01_Gm01_49457066_G_A	Gm01	49457066	Chr01	50341208	Glyma.01G165900	CDS
715579991	BARC_1.01_Gm01_49486238_G_A	Gm01	49486238	Chr01	50370380	Glyma.01G166100	Intron	1	73.287
715579992	BARC_1.01_Gm01_49498159_A_C	Gm01	49498159	Chr01	50382301
715579993	BARC_1.01_Gm01_49499286_T_C	Gm01	49499286	Chr01	50383428			1	73.379
715579994	BARC_1.01_Gm01_49502342_A_G	Gm01	49502342	Chr01	50386484
715579995	BARC_1.01_Gm01_49503516_G_T	Gm01	49503516	Chr01	50387658			1	73.379
715579996	BARC_1.01_Gm01_49507354_A_C	Gm01	49507354	Chr01	50391496
715579997	BARC_1.01_Gm01_49534591_A_C	Gm01	49534591	Chr01	50418733	Glyma.01G166400	Intron
715579998	BARC_1.01_Gm01_49541169_A_G	Gm01	49541169	Chr01	50425311	Glyma.01G166400	Intron
715580000	BARC_1.01_Gm01_49556214_A_C	Gm01	49556214	Chr01	50440356			1	73.418
715580001	BARC_1.01_Gm01_49561210_G_T	Gm01	49561210	Chr01	50445352	Glyma.01G166600	Intron
715580003	BARC_1.01_Gm01_49566893_G_T	Gm01	49566893	Chr01	50451035	Glyma.01G166700	Intron	1	73.51
715580004	BARC_1.01_Gm01_49569356_C_T	Gm01	49569356	Chr01	50453498
715580005	BARC_1.01_Gm01_49570966_T_C	Gm01	49570966	Chr01	50455130			1	73.51
715580006	BARC_1.01_Gm01_49580206_T_C	Gm01	49580206	Chr01	50464370			1	73.61
715580008	BARC_1.01_Gm01_49602845_C_T	Gm01	49602845	Chr01	50487009
715580009	BARC_1.01_Gm01_49605797_A_C	Gm01	49605797	Chr01	50489961
715580010	BARC_1.01_Gm01_49619951_C_T	Gm01	49619951	Chr01	50504115	Glyma.01G167200	CDS
715580011	BARC_1.01_Gm01_49622494_T_C	Gm01	49622494	Chr01	50506658
715580012	BARC_1.01_Gm01_49626421_G_A	Gm01	49626421	Chr01	50510585	Glyma.01G167300	3'UTR
715580013	BARC_1.01_Gm01_49629261_T_G	Gm01	49629261	Chr01	50513425	Glyma.01G167400	CDS
715580014	BARC_1.01_Gm01_49635005_G_A	Gm01	49635005	Chr01	50519169
715580015	BARC_1.01_Gm01_49637775_A_G	Gm01	49637775	Chr01	50521939	Glyma.01G167500	5'UTR	1	73.937
715580016	BARC_1.01_Gm01_49638966_C_T	Gm01	49638966	Chr01	50523130	Glyma.01G167500	3'UTR
715580017	BARC_1.01_Gm01_49643187_C_A	Gm01	49643187	Chr01	50527351	Glyma.01G167600	Intron
715580018	BARC_1.01_Gm01_49646744_C_T	Gm01	49646744	Chr01	50531224	Glyma.01G167700	CDS
715580019	BARC_1.01_Gm01_49656749_G_A	Gm01	49656749	Chr01	50541229	Glyma.01G167900	5'UTR
715580020	BARC_1.01_Gm01_49660240_T_C	Gm01	49660240	Chr01	50544720
715580021	BARC_1.01_Gm01_49661515_C_A	Gm01	49661515	Chr01	50545995			1	73.964
715580022	BARC_1.01_Gm01_49678791_T_C	Gm01	49678791	Chr01	50563271					1	84.528
715580023	BARC_1.01_Gm01_49687691_C_T	Gm01	49687691	Chr01	50572171			1	74.152	1	84.583
715580024	BARC_1.01_Gm01_49691804_T_G	Gm01	49691804	Chr01	50576284			1	74.152	1	84.649
715580025	BARC_1.01_Gm01_49705078_T_G	Gm01	49705078	Chr01	50589558	Glyma.01G168200	5'UTR	1	74.198	1	84.683
715580027	BARC_1.01_Gm01_49712406_C_T	Gm01	49712406	Chr01	50596886
715580028	BARC_1.01_Gm01_49714154_T_C	Gm01	49714154	Chr01	50598634			1	74.25
715580029	BARC_1.01_Gm01_49716929_G_T	Gm01	49716929	Chr01	50601409	Glyma.01G168300	Intron	1	74.25	1	84.81
715580030	BARC_1.01_Gm01_49726502_A_G	Gm01	49726502	Chr01	50610980	Glyma.01G168500	Intron
715580031	BARC_1.01_Gm01_49730596_C_A	Gm01	49730596	Chr01	50615074
715580032	BARC_1.01_Gm01_49746465_A_G	Gm01	49746465	Chr01	50630943
715580035	BARC_1.01_Gm01_49770288_T_C	Gm01	49770288	Chr01	50654766	Glyma.01G169000	3'UTR	1	75.088
715580036	BARC_1.01_Gm01_49788599_C_T	Gm01	49788599	Chr01	50673074
715580037	BARC_1.01_Gm01_49806920_A_G	Gm01	49806920	Chr01	50691395	Glyma.01G169400	5'UTR
715580038	BARC_1.01_Gm01_49814547_G_A	Gm01	49814547	Chr01	50699022
715580039	BARC_1.01_Gm01_49816449_T_C	Gm01	49816449	Chr01	50700924			1	75.442
715580040	BARC_1.01_Gm01_49817535_A_C	Gm01	49817535	Chr01	50702010	Glyma.01G169500	CDS
715580041	BARC_1.01_Gm01_49828545_T_C	Gm01	49828545	Chr01	50713020
715580042	BARC_1.01_Gm01_49840722_A_G	Gm01	49840722	Chr01	50725197
715580043	BARC_1.01_Gm01_49848412_G_A	Gm01	49848412	Chr01	50732887	Glyma.01G169800	CDS
715580045	BARC_1.01_Gm01_49856450_T_C	Gm01	49856450	Chr01	50740925			1	75.576
715580046	BARC_1.01_Gm01_49871077_G_A	Gm01	49871077	Chr01	50755552	Glyma.01G170100	CDS
715580047	BARC_1.01_Gm01_49912586_C_A	Gm01	49912586	Chr01	50797061	Glyma.01G170700	Intron	1	76.216
715580048	BARC_1.01_Gm01_49915265_T_C	Gm01	49915265	Chr01	50799740	Glyma.01G170700	CDS	1	76.357
715580050	BARC_1.01_Gm01_49930571_G_A	Gm01	49930571	Chr01	50814870
715580051	BARC_1.01_Gm01_49936870_A_G	Gm01	49936870	Chr01	50821169
715580052	BARC_1.01_Gm01_49959483_G_A	Gm01	49959483	Chr01	50843782					1	86.628
715580053	BARC_1.01_Gm01_49970690_T_C	Gm01	49970690	Chr01	50854989			1	76.95	1	86.628
715580054	BARC_1.01_Gm01_49971915_G_A	Gm01	49971915	Chr01	50856214			1	76.95
715580055	BARC_1.01_Gm01_49972922_C_T	Gm01	49972922	Chr01	50857221			1	76.95	1	86.628
715580056	BARC_1.01_Gm01_49977277_A_C	Gm01	49977277	Chr01	50861576	Glyma.01G171300	CDS	1	76.947	1	86.628
715580057	BARC_1.01_Gm01_49987647_C_T	Gm01	49987647	Chr01	50871946
715580058	BARC_1.01_Gm01_49992665_T_G	Gm01	49992665	Chr01	50876964	Glyma.01G171500	Intron
715580059	BARC_1.01_Gm01_49995453_A_C	Gm01	49995453	Chr01	50879752			1	77.273
715580060	BARC_1.01_Gm01_49996882_T_C	Gm01	49996882	Chr01	50881181					1	86.974
715580061	BARC_1.01_Gm01_49998095_T_C	Gm01	49998095	Chr01	50882394
715580062	BARC_1.01_Gm01_50003657_C_A	Gm01	50003657	Chr01	50887952
715580063	BARC_1.01_Gm01_50004764_T_C	Gm01	50004764	Chr01	50889059			1	77.319
715580064	BARC_1.01_Gm01_50008674_G_A	Gm01	50008674	Chr01	50892969					1	87.079
715580065	BARC_1.01_Gm01_50030885_A_G	Gm01	50030885	Chr01	50915180	Glyma.01G171900	CDS	1	77.458
715580066	BARC_1.01_Gm01_50035662_A_C	Gm01	50035662	Chr01	50919957					1	87.18
715580068	BARC_1.01_Gm01_50048117_A_G	Gm01	50048117	Chr01	50932412
715580069	BARC_1.01_Gm01_50049428_G_A	Gm01	50049428	Chr01	50933723
715580070	BARC_1.01_Gm01_50061279_A_C	Gm01	50061279	Chr01	50945574	Glyma.01G172200	CDS
715580071	BARC_1.01_Gm01_50063918_C_T	Gm01	50063918	Chr01	50948213
715580072	BARC_1.01_Gm01_50066150_G_A	Gm01	50066150	Chr01	50950445
715580073	BARC_1.01_Gm01_50070243_G_A	Gm01	50070243	Chr01	50954538	Glyma.01G172300	Intron	1	77.567	1	87.301
715580074	BARC_1.01_Gm01_50075108_T_C	Gm01	50075108	Chr01	50959403	Glyma.01G172400	Intron
715580075	BARC_1.01_Gm01_50098348_G_T	Gm01	50098348	Chr01	50982643			1	77.755
715580076	BARC_1.01_Gm01_50101739_A_G	Gm01	50101739	Chr01	50986625
715580077	BARC_1.01_Gm01_50103826_A_G	Gm01	50103826	Chr01	50988709
715580079	BARC_1.01_Gm01_50120941_A_G	Gm01	50120941	Chr01	51005732
715580080	BARC_1.01_Gm01_50122115_T_G	Gm01	50122115	Chr01	51006906	Glyma.01G172700	3'UTR			1	87.499
715580081	BARC_1.01_Gm01_50128704_G_T	Gm01	50128704	Chr01	51013843
715580082	BARC_1.01_Gm01_50164442_C_T	Gm01	50164442	Chr01	51049621
715580083	BARC_1.01_Gm01_50169512_G_T	Gm01	50169512	Chr01	51054691	Glyma.01G173600	5'UTR			1	87.867
715580084	BARC_1.01_Gm01_50172019_A_C	Gm01	50172019	Chr01	51057198			1	78.054	1	87.867
715580085	BARC_1.01_Gm01_50177742_C_T	Gm01	50177742	Chr01	51062921	Glyma.01G173700	5'UTR
715580086	BARC_1.01_Gm01_50183727_G_A	Gm01	50183727	Chr01	51068906	Glyma.01G173800	Intron	1	78.361
715580087	BARC_1.01_Gm01_50187669_A_C	Gm01	50187669	Chr01	51072848	Glyma.01G173800	Intron	1	78.326
715580088	BARC_1.01_Gm01_50191395_T_G	Gm01	50191395	Chr01	51076574			1	78.361	1	88.058
715580089	BARC_1.01_Gm01_50196735_A_C	Gm01	50196735	Chr01	51081914
715580090	BARC_1.01_Gm01_50202416_C_T	Gm01	50202416	Chr01	51087595					1	88.1
715580091	BARC_1.01_Gm01_50210490_A_C	Gm01	50210490	Chr01	51095669	Glyma.01G174000	5'UTR	1	78.403
715580092	BARC_1.01_Gm01_50216637_T_C	Gm01	50216637	Chr01	51101816			1	78.403
715580093	BARC_1.01_Gm01_50219219_C_A	Gm01	50219219	Chr01	51104398	Glyma.01G174100	CDS
715580094	BARC_1.01_Gm01_50220522_C_A	Gm01	50220522	Chr01	51105701			1	78.457
715580095	BARC_1.01_Gm01_50231565_G_A	Gm01	50231565	Chr01	51116744	Glyma.01G174300	Intron	1	78.502
715580096	BARC_1.01_Gm01_50233239_A_G	Gm01	50233239	Chr01	51118418	Glyma.01G174300	Intron	1	78.429	1	88.35
715580097	BARC_1.01_Gm01_50234215_G_A	Gm01	50234215	Chr01	51119394	Glyma.01G174300	Intron
715580098	BARC_1.01_Gm01_50237140_G_A	Gm01	50237140	Chr01	51122319
715580099	BARC_1.01_Gm01_50248226_T_C	Gm01	50248226	Chr01	51133405
715580100	BARC_1.01_Gm01_50262496_T_C	Gm01	50262496	Chr01	51147675	Glyma.01G174900	Intron
715580101	BARC_1.01_Gm01_50266179_C_T	Gm01	50266179	Chr01	51151358			1	78.78
715580102	BARC_1.01_Gm01_50267641_T_C	Gm01	50267641	Chr01	51152820
715580103	BARC_1.01_Gm01_50288161_A_G	Gm01	50288161	Chr01	51173340	Glyma.01G175200	Intron	1	78.922	1	88.942
715580104	BARC_1.01_Gm01_50303939_T_C	Gm01	50303939	Chr01	51189118	Glyma.01G175300	CDS
715580105	BARC_1.01_Gm01_50318073_A_G	Gm01	50318073	Chr01	51203252			1	79.149	1	89.282
715580106	BARC_1.01_Gm01_50322635_A_G	Gm01	50322635	Chr01	51207814			1	79.149	1	89.282
715580107	BARC_1.01_Gm01_50330375_A_C	Gm01	50330375	Chr01	51215554			1	79.244	1	89.282
715580108	BARC_1.01_Gm01_50332355_T_G	Gm01	50332355	Chr01	51217534
715580109	BARC_1.01_Gm01_50339598_C_A	Gm01	50339598	Chr01	51224777	Glyma.01G175500	3'UTR
715580110	BARC_1.01_Gm01_50382854_C_T	Gm01	50382854	Chr01	51268033	Glyma.01G176000	CDS
715580111	BARC_1.01_Gm01_50384363_A_C	Gm01	50384363	Chr01	51269542	Glyma.01G176000	Intron	1	80.435
715580112	BARC_1.01_Gm01_50392631_A_G	Gm01	50392631	Chr01	51277810
715580113	BARC_1.01_Gm01_50401877_C_T	Gm01	50401877	Chr01	51287056	Glyma.01G176400	Intron	1	80.483
715580114	BARC_1.01_Gm01_50423856_A_C	Gm01	50423856	Chr01	51309036
715580116	BARC_1.01_Gm01_50479868_A_G	Gm01	50479868	Chr01	51365393			1	80.825
715580117	BARC_1.01_Gm01_50507289_A_G	Gm01	50507289	Chr01	51392814			1	81.085	1	90.646
715580118	BARC_1.01_Gm01_50517049_A_G	Gm01	50517049	Chr01	51402573
715580119	BARC_1.01_Gm01_50522881_A_G	Gm01	50522881	Chr01	51408405	Glyma.01G177600	CDS	1	81.392
715580120	BARC_1.01_Gm01_50526214_G_A	Gm01	50526214	Chr01	51411738			1	81.392	1	90.755
715580121	BARC_1.01_Gm01_50546020_T_C	Gm01	50546020	Chr01	51431544
715580122	BARC_1.01_Gm01_50550695_C_T	Gm01	50550695	Chr01	51436219	Glyma.01G178000	CDS
715580123	BARC_1.01_Gm01_50606635_C_A	Gm01	50606635	Chr01	51492159	Glyma.01G178800	Intron			1	91.652
715580124	BARC_1.01_Gm01_50609610_A_C	Gm01	50609610	Chr01	51495134
715580125	BARC_1.01_Gm01_50611036_T_C	Gm01	50611036	Chr01	51496560
715580126	BARC_1.01_Gm01_50615452_T_C	Gm01	50615452	Chr01	51500976
715580127	BARC_1.01_Gm01_50616458_T_C	Gm01	50616458	Chr01	51501982
715580128	BARC_1.01_Gm01_50619719_G_A	Gm01	50619719	Chr01	51505243
715580129	BARC_1.01_Gm01_50627448_G_T	Gm01	50627448	Chr01	51512972	Glyma.01G179100	CDS
715580130	BARC_1.01_Gm01_50640733_T_C	Gm01	50640733	Chr01	51526257	Glyma.01G179300	Intron
715580131	BARC_1.01_Gm01_50644671_A_C	Gm01	50644671	Chr01	51530195	Glyma.01G179300	3'UTR	1	82.252
715580132	BARC_1.01_Gm01_50647906_G_A	Gm01	50647906	Chr01	51533430	Glyma.01G179400	CDS
715580133	BARC_1.01_Gm01_50660031_A_G	Gm01	50660031	Chr01	51545555	Glyma.01G179600	CDS
715580134	BARC_1.01_Gm01_50664993_G_A	Gm01	50664993	Chr01	51550517			1	82.347
715580135	BARC_1.01_Gm01_50673459_T_C	Gm01	50673459	Chr01	51558983
715580136	BARC_1.01_Gm01_50678679_C_T	Gm01	50678679	Chr01	51564203
715580137	BARC_1.01_Gm01_50684567_C_T	Gm01	50684567	Chr01	51570091	Glyma.01G179800	Intron	1	82.347
715580138	BARC_1.01_Gm01_50704279_A_G	Gm01	50704279	Chr01	51589803			1	82.347
715580139	BARC_1.01_Gm01_50711950_T_C	Gm01	50711950	Chr01	51597474			1	82.347
715580140	BARC_1.01_Gm01_50726668_C_T	Gm01	50726668	Chr01	51612186			1	82.485
715580141	BARC_1.01_Gm01_50727590_T_C	Gm01	50727590	Chr01	51613108
715580142	BARC_1.01_Gm01_50731458_G_A	Gm01	50731458	Chr01	51616976			1	82.54
715580143	BARC_1.01_Gm01_50733825_G_A	Gm01	50733825	Chr01	51619343	Glyma.01G180000	CDS	1	82.54
715580144	BARC_1.01_Gm01_50744456_A_C	Gm01	50744456	Chr01	51629974			1	82.638
715580145	BARC_1.01_Gm01_50749505_C_A	Gm01	50749505	Chr01	51635023	Glyma.01G180100	CDS
715580146	BARC_1.01_Gm01_50754483_T_C	Gm01	50754483	Chr01	51640001	Glyma.01G180100	5'UTR	1	82.638
715580148	BARC_1.01_Gm01_50780193_A_C	Gm01	50780193	Chr01	51665711	Glyma.01G180400	Intron	1	83.003
715580149	BARC_1.01_Gm01_50789535_C_T	Gm01	50789535	Chr01	51675082
715580150	BARC_1.01_Gm01_50793921_T_C	Gm01	50793921	Chr01	51679468					1	93.204
715580151	BARC_1.01_Gm01_50795612_A_G	Gm01	50795612	Chr01	51681159			1	83.088
715580152	BARC_1.01_Gm01_50805598_C_T	Gm01	50805598	Chr01	51691145	Glyma.01G180600	CDS
715580153	BARC_1.01_Gm01_50820811_A_G	Gm01	50820811	Chr01	51706358			1	83.558
715580154	BARC_1.01_Gm01_50824960_C_T	Gm01	50824960	Chr01	51710507	Glyma.01G181100	CDS
715580155	BARC_1.01_Gm01_50828986_C_T	Gm01	50828986	Chr01	51714533
715580157	BARC_1.01_Gm01_50830295_T_C	Gm01	50830295	Chr01	51715842
715580158	BARC_1.01_Gm01_50831484_A_G	Gm01	50831484	Chr01	51717031
715580159	BARC_1.01_Gm01_50835295_G_A	Gm01	50835295	Chr01	51720842
715580160	BARC_1.01_Gm01_50846493_G_A	Gm01	50846493	Chr01	51732040	Glyma.01G181500	3'UTR	1	83.605
715580161	BARC_1.01_Gm01_50854973_G_T	Gm01	50854973	Chr01	51740520	Glyma.01G181600	CDS
715580162	BARC_1.01_Gm01_50856594_G_A	Gm01	50856594	Chr01	51742141
715580163	BARC_1.01_Gm01_50867696_C_T	Gm01	50867696	Chr01	51752899
715580164	BARC_1.01_Gm01_50873597_G_A	Gm01	50873597	Chr01	51758800
715580165	BARC_1.01_Gm01_50884416_A_C	Gm01	50884416	Chr01	51769619	Glyma.01G181900	3'UTR/CDS
715580166	BARC_1.01_Gm01_50889550_T_C	Gm01	50889550	Chr01	51774753	Glyma.01G182000	Intron	1	83.78
715580167	BARC_1.01_Gm01_50890788_C_T	Gm01	50890788	Chr01	51775991	Glyma.01G182000	CDS
715580168	BARC_1.01_Gm01_50904597_C_A	Gm01	50904597	Chr01	51789800	Glyma.01G182200	3'UTR
715580169	BARC_1.01_Gm01_50910511_G_A	Gm01	50910511	Chr01	51795714
715580170	BARC_1.01_Gm01_50912686_C_A	Gm01	50912686	Chr01	51797889			1	83.933
715580171	BARC_1.01_Gm01_50927214_T_C	Gm01	50927214	Chr01	51814000	Glyma.01G182600	5'UTR
715580172	BARC_1.01_Gm01_50930326_G_A	Gm01	50930326	Chr01	51817112	Glyma.01G182700	Intron
715580173	BARC_1.01_Gm01_50932054_T_C	Gm01	50932054	Chr01	51818840	Glyma.01G182700	Intron
715580174	BARC_1.01_Gm01_50944412_G_A	Gm01	50944412	Chr01	51831198
715580175	BARC_1.01_Gm01_50953881_G_A	Gm01	50953881	Chr01	51840667			1	84.402
715580176	BARC_1.01_Gm01_50967444_T_C	Gm01	50967444	Chr01	51854230
715580177	BARC_1.01_Gm01_50979742_A_G	Gm01	50979742	Chr01	51866528	Glyma.01G183500	Intron
715580179	BARC_1.01_Gm01_50983154_A_C	Gm01	50983154	Chr01	51869940	Glyma.01G183500	Intron
715580180	BARC_1.01_Gm01_51010246_A_C	Gm01	51010246	Chr01	51897032
715580181	BARC_1.01_Gm01_51032540_C_T	Gm01	51032540	Chr01	51919326	Glyma.01G183900	3'UTR	1	84.566
715580183	BARC_1.01_Gm01_51034693_A_C	Gm01	51034693	Chr01	51921479	Glyma.01G183900	CDS	1	84.606
715580184	BARC_1.01_Gm01_51037605_T_C	Gm01	51037605	Chr01	51924391
715580185	BARC_1.01_Gm01_51045409_G_A	Gm01	51045409	Chr01	51932195
715580186	BARC_1.01_Gm01_51049901_G_T	Gm01	51049901	Chr01	51936687			1	84.651
715580187	BARC_1.01_Gm01_51074675_C_T	Gm01	51074675	Chr01	51961463	Glyma.01G184300	5'UTR	1	84.783
715580188	BARC_1.01_Gm01_51097931_C_A	Gm01	51097931	Chr01	51984719	Glyma.01G184500	Intron	1	84.783
715580190	BARC_1.01_Gm01_51108095_A_G	Gm01	51108095	Chr01	51994883	Glyma.01G184600	CDS
715580192	BARC_1.01_Gm01_51114498_T_C	Gm01	51114498	Chr01	52001286
715580193	BARC_1.01_Gm01_51139561_T_G	Gm01	51139561	Chr01	52026349
715580194	BARC_1.01_Gm01_51152589_C_A	Gm01	51152589	Chr01	52039377
715580198	BARC_1.01_Gm01_51198633_T_G	Gm01	51198633	Chr01	52085421			1	85.503
715580200	BARC_1.01_Gm01_51212286_A_C	Gm01	51212286	Chr01	52099074			1	85.706
715580201	BARC_1.01_Gm01_51216967_C_T	Gm01	51216967	Chr01	52103755
715580202	BARC_1.01_Gm01_51224483_A_G	Gm01	51224483	Chr01	52111270	Glyma.01G185700	3'UTR
715580203	BARC_1.01_Gm01_51230562_C_A	Gm01	51230562	Chr01	52117349			1	85.919
715580206	BARC_1.01_Gm01_51259874_C_T	Gm01	51259874	Chr01	52146661	Glyma.01G186100	CDS
715580208	BARC_1.01_Gm01_51300756_A_C	Gm01	51300756	Chr01	52187543	Glyma.01G186600	CDS
715580209	BARC_1.01_Gm01_51307226_T_C	Gm01	51307226	Chr01	52194013
715580210	BARC_1.01_Gm01_51316219_C_T	Gm01	51316219	Chr01	52203006
715580212	BARC_1.01_Gm01_51326905_T_C	Gm01	51326905	Chr01	52213692					1	99.575
715580213	BARC_1.01_Gm01_51330200_C_A	Gm01	51330200	Chr01	52216987
715580214	BARC_1.01_Gm01_51338748_G_A	Gm01	51338748	Chr01	52225405
715580215	BARC_1.01_Gm01_51352606_T_C	Gm01	51352606	Chr01	52239898	Glyma.01G187200	Intron
715580216	BARC_1.01_Gm01_51359735_C_T	Gm01	51359735	Chr01	52247027
715580217	BARC_1.01_Gm01_51363665_C_A	Gm01	51363665	Chr01	52250957	Glyma.01G187400	CDS	1	86.784
715580218	BARC_1.01_Gm01_51368168_C_T	Gm01	51368168	Chr01	52255460	Glyma.01G187400	CDS
715580219	BARC_1.01_Gm01_51369948_C_T	Gm01	51369948	Chr01	52257240	Glyma.01G187400	CDS			1	99.632
715580220	BARC_1.01_Gm01_51376821_C_A	Gm01	51376821	Chr01	52264113
715580221	BARC_1.01_Gm01_51384743_C_T	Gm01	51384743	Chr01	52272035
715580222	BARC_1.01_Gm01_51391854_A_C	Gm01	51391854	Chr01	52279146			1	86.83	1	99.632
715580223	BARC_1.01_Gm01_51396499_T_G	Gm01	51396499	Chr01	52283791
715580224	BARC_1.01_Gm01_51398886_G_A	Gm01	51398886	Chr01	52286178	Glyma.01G187700	3'UTR
715580225	BARC_1.01_Gm01_51402003_A_C	Gm01	51402003	Chr01	52289295					1	99.632
715580226	BARC_1.01_Gm01_51416475_G_A	Gm01	51416475	Chr01	52303767	Glyma.01G188000	Intron			1	99.632
715580227	BARC_1.01_Gm01_51425201_A_G	Gm01	51425201	Chr01	52312493					1	99.575
715580228	BARC_1.01_Gm01_51428261_A_C	Gm01	51428261	Chr01	52315553
[truncated: 58,802 more rows]
