# Supplementary material for: Construction of high resolution genetic linkage maps to improve the soybean genome sequence assembly Glyma1.01
Source: BMC Genomics. 2016 Jan 6;17:33. doi: 10.1186/s12864-015-2344-0 (PMC4704267; doi:10.1186/s12864-015-2344-0)
Supplement: Additional file 4: Table S2. — Genomic position and corresponding gene IDs of the SSR and SNP markers in the Wm82.a2.v1 assembly, the SSR and SNP markers were from the BARCSOYSSR_1.0 database (Song et al. [30]). (XLS 8876 kb) [file 12864_2015_2344_MOESM4_ESM.xls]

## Sheet: epc_match_ssr_position_with_0_i
Additional file 4: Table S2. Genomic position and corresponding gene IDs of the SSR and SNP markers in the Wm82.a2.v1 assembly, the SSR and SNP markers were from the BARCSOYSSR_1.0 database (Song et al. 2010)
ID	Type of marker	Linkage group (Hyten et al. 2010)	Position (cM) (Hyten et al. 2010)	Glyma1.01_Chromosome ID	Glyma1.01 SSR start position or SNP containing fragment start position	Glyma1.01 SSR start position or SNP containing fragment end position	Wm82.a2.v1 Chromosome ID	'Wm82.a2.v1 SSR start position or SNP containing fragment start position	'Wm82.a2.v1 SSR end position or SNP containing fragment end position	Wm82.a2.v1 Motif	Wm82.a2.v1 PCR product size	Wm82.a2.v1 gene ID	Upper primer sequence	Lower primer sequence	Corresponding ID from other references	Other reference source (see footnotes)
BARCSOYSSR_01_0001	SSR			Gm01	29152	29173	Chr01	29165	29186	(AG)11	215		TGCCTTGTGAGGAGAGATCA	CATTCCAACCCCTCCAATTA		Song et al. 2010
BARCSOYSSR_01_0002	SSR			Gm01	39723	39808	Chr01	39770	39789	(CT)10	285		CTCAGAAGGTGTCTCCCTCG	CCTGACCCAGGTAAAAGGCT		Song et al. 2010
BARCSOYSSR_01_0003	SSR			Gm01	147909	147935	Chr01	147764	147790	(ATA)9	174	Glyma.01G000700	TCAGGGTTGAGTGGTTGATG	TTGTTCAAACAAGGAAAATATTCAA
BARCSOYSSR_01_0004	SSR			Gm01	174123	174142	Chr01	173978	173997	(AT)10	221	Glyma.01G000900	GGACAAGAACCGAGGACACT	TGGAACCAATTGACTGGACA
BARCSOYSSR_01_0005	SSR			Gm01	174897	174950	Chr01	174752	174805	(AT)27	197	Glyma.01G000900	TCAGCTCAAATTATGCGGAG	CCAGCTTTTAGTTCCCATCG
BARCSOYSSR_01_0006	SSR			Gm01	178927	178950	Chr01	178782	178805	(TA)12	298	Glyma.01G000900	CACTTGCCAACAAGACCCTT	TTCTTGACCTGGACTTGGCT
BARCSOYSSR_01_0007	SSR			Gm01	199321	199352	Chr01	199176	199207	(TA)16	180	Glyma.01G001000	GGGGACCAAAACTTACAAATCA	ACCACAAATAGGGGGAGAGC
BARCSOYSSR_01_0008	SSR			Gm01	232072	232125	Chr01	231927	231980	(TG)15(AG)12	291	Glyma.01G001300	CATTCTGCAATGATGGAGAAAA	TGATTTGGGCAATTTTAGCA
BARC-059889-16199	SNP	D1A	7.349	Gm01	246399	245995	Chr01	245851	246254
BARCSOYSSR_01_0009	SSR			Gm01	251352	251373	Chr01	251207	251228	(TA)11	203	Glyma.01G001500	ATGGGGAAAACTCTGGCTTT	TGGTCACAAAATTAATTAAGGGTTTA		Song et al. 2010
BARCSOYSSR_01_0010	SSR			Gm01	253514	253545	Chr01	253369	253400	(AT)16	299	Glyma.01G001500	GTGTGTGGGCATTTGTTTTT	GGATGAATTTGTGTATTTGCCA
BARCSOYSSR_01_0011	SSR			Gm01	258442	258467	Chr01	258297	258322	(AT)13	128	Glyma.01G001500	TTATCCCTGCAGGTTTCCAG	CATTGGTCAAATGCTTGGTG
BARCSOYSSR_01_0012	SSR			Gm01	279235	279276	Chr01	279090	279131	(GA)21	296		GTGTGGGTGTGTGTGTGGAT	TTTCTCCAAATTAACACGCTG
BARCSOYSSR_01_0013	SSR			Gm01	281948	281967	Chr01	281789	281822	(AT)7(AG)10	259	Glyma.01G001900	CTTATATGGGTGCAGCGGAT	TCCTCCAGCAGCACTTCTTT
BARCSOYSSR_01_0014	SSR			Gm01	317109	317156	Chr01	316971	317018	(TC)13(TA)11	190		TCAACATTTATACTTCTGCATTTTCA	TCAAATCAGCAACCACAAAAA
BARCSOYSSR_01_0015	SSR			Gm01	320214	320271	Chr01	320076	320133	(AT)29	299	Glyma.01G002300	TGGTCCATCAATTTTGGAAATA	TGGCCATCAATAACTTTTCATACA
BARCSOYSSR_01_0016	SSR			Gm01	321885	321912	Chr01	321747	321774	(TA)14	263	Glyma.01G002300	TCACATCCTTTACTGCCCTG	CAAAACAACGACGATTTCCA
BARCSOYSSR_01_0017	SSR			Gm01	339162	339199	Chr01	339024	339061	(AT)19	248		GAAAAATAAAAGGTGGAGAATGTTTT	AAAGTTCCATCCGCTCTCCT
BARCSOYSSR_01_0018	SSR	D1a	6.739	Gm01	354691	354760	Chr01	354553	354622	(AT)35	194		GCGCTCCCTTCTTTTCCACTGAATTGA	GCGTTTTCTCTCGGTTTCTCTCTTCTTATTA	Sat_413	Song et al. 2004
BARCSOYSSR_01_0019	SSR	D1a	6.102	Gm01	355735	355784	Chr01	355597	355646	(AT)25	242		GCGTAAAAACCTTTAGAAAGAACAATAAGAA	GCGAGCAATCAATTCAAAAGAATAATGAAAA	Sat_332	Song et al. 2004
BARCSOYSSR_01_0020	SSR			Gm01	358269	358320	Chr01	358131	358182	(AT)26	272		AATCACGCTGTCATTCAACTT	TGTTCAAACTTCAACGCTCG
BARC-024147-04784	SNP	D1A	0	Gm01	397679	398465	Chr01	397542	398327			Glyma.01G003800
BARCSOYSSR_01_0021	SSR			Gm01	405590	405609	Chr01	405452	405471	(AT)10	296		TGGACTTTCTGAAGGGCATT	GCCATGTGGGAATTTTTGTT
BARCSOYSSR_01_0022	SSR			Gm01	413290	413349	Chr01	413152	413211	(TAT)20	194		CACGTTTAAAAGACCAGAAGCA	TGTCATGCACCCGAATAAAG
BARCSOYSSR_01_0023	SSR			Gm01	414938	414995	Chr01	414800	414857	(TA)29	270		GAAGAGCCTCTGGACAATGG	CCAAACGAAGGAAGACCTCA
BARCSOYSSR_01_0024	SSR			Gm01	446477	446544	Chr01	446339	446406	(AT)34	271		AGAAGGGTGTTTGAGGGAGC	TGCTTTGACTTTTTAGGGGAA
BARCSOYSSR_01_0025	SSR			Gm01	458886	458921	Chr01	458743	458778	(TA)18	219	Glyma.01G004900	CAACATAAGGTGCCGAGGTT	CATGGCACAGGTGGTAACTG
BARCSOYSSR_01_0026	SSR			Gm01	467452	467487	Chr01	467309	467344	(TA)18	177		GCTTGATCCAATCATAAATCG	TCATGAGAAAAATGGCCTTAAA
BARCSOYSSR_01_0027	SSR			Gm01	473187	473246	Chr01	473044	473103	(TA)30	148		GAAATACTGTCATGAACAATTTACCTT	CATCCCGTGAACTTCAAACA
BARC-028843-06027	SNP	D1A	5.376	Gm01	507992	507098	Chr01	507400	508293			Glyma.01G005100
BARCSOYSSR_01_0028	SSR			Gm01	508687	508734	Chr01	508988	509035	(TTAA)12	212		TCCCAATTATGCACTGAGTCTTT	AAGTTAAAATTTGTGTCCTCGCA
BARCSOYSSR_01_0029	SSR			Gm01	536101	536133	Chr01	536402	536434	(TTA)11	266		TTTAGTACGTTGCACAAAATAAATG	TCAACTGAACGGGTTTAACG
BARCSOYSSR_01_0030	SSR			Gm01	536295	536342	Chr01	536596	536643	(TA)24	298		TGCACGTTAAAAATGTATTTGGAT	GGAAAATTATGAATTCCCTTATTGC
BARCSOYSSR_01_0031	SSR			Gm01	547306	547337	Chr01	547555	547586	(TA)16	298	Glyma.01G005500	ATCATTCAAACGTGCTCCCT	TGTGTGCAAGCAATATGGTG
BARCSOYSSR_01_0032	SSR			Gm01	548930	548962	Chr01	549179	549211	(ATA)11	158	Glyma.01G005500	CCCTAAAAGGTTTATATGGGAGG	TTGGATTTTCACATGCCAAG
BARCSOYSSR_01_0033	SSR			Gm01	570331	570376	Chr01	570580	570625	(AT)23	243	Glyma.01G005800	CGCATCATCCTATGCTGTTC	TCTCATTTAAGCATTTTATTCCG
BARCSOYSSR_01_0034	SSR			Gm01	572796	572861	Chr01	573045	573110	(AT)33	230		TGAGCAAAAAGCATATGAGGAG	TTCAAATTTCAACCCAACTAACA
BARCSOYSSR_01_0035	SSR			Gm01	578537	578560	Chr01	578786	578809	(ACA)8	231	Glyma.01G005900	CATTCTGCTAGATGGTTTTCCC	AACAATTCGAGGCAGAGGAA
BARCSOYSSR_01_0036	SSR			Gm01	602828	602847	Chr01	603077	603096	(GA)10	246		GGCCACAAGGTGTGACAATA	TTGTACCTAGGGGTGCCAAT
BARCSOYSSR_01_0037	SSR			Gm01	676090	676145	Chr01	676331	676404	(TA)28(TG)9	161		TTGGGCCACTATCTCATCAA	CAAACCCACACACACACACA
BARCSOYSSR_01_0038	SSR			Gm01	703067	703094	Chr01	703308	703335	(AT)14	258		CGTGTGGCCAGATTTATTCC	ATTAATCGCCATTTTGGTCG
BARCSOYSSR_01_0039	SSR			Gm01	719858	719923	Chr01	720157	720222	(AT)33	265		TGGCACATAGACAGTTGGGA	TGACCCTCCTGAGACATCCT
BARCSOYSSR_01_0040	SSR			Gm01	772401	772420	Chr01	772700	772719	(AT)10	299		ACCGTTGTTAAATCATAAATGGA	GCCTAAAGCACGGTCAAAAA
BARCSOYSSR_01_0041	SSR			Gm01	783446	783467	Chr01	783745	783766	(AG)11	101		TGCGCGTGAAGACAATAAAG	CCTCTTCTGGCCTGTGTTTC
BARCSOYSSR_01_0042	SSR			Gm01	799086	799129	Chr01	799385	799428	(AT)22	263		CGGTTGAGTTTCTGATGACG	CAAAAATTGTCTCAATGTAACAAAAA
BARCSOYSSR_01_0043	SSR			Gm01	800395	800420	Chr01	800694	800719	(TA)13	208		TGTCTTCGATCGATATGGCTT	AAAATTGACCCGAGGAAAAA
BARCSOYSSR_01_0044	SSR			Gm01	812632	812681	Chr01	812931	812980	(TA)25	282		TGGTTGATCAGGGTGCATAA	TGTGACCATTAAAAAGTCATGTGAT
BARCSOYSSR_01_0045	SSR			Gm01	813117	813146	Chr01	813416	813445	(AT)15	185		TTATCTGAGTCGCCCCAAAC	TGCATGTTTGCTCCTTTCAA
BARCSOYSSR_01_0046	SSR			Gm01	819846	819911	Chr01	820129	820210	(TA)8(AT)33	292	Glyma.01G008400	GAGCTGGAGCTCATACCGAC	TGGTGCTACATCCTCCCATT
BARCSOYSSR_01_0047	SSR			Gm01	834724	834763	Chr01	835023	835062	(AT)20	284		AATTGACAGCTTGACATCTATTTTT	TCAATGCATGGGACAACCT
BARCSOYSSR_01_0048	SSR			Gm01	848857	848886	Chr01	849156	849185	(CAA)10	236	Glyma.01G008700	TCTTGACACACACACGCTGA	AACAATTCGAGGCAGAGGAA
BARCSOYSSR_01_0049	SSR			Gm01	885819	885882	Chr01	886118	886181	(TA)32	179		CAATCTTGCAAATCACAAGCA	AGTTCAATGGGTGAGGGTTG
BARCSOYSSR_01_0050	SSR			Gm01	888313	888356	Chr01	888612	888655	(TA)22	286		TGAGCCTACATCGATAATTTAAACC	TGGGAAAGCATAAACAAGAAGAA
BARCSOYSSR_01_0051	SSR			Gm01	896109	896154	Chr01	896408	896453	(TA)23	147		TTGGTTCCCACTGCATTAAG	TGACTGGAAGGAAAAGGATTG
BARCSOYSSR_01_0052	SSR			Gm01	929943	929966	Chr01	930242	930265	(AT)12	294		TGAAACTGCTTCTGCTGTTGA	GCGTATCACGTTGAGTTGCT
BARCSOYSSR_01_0053	SSR			Gm01	930500	930523	Chr01	930799	930822	(AT)12	274		AGGCCATATTTGACACGGAA	GACAAAACGTGACATATCTCATAGAA
BARCSOYSSR_01_0054	SSR			Gm01	939956	939979	Chr01	940255	940278	(CTT)8	184	Glyma.01G009600	ACCTTCTCTTCCACCACCCT	TTTGGGATAGAATGAAGGCG
BARCSOYSSR_01_0055	SSR			Gm01	944199	944218	Chr01	944498	944517	(AT)10	297		TATGCCCAAACAATTTCCAC	TGTACGGCTGTTTTTCTGATT
BARCSOYSSR_01_0056	SSR			Gm01	964618	964641	Chr01	964917	964940	(AG)12	284		TTAACTTGAAGAATGCCGGG	CAAGACCCAACCCACCTAGA
BARCSOYSSR_01_0057	SSR			Gm01	978477	978516	Chr01	978776	978815	(AT)20	206		TGAACGTTGGGTGTGAAAAA	GATCTTGAATTCCTTGTTGAAAA
BARC-035199-07136	SNP	D1A	12.824	Gm01	1031011	1030747	Chr01	1031047	1031310			Glyma.01G010700
BARCSOYSSR_01_0058	SSR			Gm01	1052766	1052807	Chr01	1053066	1053107	(TA)21	249		TGCAGCATTTCAATTCCAGA	CATTCAGCAACACCTTCCAA
BARCSOYSSR_01_0059	SSR			Gm01	1068659	1068704	Chr01	1068935	1069004	(ATAC)6(AT)23	263	Glyma.01G011200	TTTGCAGCAGCTTAGTCATTTC	TAAGCTGCAAAGTGTCGCAT
BARCSOYSSR_01_0060	SSR			Gm01	1116175	1116244	Chr01	1112581	1112650	(TA)35	267		GGTACCCCAAACAACTCCCT	TTGTTGTCTGTCGTTTATGTTTGTT
BARCSOYSSR_01_0061	SSR			Gm01	1116933	1116994	Chr01	1113338	1113399	(TA)31	291		GATTCGCCCTTTAATAATTTGA	CAAAAACAACCATATAAGAAACTGAAA
BARCSOYSSR_01_0062	SSR			Gm01	1132346	1132369	Chr01	1128752	1128775	(TA)12	295		CTCTGTGTGGGTGGGAATTT	TGGAGGAGGTGTGATTGTGA
BARCSOYSSR_01_0063	SSR			Gm01	1168529	1168554	Chr01	1164935	1164960	(AT)13	287	Glyma.01G012100	CAACCCTCCAGGATTTAGCA	GGCCCAGGTATATGAGGCTA
BARCSOYSSR_01_0064	SSR			Gm01	1171479	1171498	Chr01	1167885	1167904	(TA)10	297		TTTATCTGAATTTTCTTGTGGGA	AACACTTTGTTGCTTCTGAAGTT
BARCSOYSSR_01_0065	SSR			Gm01	1172371	1172390	Chr01	1168777	1168796	(AG)10	205		GACAAAATTTATGCCAACGC	TGGGTCGTAGCTTTCGAAGT
BARCSOYSSR_01_0066	SSR			Gm01	1186817	1186858	Chr01	1183210	1183251	(AT)21	299	Glyma.01G012200	CATGGAAGCGCAAACTCTTA	TGCTGATCATGCAGTAACCC
BARCSOYSSR_01_0067	SSR			Gm01	1189285	1189324	Chr01	1185365	1185404	(TA)20	235		ACGGTATCAATCAAGGGCAG	TGATCGGAAAACGTTAGTAAAAT
BARCSOYSSR_01_0068	SSR			Gm01	1189580	1189641	Chr01	1185660	1185721	(AT)31	288		TGACATGTTAGTGTCGCACTCTT	AAAAATTTCCTAACTCAATCATTATCA
BARCSOYSSR_01_0069	SSR			Gm01	1195362	1195391	Chr01	1191444	1191473	(ATA)10	161		TGATTTAGCTGTCGGGGTTC	ACAGTGAAACCCCTTCCCTT		Song et al. 2010
BARCSOYSSR_01_0070	SSR			Gm01	1209215	1209238	Chr01	1205297	1205320	(TTA)8	94	Glyma.01G012500	TGGATGAGTTTGCGAGTGAG	TCCCCAATCCCTCAAATACA
BARCSOYSSR_01_0071	SSR			Gm01	1252147	1252188	Chr01	1244678	1244719	(AAT)14	350		AGACGATAGACATGTGGTAGTTCTT	CAATAATATCTAATATGTGCGAATCAA		Song et al. 2010
BARCSOYSSR_01_0072	SSR			Gm01	1254239	1254298	Chr01	1246770	1246829	(AT)30	177	Glyma.01G013200	GGCCAGAGCAGTAGCATTTG	GCATCTACTGCGAAAGCCAT
BARCSOYSSR_01_0073	SSR			Gm01	1258018	1258041	Chr01	1250548	1250571	(TA)12	282		CACTATGTTAAATTTATCCGAACTTTT	TTTGAAACACCTTTTAATGTTTGTA
BARCSOYSSR_01_0074	SSR			Gm01	1265998	1266041	Chr01	1260766	1260809	(TA)22	287		GACTTTAATTGTTTAAGCGAACCA	TGCTAATGACTAATCTGCTACTTTCC
BARCSOYSSR_01_0075	SSR			Gm01	1275054	1275125	Chr01	1269822	1269893	(AAT)24	238	Glyma.01G013300	TACATCTCTGGCGGGTCTTC	CGTAAATCCTAGTGATGGGTAAA		Song et al. 2010
BARCSOYSSR_01_0076	SSR			Gm01	1278425	1278444	Chr01	1273193	1273212	(TA)10	294	Glyma.01G013300	AACTACTGACAGAAAAACATTGTATCA	AATGTGGAAAACGAATGGAAA
BARCSOYSSR_01_0077	SSR			Gm01	1304080	1304103	Chr01	1298848	1298871	(TA)12	241		GCAGCACCTCATGCAATACT	CGGGCTCCAGCATAGTGTAT
BARCSOYSSR_01_0078	SSR			Gm01	1329289	1329330	Chr01	1324057	1324098	(AT)21	259		CGTGTGGTTGTGTGTGTGAA	AAAAATGCAGCTAGCAAAACCT
BARCSOYSSR_01_0079	SSR			Gm01	1332327	1332356	Chr01	1327095	1327124	(AT)15	146		TGTGAAAATTAAATTAGGCCGTG	CGGTGCTGGTCAAACTACAA
BARCSOYSSR_01_0080	SSR			Gm01	1338430	1338489	Chr01	1333198	1333257	(AT)30	287		CGGTAAAATTCCGTACAGATTGA	AAAGCTAATAGCGAATGCACA
BARCSOYSSR_01_0081	SSR			Gm01	1338849	1338918	Chr01	1333617	1333686	(TA)35	134		CCCTTTGGGGACCATATTTC	AATTTTTATCTCACGATTTCTCACTAA
BARCSOYSSR_01_0082	SSR			Gm01	1347831	1347856	Chr01	1342599	1342624	(AG)13	111	Glyma.01G014000	CGTGAAAAAGAACCTGGGAA	ATCATTGGCACATTGTTGGA
BARCSOYSSR_01_0083	SSR			Gm01	1348474	1348513	Chr01	1343242	1343281	(AT)20	279		TCTTTAACCCTGATTAGCAAGATG	CTCACGGGAGAGAGAGAAGA
BARCSOYSSR_01_0084	SSR			Gm01	1360969	1360995	Chr01	1355739	1355765	(TTA)9	286	Glyma.01G014100	GGAAAGCGCAATACTTTCCA	GCCTCACCACTTCCAACATT
BARCSOYSSR_01_0085	SSR			Gm01	1364113	1364134	Chr01	1358883	1358904	(TA)11	83		CCGGTGTCTGGGTACTGATT	TTACTTCGCAATTGGTGCTG
BARCSOYSSR_01_0086	SSR			Gm01	1393740	1393767	Chr01	1388500	1388537	(TG)5(TA)14	211		AGAATGAGGGCCGGTTAAAG	TCATGAAAATTATATCAAAGGTTATCG
BARCSOYSSR_01_0087	SSR			Gm01	1416409	1416428	Chr01	1411567	1411586	(AT)10	214		TTGACGATGCAGTCGAAATC	TTGCCTTGGTCTACTTGGGT
BARCSOYSSR_01_0088	SSR	D1a	16.127	Gm01	1477627	1477683	Chr01	1473634	1473690	(ATT)14(TTG)5	160		GCGCTATGTAGATTATCCAAATTACGC	GCCACTTACTGTTACTCAT	Satt184	Cregan et al. 1999
BARCSOYSSR_01_0089	SSR			Gm01	1479320	1479341	Chr01	1475327	1475348	(TC)11	192		CACAAGGAACGAGGCAAAAT	GGAGAGGGGACTACCGAAAG
BARC-038883-07384	SNP	D1A	15.983	Gm01	1490764	1489795	Chr01	1485803	1486771			Glyma.01G015000
BARCSOYSSR_01_0090	SSR			Gm01	1510680	1510703	Chr01	1506687	1506710	(TA)12	222		TCAAACTCTCATCCCATCCC	CTGGATATTTTCTGCTCACGA
BARCSOYSSR_01_0091	SSR			Gm01	1514448	1514475	Chr01	1510455	1510482	(TC)14	246	Glyma.01G015400	TGAAGGAAAAGGAACCACCA	CTTTGGGAGAAGGAGAACCC
BARC-016003-02032	SNP	D1A	16.649	Gm01	1520566	1521032	Chr01	1516574	1517039			Glyma.01G015500
BARCSOYSSR_01_0092	SSR			Gm01	1587318	1587343	Chr01	1583325	1583350	(TA)13	257	Glyma.01G016500	GAATGATGTGGGTTGGGAAG	TTCCTATTTCTCTCGTGGTCG
BARCSOYSSR_01_0093	SSR			Gm01	1604611	1604654	Chr01	1600618	1600661	(AT)22	217		GAAGAATGGAGAATGGCGAA	CGACACGAATCCATGTAACG
BARCSOYSSR_01_0094	SSR			Gm01	1612707	1612772	Chr01	1608714	1608779	(TA)33	300		TCAAATAAAAATTTAAAAACGCCT	TTTATCTCCCACGTAATTATGGA
BARCSOYSSR_01_0095	SSR			Gm01	1680021	1680058	Chr01	1680991	1681028	(GA)19	188		GGATGCATGTAGCCTCGAGTA	ACGCGGAGATTGAAAAATCA
BARCSOYSSR_01_0096	SSR			Gm01	1682063	1682124	Chr01	1683033	1683094	(AT)31	207		GCCTCTCTTTGGGACCATCT	TGTCGATATAATTTAATCTCGTCTTG
BARCSOYSSR_01_0097	SSR			Gm01	1698223	1698258	Chr01	1699193	1699228	(AT)18	235		CGCTGTTTCAAGTGGGTATG	GAGAACGGGTCCACGTTAAG
BARCSOYSSR_01_0098	SSR			Gm01	1710336	1710355	Chr01	1711306	1711325	(TA)10	232		CAATCTCTTTGAAGGATCATTAGC	CAACCCCACTATTTAATTGAACG
BARCSOYSSR_01_0099	SSR			Gm01	1731845	1731864	Chr01	1732832	1732851	(TA)10	189		TGTGGACTCCTTTCCTTTGC	TGTTATCATCAAAACCAACGTGA
BARC-045297-08928	SNP	D1A	16.723	Gm01	1744794	1745053	Chr01	1745789	1746047			Glyma.01G018100
BARCSOYSSR_01_0100	SSR			Gm01	1760805	1760828	Chr01	1761799	1761822	(TA)12	283		TTTTCATCTCCCCTCTCCCT	TGTTTGTTTGTTGGAACGGA
BARCSOYSSR_01_0101	SSR			Gm01	1769399	1769424	Chr01	1770393	1770418	(TA)13	272		GAGTCATAGACTCATCGTGGTACA	CACATAAATAACATGATGACCCAAA
BARCSOYSSR_01_0102	SSR			Gm01	1770610	1770655	Chr01	1771604	1771649	(TA)23	182		TTTTCTCGTGATTTCTGATGC	TTCAAATTTAGACACACCCTCTT
BARCSOYSSR_01_0103	SSR			Gm01	1801471	1801492	Chr01	1802465	1802486	(AT)11	299		TGGTTCTGACACGATTTCTGTT	CATATTGCCATGTCAACGACTT
BARCSOYSSR_01_0104	SSR			Gm01	1805393	1805414	Chr01	1806387	1806408	(TA)11	209		CGATCCTCCCGATATCTCCT	GAGGAAGTTAAAGGATTTTCTCAAA
BARCSOYSSR_01_0105	SSR			Gm01	1809803	1809824	Chr01	1810830	1810851	(TA)11	283		TTGTCAAATACACGTCACAAAATG	TGGTTGACTTGTTGCTACTCTC
BARCSOYSSR_01_0106	SSR			Gm01	1816615	1816640	Chr01	1817642	1817667	(TA)13	138		ACTCGTTCCCTCGTTTTCCT	CCATCGCAATGAACCTTTTT
BARCSOYSSR_01_0107	SSR			Gm01	1841766	1841791	Chr01	1842793	1842818	(TA)13	289	Glyma.01G019200	AACGTCCGGGATTTCAATTT	CAAGTCCAACCAACATCACA
BARCSOYSSR_01_0108	SSR			Gm01	1847965	1847996	Chr01	1848992	1849023	(TA)16	292		TTGAAGAACGGCAAAAATAAAA	CGTGTTAATTAATGGTATTTTAATGGG
BARC-047699-10383	SNP	D1A	17.33	Gm01	1889220	1888592	Chr01	1888997	1889624			Glyma.01G019400
BARCSOYSSR_01_0109	SSR			Gm01	1892237	1892266	Chr01	1892641	1892670	(AT)15	255		TGCTTTTAAGTGAACAAAGTCAGA	GAATCCCAATGGATCAATGC
BARCSOYSSR_01_0110	SSR			Gm01	1894026	1894045	Chr01	1894430	1894449	(AG)10	209		GGTGAGGTGGGAAAAGTTGA	AGATGGGGTGATGAGAGTGG
BARCSOYSSR_01_0111	SSR			Gm01	1908127	1908205	Chr01	1908531	1908580	(AT)25	300		GAAAGCCTGACGTGCTCTTA	CCATCAATTGAGTAATTTTTGTTG
BARCSOYSSR_01_0112	SSR			Gm01	1923570	1923607	Chr01	1923974	1924011	(TA)19	148		ATAAGGCCAGGAAGAAACGC	CATAGGGGCATGGGATAATG
BARCSOYSSR_01_0113	SSR			Gm01	1950462	1950515	Chr01	1954103	1954156	(TA)27	267		AAGAACTGAAAAGGCAAAAACTT	AAGAAGTGCGGTTTGGTTTG
BARCSOYSSR_01_0114	SSR			Gm01	1974127	1974146	Chr01	1975696	1975715	(AT)10	240	Glyma.01G019800	CCCGTCCATAAAGTTCCTCA	TTTTGAAGGGCCATTGGTAG
BARCSOYSSR_01_0115	SSR			Gm01	1982684	1982741	Chr01	1984253	1984310	(TA)29	242		GAACCCGGCAGAGTTGTAAA	TTTGGATGTCCAGTTTGGTC
BARCSOYSSR_01_0116	SSR			Gm01	1987077	1987110	Chr01	1988646	1988679	(TA)17	242		TTCTTTTGCCGTCCATTGAT	TTTAACTTCGCTGGAATCGG
BARCSOYSSR_01_0117	SSR			Gm01	1997553	1997586	Chr01	1999122	1999155	(AT)17	150		CCTTCAGGTATCCTACCGCA	AGGATCCACTCCCATTTGTG
BARCSOYSSR_01_0118	SSR			Gm01	2051794	2051857	Chr01	2053360	2053423	(AT)32	269	Glyma.01G020500	GCACTCATTCCAACTGAGCA	GTCCCTTCCCAAAAGCAAAT
BARCSOYSSR_01_0119	SSR			Gm01	2058868	2058909	Chr01	2060613	2060642	(AT)10(AC)5	182		TCCGCCTTTCATTACAATCC	GCAACATATCTTTGTCCGCA
BARCSOYSSR_01_0120	SSR			Gm01	2068509	2068562	Chr01	2070233	2070286	(AT)27	188		CGCAGTTAACCAGCTTGTCTT	CTCTTCGTGGGATTGGACTC
BARCSOYSSR_01_0121	SSR			Gm01	2071816	2071877	Chr01	2073540	2073601	(AT)31	189		CAAAAGATTCTCTGACACACTTCA	TCTAACACACTGTTTCTGACACG
BARCSOYSSR_01_0123	SSR			Gm01	2088038	2088063	Chr01	2090748	2090773	(AT)13	255		GCAATGGCCATAAGAATACG	TTTGGAACCAAGGTTTTTGG
BARCSOYSSR_01_0124	SSR			Gm01	2090808	2090871	Chr01	2093518	2093581	(AT)32	247	Glyma.01G020800	TGCTTTGCTCTAACCGACAA	TTTTATATGAAAAATGATTGGTGTG
BARCSOYSSR_01_0125	SSR			Gm01	2113528	2113571	Chr01	2116238	2116281	(AT)22	273		TTTTTGACAGCAAAAGGGATAA	CAGTGAAGGTGGTGACAATCA
BARCSOYSSR_01_0126	SSR			Gm01	2114142	2114161	Chr01	2116852	2116871	(AT)10	265		TTTTTCTTTCGATACTTTGCG	CACAACAACATCCTTTTTATTACCT
BARCSOYSSR_01_0127	SSR			Gm01	2125708	2125743	Chr01	2128418	2128453	(AT)18	129		CCAAATGTATGGCATTGGC	TACTTCACCCAGCAAAAGGG
BARCSOYSSR_01_0128	SSR			Gm01	2128092	2128133	Chr01	2130802	2130843	(TAT)14	290		CCCTGCCTCTTATTGGATTG	AAGTTGGATTTCGACCGTGT
BARCSOYSSR_01_0129	SSR			Gm01	2132506	2132529	Chr01	2135216	2135239	(AT)12	283		AGAATGGTTAAAATAAACCGTGTAA	GCTAATTTCGATCAAGTCATTTCA
BARCSOYSSR_01_0130	SSR			Gm01	2141852	2141899	Chr01	2144562	2144609	(TA)24	299		TGATTTTGGGACTCAGAATTGA	CTTGCCGTAGTGACTCGTGA
BARCSOYSSR_01_0131	SSR			Gm01	2142502	2142529	Chr01	2145212	2145239	(TA)14	190		GCCCCACCCTCATTTTAACT	TCTTCGCAACACAACAACAA
BARCSOYSSR_01_0132	SSR			Gm01	2143879	2143916	Chr01	2146589	2146626	(AT)19	271		CCCTCTCACTGTTCCCCATA	GTGCAATGAATGAGTTCCCC
BARCSOYSSR_01_0133	SSR			Gm01	2156484	2156523	Chr01	2159194	2159233	(TA)20	248		TCAACAGGCAAATCTAGAAGCA	AATAGCATGTGTTCAAACAAACA
BARCSOYSSR_01_0134	SSR			Gm01	2168547	2168572	Chr01	2171257	2171282	(AT)13	280	Glyma.01G021400	CCTTGGATCCTGATGTTCCT	TTCATCCTCACCCCTTTTTC
BARCSOYSSR_01_0135	SSR			Gm01	2174624	2174657	Chr01	2177334	2177367	(AT)17	284		CAATCAGTCCATGGGGTTTT	TTTAATCAATACCTTTACGTTACCTTC
BARCSOYSSR_01_0136	SSR			Gm01	2199477	2199500	Chr01	2205086	2205109	(AT)12	290		GCACCGTACAAATTGTCTTGG	TCAACCATGTCTTTACTGCAATG
BARCSOYSSR_01_0137	SSR			Gm01	2202964	2203003	Chr01	2208573	2208612	(AT)20	279		TCCTAAATTGCGTTGGAAAAA	AAGGGTATCGAGGTATCGCA
BARC-016475-02622	SNP	D1A	18.589	Gm01	2205923	2205357	Chr01	2210967	2211532			Glyma.01G022100
BARCSOYSSR_01_0138	SSR			Gm01	2216678	2216705	Chr01	2221545	2221572	(AT)14	251		TCTTGTTTATTTTTCTTCATTACATCA	TTTTCACGGGAGACAACTTT
BARCSOYSSR_01_0139	SSR			Gm01	2225515	2225574	Chr01	2232470	2232529	(AT)30	286		GGGGTCAAAGTATAAAAAGGGC	CGAATAAACACATTCTTCCCCT
BARCSOYSSR_01_0140	SSR			Gm01	2243478	2243504	Chr01	2250506	2250532	(GTG)9	241	Glyma.01G022500	CCGCCGAAGTACGAAGTAGA	GGAGCCTCAAGTTTGAGCAG	CSSR391	Xia et al. 2007
BARCSOYSSR_01_0141	SSR			Gm01	2256543	2256612	Chr01	2263608	2263677	(AT)35	217		ACGAAACGCCTTTTGATGAG	AAATCTTCGGAATCAGGTAATGA
BARC-015477-01982	SNP	D1A	19.673	Gm01	2280746	2281169	Chr01	2287812	2288234			Glyma.01G022700
BARCSOYSSR_01_0142	SSR			Gm01	2312172	2312203	Chr01	2319237	2319268	(AT)16	95		GGCCTCACCTAAACTGTGCT	CGAAATTTTCTTTTCCTCTTCC
BARC-056093-14075	SNP	D1A	20.838	Gm01	2345457	2344865	Chr01	2351931	2352522
BARCSOYSSR_01_0143	SSR			Gm01	2350175	2350194	Chr01	2357240	2357259	(AT)10	276		TGCGTTGATCACCAAACAAC	TGAATCAAGTAATCAAGATGTATGGAA
BARCSOYSSR_01_0144	SSR			Gm01	2366760	2366783	Chr01	2373825	2373848	(TA)12	231		AATAACGAAATTGTGTTGTGAAAA	TTTGGTCGTTGGTTGGATTT
BARCSOYSSR_01_0145	SSR			Gm01	2375762	2375817	Chr01	2382827	2382882	(AT)28	245	Glyma.01G023600	GCCCAAATTTACCCTGCTTC	TGTTCACAGCATTGTTCTTAGG
BARCSOYSSR_01_0146	SSR			Gm01	2452340	2452369	Chr01	2459406	2459435	(AAT)10	208		TTGACTTCCAAACATATATTTTCCC	TTCTGATATTTTCAACTCCCGA
BARC-042947-08472	SNP	D1A	20.219	Gm01	2499831	2499173	Chr01	2506191	2506848			Glyma.01G024600
BARCSOYSSR_01_0147	SSR			Gm01	2501066	2501133	Chr01	2508083	2508150	(AT)34	288		ATTCAAACATTGTTGCCGTC	ATATATTAATCTTTCGAGGGGTAAAA
BARCSOYSSR_01_0148	SSR			Gm01	2527609	2527664	Chr01	2534626	2534681	(AT)28	298		GAACCCGTTAAAGTTGCTCTT	CAACAGTGCATAATTGTTAAACTACAA
BARCSOYSSR_01_0149	SSR			Gm01	2533051	2533088	Chr01	2540068	2540103	(AT)18	174	Glyma.01G024800	CCTTTGGGTTACGTTTGAGG	CAAATGGGTTGAGACTGGAT
BARCSOYSSR_01_0150	SSR			Gm01	2559533	2559552	Chr01	2566550	2566569	(AT)10	255		ATTGATGCAGAACGAAAGGG	CCCCTTAATGGGTCCAAAAT
BARCSOYSSR_01_0151	SSR			Gm01	2561014	2561081	Chr01	2568031	2568098	(CT)16(AT)18	241		CACCAACCACAAAACCATGA	CTTTTCCGTCCCGTTTGTAA
BARCSOYSSR_01_0152	SSR			Gm01	2562662	2562685	Chr01	2569679	2569702	(TA)12	268		GGCATGACCTTAGCCACACT	TTTTTGTCTGAGACGCTGGA
BARCSOYSSR_01_0153	SSR			Gm01	2563652	2563695	Chr01	2570669	2570712	(TA)22	300		GAGAGGGAATTTGATTCAGAAA	GCAAGTGGATTGAGCATTTG
BARCSOYSSR_01_0154	SSR			Gm01	2579449	2579499	Chr01	2595491	2595514	(ATT)8	203		CCGAAGGGTTTGAGAACAAT	GCTAGTTGCCACAGACGTGA
BARCSOYSSR_01_0155	SSR			Gm01	2616676	2616695	Chr01	2632709	2632728	(AT)10	295		ACACTGGGCGGTTGATACTC	CACTCCAAATTTGCCAACAC
BARCSOYSSR_01_0156	SSR			Gm01	2628229	2628264	Chr01	2644262	2644297	(AT)18	295		AGCGTTTTGTGCAAGAATTT	CGCTTTGTAGCCGCTTTAAT
BARCSOYSSR_01_0157	SSR			Gm01	2628946	2628991	Chr01	2644979	2645024	(AT)23	254		TCGGTTATCATTCAAACACACA	TCGACTGCCATAAAGATATGC
BARCSOYSSR_01_0158	SSR			Gm01	2630095	2630114	Chr01	2646128	2646147	(AT)10	183		AACTCATCAATTTGTGTTTGTCA	TAGTGATGGCAGAAGGAGGG
BARCSOYSSR_01_0159	SSR			Gm01	2646400	2646419	Chr01	2662433	2662452	(AT)10	256		TTGGAAGACAACTTAGATGCAAA	TCTTGAGAACTTCATAATTGACAGG
BARCSOYSSR_01_0160	SSR			Gm01	2657608	2657677	Chr01	2673579	2673648	(AT)35	195		AACACTTATGACAATGAAATACCG	TGACTTTCTCCAAAAATCTCCC
BARCSOYSSR_01_0161	SSR			Gm01	2666101	2666130	Chr01	2682072	2682101	(TA)15	266		GATTCGAACCCATGACCAAC	GGCATTCTTTTCCTCGTTGA
BARC-024477-04900	SNP	D1A	24.795	Gm01	2699275	2699886	Chr01	2715242	2715852			Glyma.01G025800
BARCSOYSSR_01_0162	SSR			Gm01	2699607	2699628	Chr01	2715573	2715594	(AG)11	249	Glyma.01G025800	TCGTCGGAGGTTATGGAGAC	CATTCCATTCTCCGGTCAGT
BARCSOYSSR_01_0163	SSR			Gm01	2763888	2763913	Chr01	2779854	2779879	(TA)13	168		GCTTTGCCTTTTCTTGCATC	TTGACCGAATGAATGAATGC
BARCSOYSSR_01_0164	SSR			Gm01	2765346	2765377	Chr01	2781312	2781343	(AT)16	240		AGAGCTCGCCAAGGTCATAA	AGCCATCAAAGATTCGTTCG
BARCSOYSSR_01_0165	SSR			Gm01	2766863	2766884	Chr01	2782829	2782850	(TA)11	286		GCGCGAACGTGTAAAATGAT	TGTTCACAGACCCCTACCATC
BARCSOYSSR_01_0166	SSR			Gm01	2782241	2782290	Chr01	2798207	2798256	(AT)25	284		CACGACAACGGCACTCTATC	TGCACATTAGTTCTAAAAGTAAAAACA
BARCSOYSSR_01_0167	SSR			Gm01	2784579	2784598	Chr01	2800545	2800564	(TA)10	207		CAAGCAACATCCTGTAACACCT	TGCAATGAGGTATACATTAGGAAA
BARCSOYSSR_01_0168	SSR			Gm01	2875271	2875292	Chr01	2891654	2891689	(TG)7(TA)11	295	Glyma.01G027700	ACTTCACCGATTGCCTTCAG	GCCAAATACTTTGGTGCTTG
BARCSOYSSR_01_0169	SSR			Gm01	2877454	2877493	Chr01	2893851	2893900	(AT)20(GT)5	211		TGAAAGCTTGTTTCTCACCTG	GGGAAAACAAATTTCCCGTT
BARCSOYSSR_01_0170	SSR			Gm01	3015737	3015766	Chr01	3032169	3032198	(AT)15	227		TGTTATAGGAACGGAGTCTGACA	GGTGACATGTAAAACTCATGATTGA
BARCSOYSSR_01_0171	SSR			Gm01	3027193	3027252	Chr01	3043625	3043684	(AT)30	155		AAATGTTTCGTTCCCGTTTG	GGACGACGACCTGGTAAAAA
BARCSOYSSR_01_0172	SSR			Gm01	3050207	3050230	Chr01	3066639	3066662	(AAT)8	283		GACAACCTTGGGTTTAGCGA	CCGATGTCGTCTTGTAGTCG
BARCSOYSSR_01_0173	SSR			Gm01	3087339	3087368	Chr01	3103761	3103800	(AC)5(AT)15	233		CGCAATTACACATACACAAACACA	TTGAGAATCAAAACCACCCA
BARCSOYSSR_01_0174	SSR			Gm01	3184590	3184621	Chr01	3199741	3199772	(AT)16	209	Glyma.01G030500	CCAAGGTTAAAGCAGGACCA	ACAGCTTCCTGCATTGGAGT
BARCSOYSSR_01_0175	SSR			Gm01	3199769	3199836	Chr01	3215002	3215069	(AT)34	219	Glyma.01G030800	GATGCCCATGAATGAGTTGA	GGGTCACAGTAGCACCCTCT
BARCSOYSSR_01_0176	SSR			Gm01	3211044	3211067	Chr01	3226278	3226301	(TAT)8	299		TTAATTTATGAACTTGCAGAGAGTTT	TCCCTTCAGTTTAAGCAAAACTATTA
BARCSOYSSR_01_0177	SSR			Gm01	3212358	3212393	Chr01	3227592	3227627	(AT)18	263		TCATCAAATTTCATTCCATTGC	TCCCATGAACATAAGGCTGT
BARCSOYSSR_01_0178	SSR			Gm01	3238358	3238417	Chr01	3253592	3253651	(AT)30	173		CCCCTAAGATTTGTTTGTTTCTT	GCACAATTAGAACGCGAAGG
BARCSOYSSR_01_0179	SSR			Gm01	3270522	3270549	Chr01	3285756	3285783	(TA)14	293		TCGGGATCAGATATTACGTGTCT	CAAGTGGGGGAGAGAGGATT
BARCSOYSSR_01_0180	SSR			Gm01	3276155	3276210	Chr01	3291389	3291444	(AT)28	195		GTAGGTGTTTATGGTTAACTCACATTA	CCGAAACATTAGACACCTTCA
BARCSOYSSR_01_0181	SSR			Gm01	3299972	3300001	Chr01	3315198	3315227	(TA)15	141		CAAAATATTTCAAGGATATCTGCAT	ACAATGACGCGTGATAATCG
BARCSOYSSR_01_0182	SSR			Gm01	3307769	3307813	Chr01	3323007	3323051	(TTA)15	298		TTTTACATTTCCTATCAACCAAAAA	TTTCGGAATTCACAAAACAGTG
BARC-042721-08396	SNP	D1A	26.896	Gm01	3318121	3318586	Chr01	3333360	3333824			Glyma.01G031800
BARCSOYSSR_01_0183	SSR			Gm01	3339000	3339019	Chr01	3354238	3354257	(AT)10	299		TGTGTAATTAATCCCTCCATCAA	CAATGTTGTATGCATATTCGGG
BARCSOYSSR_01_0184	SSR			Gm01	3345012	3345037	Chr01	3360250	3360275	(AT)13	217		CCCAAGCAAGGGACTCTGTA	AGCCCTCATGCAGGTGATAA
BARCSOYSSR_01_0186	SSR			Gm01	3353324	3353357	Chr01	3367998	3368031	(TA)17	222		AAGATGGAACTTATAGCTGAGTGTCA	ATGCTCAGCACAACCACAAA
BARCSOYSSR_01_0187	SSR			Gm01	3375874	3375923	Chr01	3390548	3390597	(TA)25	276		GATAAACGACGATACTTGTTTTCAA	TGAGAGAAATGGATTCAACGG
BARCSOYSSR_01_0188	SSR			Gm01	3420053	3420078	Chr01	3434727	3434752	(AT)13	258		GGGAGGTTTGCTTATATTGAAAAA	GCGGAACTTAATGCCAACAA
BARCSOYSSR_01_0189	SSR			Gm01	3498790	3498813	Chr01	3510465	3510488	(TA)12	121		TCAGATATGTTAGTTAGACCCCCTT	CACATTCCTTAAATGCGCTG		Song et al. 2010
BARCSOYSSR_01_0190	SSR			Gm01	3503663	3503688	Chr01	3515338	3515363	(TA)13	199	Glyma.01G033500	TGTTGAGAGATGCTACCAGCTTA	TCAAATAATCTTTTCCGCCAA
BARCSOYSSR_01_0191	SSR			Gm01	3515254	3515292	Chr01	3526929	3526967	(TTC)13	257	Glyma.01G033700	GAAACAGGGCTCCTACACCA	TTGAGCCAAGAGTGGGAGAG
BARCSOYSSR_01_0192	SSR			Gm01	3531175	3531222	Chr01	3542850	3542897	(AT)24	162		TTACCCTCATAGATCCTTCATCA	TGCAGGTGGAACTTTCACAA
BARC-017963-02483	SNP	D1A	29.884	Gm01	3537384	3536675	Chr01	3548351	3549059			Glyma.01G033900
BARCSOYSSR_01_0193	SSR			Gm01	3544751	3544816	Chr01	3556426	3556491	(TAA)22	225		CATAAAGACCTGCAACCTGTC	TTGGATAAGCTTTTGGCCTG
BARCSOYSSR_01_0194	SSR			Gm01	3547786	3547819	Chr01	3559461	3559494	(AT)17	264		GGGAGGTTATTGTAAAGGTAAAAA	TTTTCGTGCAAATCATTGGT
BARCSOYSSR_01_0195	SSR			Gm01	3562966	3563033	Chr01	3574641	3574708	(TA)34	129	Glyma.01G034300	TTTATGATAGGCCGCCAACT	CCTAGCCACGTCAATGACAA
BARCSOYSSR_01_0196	SSR			Gm01	3570674	3570731	Chr01	3582349	3582406	(TA)29	248	Glyma.01G034400	TCAATCCCTCACCCAGAAAC	TGGTAGTACCTGAGTTTGACTCCT
BARCSOYSSR_01_0197	SSR			Gm01	3595922	3595951	Chr01	3607597	3607626	(AT)15	154		CATCACTTGCTCTCTGCGTT	ACATGCGGGCTTGGTTAGTA
BARCSOYSSR_01_0198	SSR			Gm01	3633603	3633634	Chr01	3645278	3645309	(TA)16	277		TCTTTTGGTTCAGCACATGATT	TTGACCGAACTTAAGGGTTTC
BARCSOYSSR_01_0199	SSR			Gm01	3652387	3652444	Chr01	3673062	3673119	(TA)29	276		GGGGTTAATTAATTCAAACTTCAAAAC	CCAATATGAAACATAGAAGTTAAACAA		Song et al. 2010
BARCSOYSSR_01_0200	SSR			Gm01	3652861	3652884	Chr01	3673536	3673559	(TA)12	213		TTGAATGAACCAAAAATTACAACAA	CAAGTTGCACGGGTTTTCTT
BARCSOYSSR_01_0201	SSR			Gm01	3657875	3657940	Chr01	3678550	3678615	(AT)33	276		CACCATTTCTAGAGGCCAGG	CCCTTCCCAACCAACTAACA
BARC-040201-07680	SNP	D1A	29.666	Gm01	3674577	3673949	Chr01	3694625	3695252			Glyma.01G035400
BARC-040201-07681	SNP	D1A	30.275	Gm01	3674577	3673949	Chr01	3694625	3695252			Glyma.01G035400
BARCSOYSSR_01_0202	SSR			Gm01	3689958	3689997	Chr01	3710633	3710672	(TA)20	288		TAAACTTAACAAACTGGTCTATTTCAA	TCCATGATTTTTATTTTTATTCCAA
BARCSOYSSR_01_0203	SSR			Gm01	3712214	3712267	Chr01	3732889	3732942	(AT)27	265		CATTATTGGGGGTTTGGGTA	TCATTCTATTCCTAGACATGGATTAC
BARCSOYSSR_01_0204	SSR			Gm01	3714732	3714795	Chr01	3735407	3735470	(TA)32	282		ACACGGCAAAAGGTTTCAAG	CATGTTCACTGTGCCAATGC
BARCSOYSSR_01_0205	SSR			Gm01	3755320	3755357	Chr01	3776076	3776123	(TG)5(TA)19	278		TCCTACTTTTTGTTATGTGTGTGTG	TCTCATCATTGTTGATGGATATG
BARCSOYSSR_01_0206	SSR	D1a	31.672	Gm01	3758404	3758445	Chr01	3779170	3779211	(ATT)14	238		GCATGCAACTGAGGGAGCAGAT	GCCACAAATTATGCAGAATATA	Satt531	Cregan et al. 1999
BARCSOYSSR_01_0207	SSR			Gm01	3759204	3759239	Chr01	3779970	3780005	(AT)18	242		ATTGCACCTCAATGTCGGTT	TGGAATGAACTTGAAAATATTGC
BARCSOYSSR_01_0208	SSR			Gm01	3766714	3766733	Chr01	3787480	3787517	(AT)10(AG)9	266		AGAAGTCTGGCAATGGCATC	CGATCTGAGAAGAAAACGGG
BARCSOYSSR_01_0209	SSR			Gm01	3791297	3791336	Chr01	3812064	3812103	(TA)20	274		GCACCCACTATTTCCCACCT	TTAACATGTTTCGTTGCCCA
BARCSOYSSR_01_0210	SSR			Gm01	3797607	3797656	Chr01	3818373	3818422	(AT)25	282		GAAGTCCGCAAAAATTCCAA	AAAAGAGACCCTATTAAGAGCAATCA
BARCSOYSSR_01_0211	SSR			Gm01	3804822	3804853	Chr01	3825588	3825619	(AG)16	118	Glyma.01G036500	CCTTCTATCCGCAAAACCCT	ATATCACTCCCTCCCCAACC	GMES0660	Hisano et al. 2007
BARCSOYSSR_01_0212	SSR			Gm01	3810866	3810889	Chr01	3831632	3831655	(AT)12	300		CAAATTTGATGCATGTATATGAAAA	ATCCGCAGGTATCCATGA
BARCSOYSSR_01_0213	SSR			Gm01	3811241	3811294	Chr01	3832007	3832060	(TA)14(TG)13	256		CTCGTCCATTGTCATCCGTA	CTGCACCGCTGTTGAGTTTA
BARCSOYSSR_01_0214	SSR			Gm01	3834059	3834102	Chr01	3855211	3855254	(TA)22	296		GGAGGAGAATAATTCAAACAAAGT	CTAAATGGACGAGGTCCCAA
BARCSOYSSR_01_0215	SSR			Gm01	3876029	3876058	Chr01	3897181	3897210	(TTC)10	95		GCTTCTTCGCCTTCTAACCC	TGCCTCTAACATCACCACCA
BARCSOYSSR_01_0216	SSR			Gm01	3877926	3877979	Chr01	3899078	3899131	(AC)12(AT)15	299		AAAGGACACGCATAATTAAACAA	TTTAATTCACAGGGGCAACA
BARCSOYSSR_01_0217	SSR			Gm01	3912634	3912655	Chr01	3933782	3933803	(AT)11	182		TTGTGGAGATTATTGATGGTTGA	CGACGCACAATGAAGATGAT
BARCSOYSSR_01_0218	SSR			Gm01	3934014	3934061	Chr01	3955162	3955209	(AT)24	259		TTTAATCAGCCAATTGTCATTTC	TGCAAAGCCAAAAACAAACA
BARCSOYSSR_01_0219	SSR			Gm01	3935895	3935934	Chr01	3957043	3957082	(AT)20	255		GAAACCCGATCTTAATGTCCA	TTGCCTTAGTGATGCGTTTG
BARCSOYSSR_01_0220	SSR			Gm01	3947593	3947612	Chr01	3968760	3968779	(AT)10	164		AGACACGGAATGGAATGCTC	TTGACATGTGGGTTGCTTGT
BARCSOYSSR_01_0221	SSR			Gm01	3958189	3958210	Chr01	3979356	3979377	(TA)11	192		CCAAAACTGAAAAAGGGTTCA	TAATGGGTCGCCCTAATGAC
BARCSOYSSR_01_0222	SSR			Gm01	3966891	3966914	Chr01	3988058	3988081	(TTA)8	209	Glyma.01G037500	CTTTCATCATCACCCTCCGT	GAACCCCGAAGGAGAGAAAC
BARCSOYSSR_01_0223	SSR			Gm01	3974458	3974477	Chr01	3995625	3995644	(TA)10	264		CACCTTCCATATACATTCAACTCTT	TGCGATGCACGTATTGTTTT
BARCSOYSSR_01_0224	SSR			Gm01	3993136	3993171	Chr01	4014303	4014338	(AT)18	184		CCCCAAAAGAGGAAACATCA	AAACATTCCATCTAAATGTTACCG
BARCSOYSSR_01_0225	SSR			Gm01	4022791	4022824	Chr01	4043958	4043991	(TA)17	278		CCAACAATCCCGAATGAGTT	ACATAATTCGCCTCAATCCA
BARCSOYSSR_01_0226	SSR			Gm01	4023464	4023495	Chr01	4044631	4044662	(AT)16	97		TTTTTGCCATATCGGCTACC	TGGATGGACTGAATTGAGCA
BARCSOYSSR_01_0227	SSR			Gm01	4085910	4085931	Chr01	4107879	4107900	(AT)11	272		CACCACCCAAATTGGATTAGA	CACATGTTCATCATCTCGACAA
BARCSOYSSR_01_0228	SSR			Gm01	4104615	4104674	Chr01	4126584	4126643	(TA)30	244		GAAAATTGAAAAAGACAAACCTCA	TGGCATTCAAATCCAATTCA
BARCSOYSSR_01_0229	SSR			Gm01	4113272	4113331	Chr01	4135241	4135300	(TA)30	256		TTGAACTAAGTTGGATTCCATTG	CAGCGGTTGGTCTCTTCCTA
BARCSOYSSR_01_0230	SSR			Gm01	4156705	4156740	Chr01	4178674	4178709	(TA)18	193		CATCGTGTGAGATAAATGTGAAAA	TGCAGGGACTAAAATTGTGAGA
BARCSOYSSR_01_0231	SSR			Gm01	4157804	4157833	Chr01	4179773	4179802	(TA)15	295		TGACCTTCTTTTGGAACCCTT	AATCCTGACTTCGCGCCTAT
BARCSOYSSR_01_0232	SSR			Gm01	4162792	4162818	Chr01	4184761	4184787	(ACT)9	229	Glyma.01G038900	CAAGCCCCATCACAAGAAGT	GCCTTTTCTGTTTTCCCTTC	CSSR541	Xia et al. 2007
BARCSOYSSR_01_0233	SSR			Gm01	4190213	4190232	Chr01	4212182	4212201	(CT)10	279		GGCTGAATAATTTTTCTCAAAAGA	AAAGAAAAATAAAAGACAACGATGTAA
BARCSOYSSR_01_0234	SSR			Gm01	4220813	4220844	Chr01	4242782	4242813	(TA)16	145	Glyma.01G039200	CCTTCAGGCTAAGCATAAGCA	GCCGTGGTACCTCACTCAAT
BARCSOYSSR_01_0235	SSR			Gm01	4225997	4226026	Chr01	4247966	4247995	(AT)15	250		TTGGATAAGGTAATAGGTACAATCTCA	TTCACATTCGTCATTCTCGC
BARCSOYSSR_01_0236	SSR			Gm01	4262864	4262938	Chr01	4284833	4284907	(ATA)10(ATT)15	196		TGCAAATGCGCTAAAAATCA	AAATGGATGGGTGAGTCATGT
BARC-030973-06982	SNP	D1A	33.542	Gm01	4324215	4325164	Chr01	4346185	4347133			Glyma.01G040200
BARCSOYSSR_01_0237	SSR			Gm01	4380531	4380554	Chr01	4402500	4402523	(AT)12	251		AGAGTATGGCACAGCACACG	CCCAAGGAGCTGACACATCT
BARCSOYSSR_01_0238	SSR			Gm01	4397846	4397869	Chr01	4419815	4419838	(ATA)8	155		TCTCAACGTCATTTTCCTCTCA	AAAATTTTCTTTTATTTTCCTCCCA
BARCSOYSSR_01_0239	SSR			Gm01	4410209	4410235	Chr01	4432178	4432204	(AAT)9	297	Glyma.01G041300	CAGAAATTCCGCAAACTTGA	TGTTTGAGCCCAACAGCTT
BARCSOYSSR_01_0240	SSR			Gm01	4423965	4423984	Chr01	4445934	4445953	(TA)10	163		CTCTTGGATTCCCGCAATTA	TTTAATGGAGATGCACAGTCAA
BARCSOYSSR_01_0241	SSR			Gm01	4435241	4435284	Chr01	4457210	4457253	(AT)22	233	Glyma.01G041400	CAACATTTTTCCAAACACGTTAAT	GGAAGTGGTGACCTCCAAGA
BARCSOYSSR_01_0242	SSR			Gm01	4503516	4503579	Chr01	4525530	4525593	(AT)32	287		GGAGATGCAACGGATCAGAC	GGTCAACGTATTGGTTTGGTTT
BARCSOYSSR_01_0243	SSR			Gm01	4522028	4522093	Chr01	4544042	4544107	(AT)33	290		TTCTCACTCAAGTCAAACGAATTT	TCTTCCGGTGTTTCAGGAGA
BARCSOYSSR_01_0244	SSR			Gm01	4531253	4531286	Chr01	4553267	4553300	(AT)17	198		AGGATTGCATGAGAGAAGCC	TGGCACTCGTAGTTTCCACA
BARCSOYSSR_01_0245	SSR			Gm01	4531449	4531472	Chr01	4553463	4553486	(TAT)8	169		GGTGACCGATTTAATGTGTGG	GACTCATAGGGGACTAGGCAAA
BARCSOYSSR_01_0246	SSR			Gm01	4547121	4547150	Chr01	4569136	4569165	(AT)15	182		GCGCACATGAACAAAGCTAA	CACTTCGAGGCAGGTACGAT
BARCSOYSSR_01_0247	SSR			Gm01	4558327	4558382	Chr01	4580343	4580398	(AT)28	280		ATGTCGAGGAGCATTGAAAA	CAAGCATATTTGAGTAAGATAAGATGA
BARCSOYSSR_01_0248	SSR			Gm01	4567830	4567881	Chr01	4589846	4589897	(AT)26	211		TGGGACGGAGGAAACATTTA	GGAAGGCATAAAATGCAGGA
BARCSOYSSR_01_0249	SSR			Gm01	4589072	4589091	Chr01	4611088	4611107	(AT)10	194	Glyma.01G042200	TGGATTCCGTTTCACGTACA	TGAAAAATGCATTGCCAACA
BARCSOYSSR_01_0250	SSR			Gm01	4610463	4610482	Chr01	4632479	4632498	(TA)10	134		TCCCCAAACCTATCATCACC	TTTTTGGCACAACCCTAACC
BARCSOYSSR_01_0251	SSR			Gm01	4623089	4623110	Chr01	4645105	4645126	(TA)11	164		TCCTTCACTTTTTGCCAACC	GAAAGAAACTTTCAATCCAACAAT
BARCSOYSSR_01_0252	SSR			Gm01	4628077	4628114	Chr01	4650093	4650130	(AT)19	223		TTCTCACTCACTCCACACGC	TGTCCCATCTTCGCTAAACC
BARCSOYSSR_01_0253	SSR			Gm01	4695492	4695515	Chr01	4717608	4717631	(TA)12	267		CCATTCCACGACAAGCATTA	TATGGCACATGAGGCACTTC
BARCSOYSSR_01_0254	SSR			Gm01	4729949	4729976	Chr01	4751983	4752010	(TC)14	169	Glyma.01G043600	TGTGTGTGGGTTTTGATTCC	CACAAGCATTGGCAATCAGT
BARCSOYSSR_01_0255	SSR			Gm01	4735524	4735547	Chr01	4757558	4757581	(AAT)8	269	Glyma.01G043700	AACTGAGAGAAATGCGGTGC	TGGAGGTGTTGTGGGAATTT
BARCSOYSSR_01_0256	SSR			Gm01	4749228	4749251	Chr01	4771262	4771285	(AT)12	296		TTTAGTTATTTGGTTTGCATTTCA	TGTTTTTATGCCTGTTTTGCAT
BARCSOYSSR_01_0257	SSR			Gm01	4762883	4762942	Chr01	4784917	4784996	(AT)40	267		GGAAGAATTTGTCAGCGCAT	TGCGGTTGTCAAAAGTGAAC
BARCSOYSSR_01_0258	SSR			Gm01	4767589	4767615	Chr01	4789643	4789669	(CCA)9	103		CCAAGGAAGACCCCTCAAAT	GGTGGTGGATTTGGTGTAGG
BARCSOYSSR_01_0259	SSR			Gm01	4770311	4770340	Chr01	4792365	4792394	(TAA)10	264		TGTGTTCATGACACCTGCAA	AAGTAAACCTGTGCATTACACGA		Song et al. 2010
BARCSOYSSR_01_0260	SSR			Gm01	4791540	4791601	Chr01	4813594	4813655	(AT)31	216		TGTCACGGTTCCAGATTTTG	TCCCCTCTCTCTCTTGCTCA
BARCSOYSSR_01_0261	SSR			Gm01	4820106	4820127	Chr01	4842045	4842066	(TA)11	96		TCTTAAAACATAATGATTGGCTGAA	GAATTGTTAACATTGCCCCC
BARC-060833-16926	SNP	D1A	37.143	Gm01	4832037	4831637	Chr01	4853577	4853976
BARCSOYSSR_01_0262	SSR			Gm01	4845141	4845206	Chr01	4867080	4867145	(CT)33	272		GGAAAACTGCCCTAAAGAGAA	GGGAGGTGAATCCATCTTGA
BARCSOYSSR_01_0263	SSR			Gm01	4849246	4849265	Chr01	4871185	4871204	(AT)10	174		CACTTTGTAAGCGTATATCCTTTTT	GGCAACAGTTACATCTTGAAGG
BARCSOYSSR_01_0264	SSR			Gm01	4855122	4855143	Chr01	4877061	4877082	(TA)11	219		CCATTGTTCATTACAGGTGGG	CTGGTCAAAGCCACAACTGA
BARCSOYSSR_01_0265	SSR			Gm01	4864007	4864070	Chr01	4885946	4886009	(TA)32	252		GCATCAATCAATATTATGGTGACAA	TGCCCCCTTAAAAATCACAA
BARCSOYSSR_01_0266	SSR			Gm01	4865426	4865479	Chr01	4887365	4887418	(AT)27	283		TGCCAGATCGATAGCAGCTT	TCATTTCTTTTTAACACACCACTCA
BARCSOYSSR_01_0267	SSR			Gm01	4876547	4876576	Chr01	4898488	4898517	(TA)15	239		AAAAGGGGTGGTGATAAGGG	AAATTCGTGGCATGATGGAT
BARCSOYSSR_01_0268	SSR			Gm01	4876905	4876931	Chr01	4898846	4898872	(AAT)9	266		GGATTAATTGGACCCATTGC	CTCTGGCTTTGCATGTCTCA
BARCSOYSSR_01_0269	SSR			Gm01	4879297	4879330	Chr01	4901238	4901271	(CT)17	188		AATTGTTTGTTATCCCTCCTTCC	ACTTATGCATTTGGCCTTGC
BARCSOYSSR_01_0270	SSR			Gm01	4881062	4881105	Chr01	4903003	4903046	(AT)22	285		TCTTAAAGGCCACGGAACAG	TGCTTAGCTATTAGGCCCCA
BARCSOYSSR_01_0271	SSR			Gm01	4885754	4885807	Chr01	4907695	4907748	(AT)27	158		TCGGTGAAAAGTGGTACAAAAA	AATGCATGTTTTTACTTATCTTGAAA
BARCSOYSSR_01_0272	SSR			Gm01	4886967	4887028	Chr01	4908908	4908969	(AT)31	233		CAAAATGGCGTGAATTGAAA	TGAATTGTGATCAAAGCAGTGAA
BARCSOYSSR_01_0273	SSR			Gm01	4897726	4897763	Chr01	4919667	4919704	(TA)19	296		TTCATTTGCGATTGCCATTA	TGATGCATGTGAGGAATTAAAA
BARCSOYSSR_01_0274	SSR			Gm01	4904668	4904693	Chr01	4926609	4926634	(TA)13	240		AATTGGCCCGCAGTACATAG	TCCATGGTGAAGGGTCTAGC
BARCSOYSSR_01_0275	SSR			Gm01	4913211	4913246	Chr01	4935152	4935187	(AT)18	288		AAGGAAGTTTTGTATAATTAGAATGGA	TGTTGGGGTAGACTGGATGA
BARCSOYSSR_01_0276	SSR			Gm01	4931834	4931859	Chr01	4953816	4953841	(AT)13	115		AAGTTGGGCCAAACATAATCA	CGCTAGTCCGTTGTCCTCTC
BARCSOYSSR_01_0277	SSR			Gm01	4962719	4962740	Chr01	4984701	4984722	(GA)11	137	Glyma.01G044800	AAGGGCATCCACTCAAAATG	TTATCCCTGAGCTTCGTGCT
BARCSOYSSR_01_0278	SSR			Gm01	4998687	4998716	Chr01	5020679	5020702	(TA)12	234		AATTCAATCGGTTCAGACGC	TTCCCAAACAAATAGTGCCA
BARCSOYSSR_01_0279	SSR			Gm01	5016406	5016425	Chr01	5038402	5038421	(TA)10	83		CCGTTCCCTTCTTGATGTGT	GCCAACAGCGCAAGAATAAG
BARCSOYSSR_01_0280	SSR			Gm01	5018664	5018741	Chr01	5040660	5040737	(ATA)26	233		GCGTTTGGCTTTTCCTAATG	GATATGCGTGTGGGTGTCTG
BARCSOYSSR_01_0281	SSR			Gm01	5019199	5019218	Chr01	5041195	5041214	(GA)10	257		TTTTCATGTCAGGAGGAGGC	CCCCCATTTCCCCATTATTA
BARCSOYSSR_01_0282	SSR			Gm01	5064822	5064859	Chr01	5086731	5086768	(TA)19	277		GCAACGAGTTTACCATGAAGG	AAAATTTGACACATGCGATCTT
BARCSOYSSR_01_0283	SSR			Gm01	5078073	5078176	Chr01	5099981	5100084	(AT)26(GT)26	195		TTGATTGATTCCATGCTTGA	GATTGGATGAGAGTGCAAACTT
BARCSOYSSR_01_0284	SSR			Gm01	5093025	5093078	Chr01	5114933	5114986	(AT)27	292		GGTATTGAAGGTTAACATACACGTTTT	CAACAAACTTTTCTAACCCAATCA
BARC-052429-11439	SNP	D1A	49.432	Gm01	5110383	5110788	Chr01	5132292	5132696
BARCSOYSSR_01_0285	SSR			Gm01	5141662	5141685	Chr01	5163570	5163593	(TA)12	198		TCCCATTTTGGTGATTGTGA	GTGCACAATGCATGAGCTTC
BARCSOYSSR_01_0286	SSR			Gm01	5214040	5214095	Chr01	5227399	5227454	(TA)28	283	Glyma.01G045500	AAGCAATCAAACTTGCGCTT	GTGATTCCTCCGGTCAACAT
BARCSOYSSR_01_0287	SSR			Gm01	5220996	5221035	Chr01	5234355	5234394	(AT)20	103		AAAACACCCTCACCCTGATT	AACCAGTTTTCTGGGGAGTG
BARCSOYSSR_01_0288	SSR			Gm01	5225198	5225236	Chr01	5238557	5238595	(ATT)13	298		TTTTAGGCTTTAACTGATCAACTTTT	TTCTCGGTACAGATTAACCGC
BARC-065311-19328	SNP	D1A	49.406	Gm01	5251984	5252335	Chr01	5265344	5265694
BARCSOYSSR_01_0289	SSR			Gm01	5273483	5273522	Chr01	5286842	5286881	(TA)20	281		CAAGCTAGTTTGCAGGCCTATT	GCAAACCCGCAATCATTAGT
BARCSOYSSR_01_0290	SSR			Gm01	5300193	5300255	Chr01	5313552	5313614	(TAT)21	244		TTTTCCGATATATGCACGACA	TTGAAAATGGACCCAAGAAAA
BARCSOYSSR_01_0291	SSR			Gm01	5301215	5301246	Chr01	5314574	5314605	(AT)16	300		GCATGCAAGGAAATCAGTTTG	GAGCTAAGTTCATCCCTACTCATAAT
BARCSOYSSR_01_0292	SSR			Gm01	5305213	5305238	Chr01	5318572	5318597	(AG)13	174	Glyma.01G046000	AAACCCTCTAGCTGGCACAA	CCCCTTTTACAGCAACAACAA	SSR3889	Shoemaker et al. 2008
BARCSOYSSR_01_0293	SSR			Gm01	5377300	5377323	Chr01	5390659	5390682	(AG)12	140	Glyma.01G046700	GCAAGAGGGAACAATGGCTA	GCCCATGCAGTAGGCATAA
BARCSOYSSR_01_0294	SSR			Gm01	5378031	5378068	Chr01	5391390	5391427	(TA)19	297		TGCGCATCTACTACTCTAATTAACTCT	TGATATTTCCTGAATTAACTTCATTTT
BARCSOYSSR_01_0295	SSR			Gm01	5390327	5390376	Chr01	5403687	5403736	(AT)25	286		ATCTCGTGTCTTGCATTGGA	TCATGGGAATACATTTTTGATGA
BARCSOYSSR_01_0296	SSR			Gm01	5391372	5391427	Chr01	5404732	5404787	(AT)28	202		AATGTCCATTGTCTTGCACA	CAATGGGGCAATTAAAATCA
BARCSOYSSR_01_0297	SSR			Gm01	5391701	5391760	Chr01	5405061	5405120	(ATT)20	253		TTCCAGCCAATTTTTATTTGAA	TTCCTGTTCGAAGTTTCTCAA
BARCSOYSSR_01_0298	SSR			Gm01	5392086	5392137	Chr01	5405446	5405497	(AT)26	284		TTTTTAAACCTTTTGTATCATCTCAA	TCACATGAGAATTCCATATTCATT
BARCSOYSSR_01_0299	SSR			Gm01	5421527	5421580	Chr01	5434887	5434940	(TA)27	293		TGGTCCCATAGGAGGATTCA	ACACAATTAGGAGGGCAACG
BARCSOYSSR_01_0300	SSR			Gm01	5431155	5431198	Chr01	5444515	5444558	(TA)22	263		TGAACTTGTTCAATCTAAGGACAA	CCACCTCTTGCGTTATCACC
BARCSOYSSR_01_0301	SSR			Gm01	5434929	5434948	Chr01	5448289	5448308	(AC)10	116		CTTTGCCCTTTGCATGTTTT	TCTACCTCCGATGGATCAGC
BARCSOYSSR_01_0302	SSR			Gm01	5438377	5438422	Chr01	5451737	5451782	(AT)23	242		TTTTGCTCGAGAAGCTAGAAGAC	CCCATCCCATACTCACACCT
BARCSOYSSR_01_0303	SSR			Gm01	5486905	5486940	Chr01	5500278	5500313	(TA)18	270		CAATGTTTTCCCAAGGTATTAGA	ACACCACCCAATACCTGCAT
BARCSOYSSR_01_0304	SSR			Gm01	5508283	5508324	Chr01	5521654	5521695	(TA)21	296	Glyma.01G047400	CTACGGATTGCAAGCAAGGT	TGGTGGATCTCAAAACATACGA
BARCSOYSSR_01_0305	SSR			Gm01	5513429	5513480	Chr01	5526800	5526851	(AT)26	173		GCAATGTGTTTTTGTTTTTCCA	TCCTTGTCAAATTTCATTCTTTGA
BARCSOYSSR_01_0306	SSR			Gm01	5513753	5513808	Chr01	5527124	5527179	(AT)28	217		GAAAGAACGCACCTTTGTTTT	GAAAATGTAATTAAAAGCAATGCAA
BARCSOYSSR_01_0307	SSR			Gm01	5518287	5518338	Chr01	5531658	5531709	(TA)26	167	Glyma.01G047500	TCAAAGTTGAAGCAAAGGCA	CAATGGCAACCTGAAATGAC
BARCSOYSSR_01_0308	SSR			Gm01	5519253	5519290	Chr01	5532624	5532661	(AT)19	298		GAGGTGGAAAGGAAGCAACA	CCGAATCGATCAAAACCATT
BARCSOYSSR_01_0309	SSR			Gm01	5528892	5528957	Chr01	5542263	5542328	(TA)33	296		TTGGGGAAACCGAAATAAAAT	TCTTTTGTCGGTTTTTAACGC
BARCSOYSSR_01_0310	SSR			Gm01	5535705	5535726	Chr01	5549065	5549096	(TA)6(CA)10	242		CCCATCAAATTAATCGGCTC	CAAATTCAGACACGAAATGTTTT
BARCSOYSSR_01_0311	SSR			Gm01	5577377	5577412	Chr01	5590748	5590783	(AT)18	259	Glyma.01G048000	CCCAGCAATAGAAAGGAGAAAA	CCAACTCTCCCATCTTAGCC
BARCSOYSSR_01_0312	SSR			Gm01	5577930	5577975	Chr01	5591301	5591346	(AT)23	174	Glyma.01G048000	TCAATTGCTTTTCAAAAAGATAAAGTT	TTATTCCAGCCAACCCAAAG
BARCSOYSSR_01_0313	SSR			Gm01	5580032	5580083	Chr01	5593403	5593454	(AT)26	263	Glyma.01G048000	ATGATTCGGTTGCGTGTCTA	CCCTCAACTCTTCTCCTTTCC
BARCSOYSSR_01_0314	SSR			Gm01	5612370	5612401	Chr01	5625723	5625754	(AT)16	259		CAAACCAATAGTCGGGCACT	CAAATCAAATGGAGGGGATG
BARC-017943-02462	SNP	D1A	44.59	Gm01	5652095	5651333	Chr01	5664687	5665448			Glyma.01G048500
BARC-016811-02338	SNP	D1A	47.252	Gm01	5651363	5651944	Chr01	5664717	5665297			Glyma.01G048500
BARCSOYSSR_01_0315	SSR			Gm01	5711506	5711539	Chr01	5724857	5724890	(TA)17	271		AAAAGGCATTCCATGTCTCTG	AACATTTTGTTAAACTAAGCAATCAA
BARCSOYSSR_01_0316	SSR			Gm01	5718290	5718317	Chr01	5731641	5731668	(AT)14	190		ACGTGTTTTGATCCCCAAAG	TGGAAAGGCCTAATCCTCAA
BARCSOYSSR_01_0317	SSR			Gm01	5752495	5752540	Chr01	5765846	5765891	(TA)23	285	Glyma.01G049400	CCATTAGCATTTGACACCCA	GCCTCCACGTCTTCTTGTGT
BARCSOYSSR_01_0318	SSR			Gm01	5841521	5841550	Chr01	5854872	5854901	(TAT)10	267		AAGTGGAATCTCGGTGCATT	CGCTTATTACTGGCAGAGCA		Song et al. 2010
BARCSOYSSR_01_0319	SSR			Gm01	5852344	5852407	Chr01	5865695	5865758	(TA)32	172		TGATTCTTCACCCTCATTGTTG	ACAACCCAAGCACCCAAATA
BARCSOYSSR_01_0320	SSR			Gm01	5855544	5855595	Chr01	5868965	5869016	(TG)10(AG)16	124		TTGATGGCTAGATCAATTCCAC	CCATTGCATTCATTTTTCATTT
BARCSOYSSR_01_0321	SSR			Gm01	5898967	5899006	Chr01	5912388	5912427	(AT)20	253		GGGATTTTTCAAAATTGCTACC	TGCTGTGACCCAGTGATGTC
BARCSOYSSR_01_0322	SSR			Gm01	5955091	5955118	Chr01	5968517	5968544	(AT)14	253	Glyma.01G050400	TCAGAGATGTGGGGGTTAGG	TTTTCCCATCAGTTTTTGGC
BARCSOYSSR_01_0323	SSR			Gm01	5958071	5958110	Chr01	5971497	5971536	(AT)20	214		TGACATGTTGGTGCATGATT	AGCTATTGGCCATGCGTAAG
BARCSOYSSR_01_0324	SSR			Gm01	5972483	5972539	Chr01	5985909	5985965	(ATA)19	250		CAATTGTTTGTGCTGAATTGAA	GTTGACATGCCACATCCTCT
BARCSOYSSR_01_0325	SSR			Gm01	5984830	5984855	Chr01	5998256	5998281	(TA)13	270		CCGATGGCCTTTCAAATAAA	TTGCAATTATCTTCATAAATCACTCA
BARCSOYSSR_01_0326	SSR			Gm01	6006392	6006491	Chr01	6019825	6019924	(AT)26(AG)24	214		CTGCCCAAGACATGAGTGAT	TCAAAACCTTTTATGAGTATTTACGAA
BARC-054039-12271	SNP	D1A	45.576	Gm01	6015435	6015075	Chr01	6028338	6028697			Glyma.01G050900
BARCSOYSSR_01_0327	SSR			Gm01	6016966	6017017	Chr01	6030228	6030279	(AT)26	257		TTGCACATTATCACTTTGGTCC	TGATCCTTTGAACCGTGTCAT
BARCSOYSSR_01_0328	SSR			Gm01	6020855	6020884	Chr01	6034117	6034146	(AAT)10	235		TCATACGGATGTGAATTAGAGAGAA	GTTTTCAGCCTTCCAAGCAG
BARCSOYSSR_01_0329	SSR			Gm01	6024188	6024247	Chr01	6037450	6037511	(TA)31	164		GCCACTACGTGCCAAGAGTT	TTGGGCTGTTGAAATCAGTG		Song et al. 2010
BARCSOYSSR_01_0330	SSR			Gm01	6060454	6060509	Chr01	6073718	6073773	(AT)28	180		TTTTGTGGTGCATTTGAACG	TCTTTCAACCTGTATATTTCGTGTG
BARCSOYSSR_01_0331	SSR			Gm01	6078332	6078367	Chr01	6091596	6091631	(ATT)12	252	Glyma.01G051400	TGGTTGGGGTTTTGCTATGT	TGGGGTGAGATGAAAAATATCAG
BARC-065083-19095	SNP	D1A	45.576	Gm01	6093163	6092897	Chr01	6106664	6106929
BARCSOYSSR_01_0332	SSR			Gm01	6099916	6099941	Chr01	6113682	6113707	(AT)13	292		CGACGCAATATAAACAATTCAAA	AGTTTGATCACAGATGCCCC
BARCSOYSSR_01_0333	SSR			Gm01	6119133	6119188	Chr01	6132899	6132954	(TA)28	287		CGGATGAATTAATACCGGC	TCCATCAAAGCAATTTAACTGAA
BARCSOYSSR_01_0334	SSR			Gm01	6151278	6151301	Chr01	6165044	6165067	(ATA)8	297		GATCAAAAGATTACTGGCCCTG	AAGCATTTGCCAAAATCCAC
BARC-065771-19744	SNP	D1A	45.576	Gm01	6181303	6180991	Chr01	6194758	6195069
BARCSOYSSR_01_0335	SSR			Gm01	6281425	6281484	Chr01	6295811	6295870	(TA)30	284		CCCAGACAGATCAAGTTCCAA	TCACCACTTTCACCCAGACA
BARCSOYSSR_01_0336	SSR			Gm01	6299773	6299796	Chr01	6314100	6314123	(AT)12	229		TCTTATAGAAGTCATTGAAAGGTTTTT	TTTCCCTGTGGAACATCATCT
BARCSOYSSR_01_0337	SSR			Gm01	6357231	6357262	Chr01	6370655	6370686	(TA)16	297		TCCTTGAGTTTTAAAAATTGTTTGC	CGGATACTAAACTTCACCCG
BARCSOYSSR_01_0338	SSR			Gm01	6415001	6415020	Chr01	6428425	6428444	(TG)10	241		CCTAGGATGCAACCCATGAC	TCCAGCCCTTGAAAGAAAGA
BARCSOYSSR_01_0339	SSR			Gm01	6423831	6423854	Chr01	6437255	6437278	(GTT)8	259	Glyma.01G052600	CCCCACCTAGTGGGATAAGG	CCACCTACCTCTTTAGGGCA
BARCSOYSSR_01_0340	SSR			Gm01	6425645	6425706	Chr01	6439069	6439130	(AT)11(AG)20	193	Glyma.01G052600	CCAGAGGCTTTCCAGAACAA	GCTCAGGATCGTTGGAAAAA
BARCSOYSSR_01_0341	SSR			Gm01	6430101	6430130	Chr01	6443525	6443554	(GAG)10	152	Glyma.01G052700	TTTGCGGGTTTCATCTTCTC	AACAATCCTTCGACACCAGC
BARCSOYSSR_01_0343	SSR			Gm01	6600281	6600324	Chr01	6613565	6613632	(AT)22(GTAT)6	214		GGGGGCCTATTTATTCATTTA	AAGTCTGACGTGACCTACTAGCC
BARCSOYSSR_01_0344	SSR			Gm01	6613249	6613268	Chr01	6626533	6626552	(AG)10	138		ATGCCAGCCCAATTGTATTC	GCTTAAAGGGACAAAAGGGG
BARCSOYSSR_01_0345	SSR			Gm01	6614036	6614069	Chr01	6627320	6627353	(AT)17	243		CGTAAAATTGTCTAACAAAATTAATCA	CCTGAAAAGCATCATGCAAA
BARC-049923-09243	SNP	D1A	45.576	Gm01	6621118	6620609	Chr01	6633894	6634402			Glyma.01G053200
BARCSOYSSR_01_0346	SSR			Gm01	6669671	6669712	Chr01	6682955	6682996	(AT)21	191		TTGAAAAGCAGCTTGTGTGG	GCAAACCCTAGCTCCAACTG
BARCSOYSSR_01_0347	SSR			Gm01	6689695	6689774	Chr01	6702979	6703032	(TTA)18	259		CATGGCCTTATTGTGAGGAA	CGTTCTTGATCCAAAACAAACA
BARCSOYSSR_01_0348	SSR			Gm01	6704834	6704855	Chr01	6718121	6718142	(TA)11	248		GGTGGGGTAACCCTGTCTAA	TTGCTGGGTTCCAACTAAAA
BARCSOYSSR_01_0349	SSR			Gm01	6731054	6731079	Chr01	6744337	6744362	(TA)13	277		TACGCTGCAGTGACCAAAAC	CACATAACCGCTCAAGGAAAA
BARCSOYSSR_01_0350	SSR			Gm01	6735594	6735659	Chr01	6748877	6748942	(AT)33	285		GCAAGAAAGTTTGATTTTGAAGA	AATGCAACAAAAGAGAAGAAAAA
BARCSOYSSR_01_0351	SSR			Gm01	6736333	6736370	Chr01	6749616	6749653	(TA)19	287		CCATTTTCCGGTAGTGTTTGT	TTGCTTATTCTAATATATGTTTGTCCA
BARCSOYSSR_01_0352	SSR			Gm01	6805176	6805213	Chr01	6818489	6818526	(TA)19	222		TTATTACTCGGTGATTCAACTTAAAA	CGAAGTGTCTGTTTTTCCTGG
BARCSOYSSR_01_0353	SSR			Gm01	6816625	6816690	Chr01	6829938	6830018	(ATA)22(ACA)5	256		TCTCAATATTCACTCCCGGC	TGAATATGGCAAGAGGACCA
BARCSOYSSR_01_0354	SSR			Gm01	6821801	6821848	Chr01	6835114	6835176	(AAC)16(AAT)5	249		GGCCTTCAGCTAAAGCATACA	AAGAAAGCATGGGGTTGTTG
BARCSOYSSR_01_0355	SSR			Gm01	6835796	6835819	Chr01	6849724	6849747	(AT)12	209		CCAACATAATGGTTAAGTGTTGAA	AAAAATATTGAACATGCCACAA
BARCSOYSSR_01_0356	SSR			Gm01	6838556	6838577	Chr01	6852490	6852511	(AT)11	150		TGCAATGCTTCACTGGAAGT	TGCGGATATGCCTTGTAGAG
BARCSOYSSR_01_0357	SSR			Gm01	6840487	6840525	Chr01	6854421	6854459	(AAT)13	233		GGTCAATTTCCTGTGTGAACG	CCCAAGTGTTCATTTTATTGCTT
BARC-065407-19442	SNP	D1A	45.552	Gm01	6841700	6841312	Chr01	6855247	6855634
BARCSOYSSR_01_0358	SSR			Gm01	6844063	6844104	Chr01	6857997	6858052	(AT)21(AC)7	221		GGCTGCAGGCACCTATTAGT	TGTGTGGGATTTGAATTCCTG
BARCSOYSSR_01_0359	SSR			Gm01	6859586	6859609	Chr01	6873520	6873543	(CTC)8	198		AAGACCTCGGCATCAATGAG	AATGGTTCACAAGTCGAGGG
BARCSOYSSR_01_0360	SSR			Gm01	6912383	6912410	Chr01	6922345	6922372	(TA)14	132		CCCAAACAGTTGGTGGTCTT	CCAGCTCCAACATACTGTGGT
BARCSOYSSR_01_0361	SSR			Gm01	6912982	6913011	Chr01	6922944	6922985	(TG)15(TA)6	300		CCATCTGCATGTGTGATTTTG	TGCCTTATGTTCATTGTGTGTGT
BARCSOYSSR_01_0362	SSR	D1a	47.475	Gm01	6916680	6916757	Chr01	6926642	6926719	(TTA)26	259		GCGAGTGCAAGAAAAAGGGAGAAAATA	GCGCTTTTCTTTCCTTTTTTTTCTCTT	Satt368	Cregan et al. 1999
BARCSOYSSR_01_0363	SSR			Gm01	6968337	6968360	Chr01	6978299	6978322	(ATA)8	267		CAATTTGGCATTAGAAGGCA	TAATCCGCTTGTTGATCCCT
BARCSOYSSR_01_0364	SSR			Gm01	6995717	6995740	Chr01	7005679	7005702	(TAT)8	215		AATTTTTAACTAGTTTATCCCGTTTTT	CCAGTTCTTCGCATATGGTT
BARCSOYSSR_01_0365	SSR			Gm01	6996412	6996438	Chr01	7006374	7006400	(TAT)9	139		GCTTCACATATTTGAGTTGAGGC	GGCCTGATCTATTTCCACCA		Song et al. 2010
BARCSOYSSR_01_0366	SSR			Gm01	7032162	7032203	Chr01	7042124	7042165	(AT)21	296		TTTTGGTACTTATAATATTGGTGTGAA	TGGTTTTGAAATTTGGGTGA
BARCSOYSSR_01_0367	SSR			Gm01	7038911	7038930	Chr01	7048873	7048892	(AT)10	253		CCAGCAACTCTAATTTTGACGA	TGACATATGGAGGGATAGTAGCAA
BARCSOYSSR_01_0368	SSR			Gm01	7045794	7045821	Chr01	7055756	7055783	(AT)14	298		TTCAATGTCATTTGAGGTTGTTTT	AATTGTCGGGTGATATAAACCAT
BARCSOYSSR_01_0369	SSR			Gm01	7065410	7065441	Chr01	7084371	7084402	(TA)16	187		AAATGAAGAGGTGCTGAGTGTT	AGACAATTATAATAGAACGTGGGAGT
BARCSOYSSR_01_0370	SSR			Gm01	7072609	7072634	Chr01	7091570	7091595	(TC)13	90		TTTGGCCTTCAAATAGTGGG	CATTCAAGGCACCAACAAAA
BARCSOYSSR_01_0371	SSR			Gm01	7097374	7097427	Chr01	7116353	7116406	(AT)27	134		TGGCCTCACACTATCACGAG	AGCCAAACTTTTAAACAAATCG
BARCSOYSSR_01_0372	SSR			Gm01	7136318	7136349	Chr01	7155297	7155328	(AT)16	155	Glyma.01G055300	AACAGAGCGCACTGAGAAATC	CAAAACCTGCTGAAGCTCCT
BARCSOYSSR_01_0373	SSR			Gm01	7165439	7165506	Chr01	7184418	7184487	(TA)35	164		GGACAAACTGGAATGGTTTGA	TTAATCCCCCTCACAGGATG
BARCSOYSSR_01_0374	SSR			Gm01	7209919	7209940	Chr01	7228908	7228929	(GA)11	84	Glyma.01G055900	AGAAAGAGTGACCGAGAGCG	GGGGAGGAAAGAGCAGAGAT
BARCSOYSSR_01_0375	SSR			Gm01	7235314	7235369	Chr01	7254303	7254358	(TA)28	295		CACAAAATTGCATTCCATCG	CAGAATCTTAATATATCCGAAACAAAA
BARCSOYSSR_01_0376	SSR			Gm01	7267556	7267577	Chr01	7286545	7286566	(AT)11	254		TGCTTTGTGTCCTGCACAGT	CGTTCATGCCATTGTCATTC
BARCSOYSSR_01_0377	SSR			Gm01	7271896	7271961	Chr01	7299808	7299873	(TAA)22	294		AAGGAATCAATTAAAAAGGCAGTT	GACAGCTTGGCCATTACGTT		Song et al. 2010
BARCSOYSSR_01_0378	SSR			Gm01	7283008	7283039	Chr01	7310920	7310951	(TA)16	215		TGGAAAGATAAACAACTAAAACCTCA	GAGGAAGTTAATGTTTTCCACAG
BARCSOYSSR_01_0379	SSR			Gm01	7296486	7296559	Chr01	7324398	7324471	(CT)17(AT)20	217		AAACTTTGGCGTTGAAGGTG	AAATGTTCTGAGTTTTTCATTGTCA
BARCSOYSSR_01_0380	SSR			Gm01	7328915	7328936	Chr01	7356827	7356848	(AT)11	267		CTGCCCCTGTAGAGATGGAA	CAAAATTTAACACAGACAATCGTG
BARCSOYSSR_01_0381	SSR			Gm01	7329326	7329355	Chr01	7357238	7357267	(TA)15	242		CCAACATAATTTGATCCCTCC	TGATCTCCATTTAATTGTTGTTCAAT
BARCSOYSSR_01_0382	SSR			Gm01	7329917	7329944	Chr01	7357829	7357856	(TA)14	208		TTGTCACAATCCTAATTTCGTAGA	CGTTCAAGTTCAGTTTCAATTTTT
BARCSOYSSR_01_0383	SSR			Gm01	7347344	7347400	Chr01	7375254	7375310	(ATA)19	139	Glyma.01G056800	CGAGCTGCAGAGAGGAAAAC	CCCCTTGCCATGATGAGTAT
BARCSOYSSR_01_0384	SSR			Gm01	7360335	7360354	Chr01	7388240	7388259	(AG)10	200	Glyma.01G056900	TTACCTCAAAATCCGCAAGG	CCACCTGGGTTAAAAAGCAA
BARCSOYSSR_01_0385	SSR			Gm01	7417330	7417353	Chr01	7445235	7445258	(TC)12	219		AGAGAAACCACCCCATTTCC	TTCCACATCATCTAACCCGA
BARCSOYSSR_01_0386	SSR			Gm01	7428784	7428805	Chr01	7456689	7456710	(AT)11	162		GCAGTTGTCCAAGGCTTTCT	GCCAGTAACTAAATGATTTCCCA
BARCSOYSSR_01_0387	SSR			Gm01	7450042	7450085	Chr01	7477947	7477990	(AT)22	262		AAAAAGGTATTTATTCTAATGGAAACA	TTGCAAAACGTTGAAAAATAAA
BARCSOYSSR_01_0388	SSR			Gm01	7460604	7460631	Chr01	7488509	7488536	(AT)14	264		CAATGTTGTGGGTTTTGGCT	TCACCCAATAACAATGGCAA
BARCSOYSSR_01_0389	SSR			Gm01	7482412	7482433	Chr01	7510566	7510587	(TA)11	171		TGAACTGATTTCTTTTGACGGA	CAGCAAAATTTGGTATTAACGA
BARCSOYSSR_01_0390	SSR			Gm01	7587000	7587027	Chr01	7615154	7615195	(ATAC)7(AT)7	263		TAAACCAGGGAAGCATGTCA	CCATCATCTTCAGCCTCCTC
BARCSOYSSR_01_0391	SSR	D1a	45.466	Gm01	7666341	7666385	Chr01	7694498	7694542	(TAA)15	276		GCGCGTTAGTTTAACGTAAAAGGAAAT	GCGTCACCTCAATGGATATTTATTTTA	Satt482	Cregan et al. 1999
BARCSOYSSR_01_0392	SSR			Gm01	7670344	7670399	Chr01	7698501	7698556	(AT)28	162		TTGAACATGTGTGCTAATAATTGA	GAAAAATTCCATAACAATTTTCCAA
BARCSOYSSR_01_0393	SSR			Gm01	7694126	7694155	Chr01	7722283	7722312	(TA)15	295	Glyma.01G058500	AGCCAGAACAAACATTGGAGA	AAACAGCACTGCCAAGGAAT
BARC-017909-02439	SNP	D1A	45.472	Gm01	7694283	7695170	Chr01	7722441	7723327			Glyma.01G058500
BARCSOYSSR_01_0394	SSR	D1a	29.624	Gm01	7701185	7701228	Chr01	7729342	7729385	(TA)22	259		GCGGTCACTCGGCTAAGTAATTGTGTAGAAA	GCGGGTAATGCTAGGTTTTGGAAAATGATT	Sat_353	Song et al. 2004
BARCSOYSSR_01_0395	SSR			Gm01	7775922	7775987	Chr01	7804523	7804588	(TA)33	265		GCTCATGACAATTTTGACAAGTT	ATTGATCCGGTTGACTTGGT
BARCSOYSSR_01_0396	SSR			Gm01	7819153	7819182	Chr01	7847757	7847786	(TTA)10	174		CTTTTTGTCTTCCGACTCCG	CGAATAACAGTAAATTGCAAGCAT
BARCSOYSSR_01_0397	SSR			Gm01	7841217	7841258	Chr01	7869821	7869862	(AT)21	170		TGCTCTTCAAATGATTGACCC	GGGTCATTGTCTGCCTCATT
BARCSOYSSR_01_0398	SSR			Gm01	7988238	7988257	Chr01	8025356	8025375	(AT)10	254		TCAAAAGAAAAACAACACCGA	ATGGCGAGATAAAACATGGC
BARCSOYSSR_01_0399	SSR			Gm01	8005407	8005464	Chr01	8050679	8050736	(AT)29	286		CCACAATGAACTCTCTCTCCCT	GCACAAGCTGTTATGAAGCTGA
BARCSOYSSR_01_0400	SSR			Gm01	8024178	8024229	Chr01	8069825	8069876	(TA)26	293		TTGTGATTCACCAACACTTGC	TGTCTGTTTCACCCATTGTCA
BARCSOYSSR_01_0401	SSR			Gm01	8034968	8035030	Chr01	8080615	8080677	(TAT)8(TGT)13	220		CTTGGGATTCCTAGCAGCAG	TTTAACTTGGTAACATGAGAGTTGC
BARCSOYSSR_01_0402	SSR			Gm01	8089118	8089167	Chr01	8134753	8134802	(AT)25	297		TTAAAAGGAAGGTGCGTTGG	GAATAAAATGTCCTTTTGAGCG
BARCSOYSSR_01_0403	SSR			Gm01	8193428	8193489	Chr01	8241892	8241953	(AT)31	177		TTGGATTGATGATGCGGTAA	AGAGCTTGCAAATGCGAAAT
BARCSOYSSR_01_0404	SSR			Gm01	8253255	8253278	Chr01	8301720	8301743	(AT)12	261		TGACATATATGCCCTTAGCCG	CCCTGCGGGAATATGTTTAG
BARCSOYSSR_01_0405	SSR			Gm01	8329157	8329176	Chr01	8377622	8377641	(TC)10	210	Glyma.01G060700	TTGCTGTGCAAGCCTTAGAA	GCACAACCCCAAAATTGCTA
BARCSOYSSR_01_0406	SSR			Gm01	8386209	8386238	Chr01	8435455	8435484	(TA)15	300		TTTCTGTGCTTATTCACGTTTTT	GAAGAAGATATTGATAAGAAAACCCAA
BARCSOYSSR_01_0407	SSR			Gm01	8395562	8395581	Chr01	8444808	8444827	(AT)10	288		GGCAACCATTGTACACCAAA	GTTTTGAAAATGATTCCTATTTTTATC
BARCSOYSSR_01_0408	SSR			Gm01	8415234	8415267	Chr01	8464480	8464513	(TA)17	261		TGGTCTCACAAGCCCAATAA	TGACTTTCCATCAATTGTTATCATC
BARCSOYSSR_01_0409	SSR			Gm01	8431179	8431204	Chr01	8480425	8480450	(AT)13	271	Glyma.01G061500	TTAAATTTTTGGGGGCCTTT	AGGTCCAGCTCAAATGATGG
BARCSOYSSR_01_0410	SSR			Gm01	8438309	8438340	Chr01	8487555	8487586	(TA)16	159	Glyma.01G061500	TCTGCAACCATGGAAATGAA	TACCTCCTCCCAAAACGATG
BARCSOYSSR_01_0411	SSR			Gm01	8446951	8446970	Chr01	8496197	8496216	(TC)10	127	Glyma.01G061500	CGAGATTTCAGTGCCTTTGT	GAAGCCATGGAAAAGGATCA
BARCSOYSSR_01_0412	SSR			Gm01	8461953	8461990	Chr01	8511199	8511236	(TA)19	177		TTGCTGGAGTATTTCCAAGAAT	GGTGTACATTGCTAACATCAAAGG
BARCSOYSSR_01_0413	SSR			Gm01	8485879	8485904	Chr01	8535157	8535182	(AT)13	299		GCTCATGTTTAAGAAAATTATCCATGT	TGAGGATGAAAAATTCACAAAA
BARCSOYSSR_01_0414	SSR			Gm01	8494526	8494563	Chr01	8543804	8543841	(AT)19	262		GACCCACATTCAAAACCACC	TGGAATGAATTCCTGAAAGAAAA
BARCSOYSSR_01_0416	SSR			Gm01	8577200	8577241	Chr01	8624149	8624190	(TA)21	299		TGGATGGTTGGAATACAGAAA	TGGGCCCTAAAACTATGTTCA
BARCSOYSSR_01_0417	SSR			Gm01	8631628	8631687	Chr01	8678577	8678636	(AT)30	215		TCACGGTCAAAGACGTCAAA	TGAAAGAAATTTTCAATACAACGA		Song et al. 2010
BARC-063183-18261	SNP	D1A	45.061	Gm01	8724214	8724658	Chr01	8770578	8771021			Glyma.01G062500
BARCSOYSSR_01_0418	SSR			Gm01	8760237	8760290	Chr01	8806821	8806874	(ATT)18	282		TCAAATTTGGGTTTGGGAAT	TTTGAGAACACACAGCTTGAAA
BARCSOYSSR_01_0419	SSR			Gm01	8768384	8768427	Chr01	8814968	8815011	(AT)22	291		GCCTTTTGCTCTCTGATATGTG	AGCTAGTTAAGCGGTGACATGA
BARCSOYSSR_01_0420	SSR			Gm01	8772258	8772279	Chr01	8818842	8818863	(AT)11	217		TTTTGGAAGGAACATTTTGAA	TGTCAGCAAAAGTCAACAAGC
BARCSOYSSR_01_0421	SSR			Gm01	8803201	8803220	Chr01	8849837	8849856	(TA)10	228		TTTGTCATTCTTAATTGCTCACAA	GGTTTGAGTGCCCTTGCTAA
BARCSOYSSR_01_0422	SSR			Gm01	8825783	8825802	Chr01	8872419	8872438	(TG)10	248		CCCCTCATTTTGTTTTAACCC	GGAGATAGATATGTGTCTGCCAAA
BARCSOYSSR_01_0423	SSR			Gm01	8873824	8873859	Chr01	8920330	8920365	(TA)18	197		CCCCATGTGTTTTGCTTCTT	TTTGGTTTTTCCGATTTTGAA
BARC-064615-18752	SNP	D1A	45.061	Gm01	8886102	8886484	Chr01	8932609	8932990
BARCSOYSSR_01_0424	SSR			Gm01	8908685	8908746	Chr01	8955195	8955256	(AT)31	217		CGTCCCACTTCATATTACGTACC	TTGGCCATGCATAATCACAG
BARCSOYSSR_01_0425	SSR			Gm01	8925233	8925292	Chr01	8971743	8971802	(AT)30	250		GGTTCGTGTATTTCGTGCAG	AAGGAAATATAAAATGGACGTAATTG
BARCSOYSSR_01_0426	SSR			Gm01	8935383	8935414	Chr01	8981893	8981924	(TA)16	293		TCACAACAACACGAAGAAGGA	TGTTTTTGAGGAAACTGCCTT
BARCSOYSSR_01_0427	SSR			Gm01	8936649	8936678	Chr01	8983159	8983188	(AT)15	248		TGGTCCTCTTTGGGTTGTTT	CAAAGTGACAACCCCCAGTT
BARCSOYSSR_01_0428	SSR			Gm01	8945228	8945253	Chr01	8991737	8991762	(AT)13	229		TTTGATTGGCGAAAGTGTTG	CAACTCAACCACCAACATCG
BARCSOYSSR_01_0429	SSR			Gm01	8974595	8974614	Chr01	9022890	9022909	(AT)10	246		TTAAAAGTGTGGCTTGATGTTTATT	TGGCATTTTACGTCATTTGG
BARCSOYSSR_01_0430	SSR			Gm01	8986759	8986846	Chr01	9035054	9035141	(CT)17(AT)27	247		CCTTCCTTTCAGCATGTCGT	GGTCAGTGACTTTGGGGCTA
BARC-050855-09932	SNP	D1A	45.061	Gm01	9014474	9013942	Chr01	9062238	9062769
BARCSOYSSR_01_0431	SSR			Gm01	9063547	9063594	Chr01	9111842	9111889	(AT)24	274		TTGGGATGCGTTGTCTTTTA	GAAAATCATGCCTGGAGATCA
BARCSOYSSR_01_0432	SSR			Gm01	9070827	9070846	Chr01	9119117	9119136	(TA)10	194		TTGTGCTTGTCCGAAATCAG	AAATTTGCCGAGTTTGGTTG
BARCSOYSSR_01_0433	SSR			Gm01	9084348	9084395	Chr01	9132669	9132714	(AT)23	264		AAAGCATACCCAAGAACCATTT	TTTAATGCATGTTTGCCCCT
BARCSOYSSR_01_0434	SSR			Gm01	9179898	9179924	Chr01	9229037	9229063	(AAT)9	242		CCCAATTTTGTTTGGGAAAA	CCCGAAACTTGCTTTTTGTC
BARCSOYSSR_01_0435	SSR			Gm01	9195961	9196024	Chr01	9245100	9245163	(AT)32	291		AAAATTACAATGATGGACTTTTCAA	CCCATCCAAACACAGGGTTA
BARCSOYSSR_01_0436	SSR			Gm01	9215821	9215884	Chr01	9264960	9265023	(TA)32	285		TCGAAGGTTAGGTTAGTTAGTATGAAA	CAATTGTTTATTTACGTGTGAAGTGTC
BARCSOYSSR_01_0437	SSR			Gm01	9216183	9216206	Chr01	9265322	9265345	(AT)12	213		GCACTTCACACATGTAAATTTGTCTT	AAAATAAAACCTACAATGCACCA
BARCSOYSSR_01_0438	SSR			Gm01	9236231	9236266	Chr01	9285527	9285562	(TA)18	289		AAGATTTGATTCCATAATTTACCAA	TTTCTTTTTACAAGTATCACATTCAAG
BARCSOYSSR_01_0439	SSR			Gm01	9242621	9242690	Chr01	9291917	9291986	(TA)35	266		GCATTCACACAGAAATATCAGGA	GAATTCCTTATATATTAAAGGCAGAGA
BARCSOYSSR_01_0440	SSR			Gm01	9308981	9309020	Chr01	9358283	9358322	(TA)20	274		TTGTCAGGCTAGTGAAAGCC	CCACAAATCTTTTTGATCCCA
BARCSOYSSR_01_0441	SSR			Gm01	9309992	9310013	Chr01	9359294	9359315	(TA)11	211		GATAGCGACAAACGGTGGTT	TTCATTGGCGGGTGTATTTT
BARCSOYSSR_01_0442	SSR			Gm01	9310950	9310979	Chr01	9360252	9360281	(AT)15	186		ACACAATGAATTCGCAAAGAT	GCAAAAATGTGTAATAGAGCATGTAA
BARCSOYSSR_01_0443	SSR			Gm01	9328230	9328251	Chr01	9377532	9377553	(TA)11	247		TAAGCATGCAATTGGCCTTT	CCTTAGAATTGTTTGCCCCA
BARCSOYSSR_01_0444	SSR			Gm01	9329555	9329582	Chr01	9378857	9378884	(TG)14	297		CACTTTGGAGAGGGATGGAA	TGGCACTGGAACCGTCTTAG
BARCSOYSSR_01_0445	SSR			Gm01	9336389	9336432	Chr01	9385691	9385734	(AT)22	270	Glyma.01G064100	CGTCTAGAATAAGGTTTTGTCAGGA	GGAACTAAAAGTGAAATTTGAAAAA
BARCSOYSSR_01_0446	SSR			Gm01	9341856	9341923	Chr01	9391158	9391225	(AT)34	291	Glyma.01G064100	TCCTGAGAAACAAGGTACCAAAA	AAGTATATTCTTAATTTGGATTTGCAG
BARCSOYSSR_01_0447	SSR			Gm01	9379718	9379773	Chr01	9429032	9429087	(TA)28	271		GAAAAAGAAGTTGGCAACCG	CACACACACGAGCTATTCACTTT
BARCSOYSSR_01_0448	SSR			Gm01	9447392	9447443	Chr01	9496706	9496757	(TA)26	283	Glyma.01G064200	GGAGAAGTGGGTTGCTCAAG	CACCTAATCGACCAACAGACA
BARCSOYSSR_01_0449	SSR			Gm01	9450656	9450713	Chr01	9499970	9500027	(TA)29	225	Glyma.01G064200	GCTGTCTGGAAGTGGAAGTGA	CTGCCTGCTCTTTCTCCTTG
BARCSOYSSR_01_0450	SSR			Gm01	9462701	9462720	Chr01	9512015	9512034	(GT)10	286		CAGGCTGACATTAGCAGGC	GTTTCTTCGGGTTCAGCTTG
BARCSOYSSR_01_0451	SSR			Gm01	9486245	9486278	Chr01	9535559	9535592	(TA)17	127		AGGACAGAGGCAAAACAACC	AAGAGAATAACGGCTCCAAAAA
BARCSOYSSR_01_0452	SSR			Gm01	9544781	9544808	Chr01	9594429	9594456	(AG)14	250		GTGTTGCAGTTTGGTTGTGG	CCAATCATGTTTGAAACCCC
BARCSOYSSR_01_0453	SSR			Gm01	9620881	9620932	Chr01	9670529	9670580	(TA)26	127		GCACTTGGTGCAAATGAATC	ACTTGTCCACAATGCCTTCC
BARCSOYSSR_01_0454	SSR			Gm01	9647220	9647259	Chr01	9696868	9696907	(AT)20	129		GCGCTTCTTAAGAGAAAATTGG	AAAACCTCACTAAAAGTAATGAGCA
BARCSOYSSR_01_0455	SSR			Gm01	9664034	9664091	Chr01	9713682	9713739	(AT)29	144		CGGTTGAGATTATTCATTCTCATT	TGGGAAAACATGTTGCATTG
BARCSOYSSR_01_0456	SSR			Gm01	9705142	9705209	Chr01	9754790	9754857	(TA)34	194		TGATCACATGATTTAAGGAAGCA	CACTGAAACAGCCCAATGAG
BARCSOYSSR_01_0457	SSR			Gm01	9722688	9722714	Chr01	9772556	9772582	(TAA)9	80		TGGTCCCCAATCAAAGAGAC	TTTCCTCATATTGGTTCATAAAACTG
BARCSOYSSR_01_0458	SSR			Gm01	9725788	9725811	Chr01	9775656	9775679	(TA)12	249		TCTCGACTGTTCTAAGTTTGAAGAAA	CACAAAAACCTCCCCTGCTA
BARCSOYSSR_01_0459	SSR			Gm01	9748028	9748063	Chr01	9797896	9797931	(AT)18	215		GGCCTTAACATTATTAGATCCTGA	GCTCAGTTCCCAGACCAAAG
BARCSOYSSR_01_0460	SSR			Gm01	9772345	9772364	Chr01	9822076	9822095	(AT)10	216		CAAATTATGGTTTTGCCGCT	TAGCTTTGGGTTGCCACATT
BARCSOYSSR_01_0461	SSR			Gm01	9773166	9773203	Chr01	9822897	9822934	(AT)19	199		AACCACGATTCGTCTGAATG	TGGGCGAAAGCTCAATAAAT
BARCSOYSSR_01_0462	SSR			Gm01	9877544	9877579	Chr01	9927299	9927334	(TA)18	213		TGTGACAACAGGTCACATTGG	TCCAGATTCCACACCACTTG
BARCSOYSSR_01_0464	SSR			Gm01	9885560	9885621	Chr01	9934209	9934270	(TA)31	226		GGGAGGCGGTTGGTTATACT	GGCCAATGAGTCTTTGTTCA
BARC-062235-17726	SNP	D1A	45.061	Gm01	9901199	9901515	Chr01	9949849	9950164
BARCSOYSSR_01_0465	SSR			Gm01	9908609	9908642	Chr01	9957258	9957291	(TA)17	282		GTAGGTCAATGGTCCAACCG	CACTTCAAAACGCTCCAAAA
BARCSOYSSR_01_0466	SSR			Gm01	9913962	9914000	Chr01	9962611	9962649	(ATA)13	139		ATCCCACCGAATCTCATCAC	CACCCCACCAATTGAAGAGT
BARCSOYSSR_01_0467	SSR			Gm01	9915004	9915061	Chr01	9963653	9963710	(GA)29	172	Glyma.01G064900	AAGGAGAAGGTGGAGGGTGT	AAAAGCAACCACACAGTACCAA
BARCSOYSSR_01_0468	SSR			Gm01	9943287	9943310	Chr01	9991936	9991959	(AT)12	245		TGGAATGATATTATTAAAAATGGGTG	GTCAAAATTTAAAACATGAATGAAAGA
BARCSOYSSR_01_0469	SSR			Gm01	9947424	9947445	Chr01	9996073	9996094	(CT)11	246	Glyma.01G065000	TGAGGGAGTGATGCACTGAG	GGAAACCTCACCCTGACAAG
BARCSOYSSR_01_0470	SSR			Gm01	10137956	10137994	Chr01	10186560	10186598	(ATT)13	210		GGAAATCCACTTGTAGCACGA	ATAAGGCTCCAACTGCCAGA		Song et al. 2010
BARC-024873-10352	SNP	D1A	45.081	Gm01	10141765	10141362	Chr01	10189967	10190369
BARCSOYSSR_01_0471	SSR			Gm01	10560576	10560602	Chr01	10606583	10606609	(TAT)9	248		GCATGAGACATGGGGAAGTT	TGCAAATAATTGACCTCCTTCA		Song et al. 2010
BARCSOYSSR_01_0472	SSR			Gm01	10580621	10580644	Chr01	10626614	10626637	(AAT)8	232	Glyma.01G066600	ATTCAAAAGAAAAAGCGGGC	AGTGCATATTCCCAAGGGTG
BARCSOYSSR_01_0473	SSR			Gm01	10602944	10602999	Chr01	10648937	10648992	(TG)28	166		AAAGGGGGAGGGGGTATAAT	GCTATATGGTGCTGGCCAAA
BARCSOYSSR_01_0474	SSR			Gm01	10704051	10704078	Chr01	10748912	10748939	(TA)14	283		CCGAATGGAATGACATAAGC	CCAATTAGCATTGAAACCCG
BARCSOYSSR_01_0475	SSR			Gm01	10723816	10723839	Chr01	10768677	10768700	(AAC)8	202		AGGGTACATTTGCCCTTGTG	AATGCATGGATCAATGGTGA
BARCSOYSSR_01_0476	SSR			Gm01	10755211	10755242	Chr01	10800072	10800103	(AT)16	269		TTTGTGGACTGGACCATACAT	TGCAAGAATAAAGTTGCACACA
BARCSOYSSR_01_0477	SSR			Gm01	10755432	10755485	Chr01	10800293	10800346	(TA)27	170		GCATAAAGGTAATTTTTGGATTCG	GCACTCTACTTTCTTAAACATGCAA
BARC-064089-18553	SNP	D1A	45.061	Gm01	10756411	10756674	Chr01	10801273	10801535
BARCSOYSSR_01_0478	SSR			Gm01	10760340	10760377	Chr01	10805200	10805237	(TA)19	271		TGCAACTTCTTACTTATACATTCTTTG	AAAAATCACACATACGCCGA
BARC-015055-02546	SNP	D1A	45.12	Gm01	10767929	10768361	Chr01	10812790	10813221			Glyma.01G067000
BARCSOYSSR_01_0479	SSR			Gm01	10922173	10922202	Chr01	10962696	10962725	(TAA)10	287		TGTTTATTCATGATTGGTACCCC	GACATCAAAATGGTATTTTTGTCTT
BARCSOYSSR_01_0480	SSR			Gm01	10951784	10951803	Chr01	10992307	10992326	(AT)10	125		ACAACACCCTCGTTAAAGAAAAA	TGAAATAAGCAAAATAGGGGGA
BARCSOYSSR_01_0481	SSR			Gm01	10994097	10994140	Chr01	11034620	11034663	(TA)22	285		CCAAAGTTTGTGAGTTCCACTG	GGTTGGTTTTATTTGACCTTTTG
BARCSOYSSR_01_0482	SSR			Gm01	11059144	11059163	Chr01	11100003	11100022	(TA)10	104		TTGAAGGAAATGCATGTTGAA	GCATGACACGGGTCACTACA
BARCSOYSSR_01_0483	SSR			Gm01	11062217	11062266	Chr01	11103076	11103133	(AT)29	220		GAGGCGCCTATCAATGAAAT	GCTCCTTCGGAGCAAGAATA
BARCSOYSSR_01_0484	SSR			Gm01	11063026	11063079	Chr01	11103886	11103939	(TA)27	238	Glyma.01G067700	TCAGCTGTAAATCTTAACAAAACAAG	TGGGGAAGGAATCACCTCTA
BARCSOYSSR_01_0485	SSR			Gm01	11070614	11070655	Chr01	11111474	11111515	(AT)21	300		TGATCCCTTTTTCCTTTTCTCT	CCACTTTGAGCATGAATGGTT
BARCSOYSSR_01_0486	SSR			Gm01	11191243	11191264	Chr01	11232160	11232181	(TA)11	271		AAGCCCGCAATTAAAAGGTC	TTGGTTGACACACGTGACTT
BARCSOYSSR_01_0487	SSR			Gm01	11197593	11197634	Chr01	11238510	11238551	(TA)21	200		TGCTATTCACAAACCACCAAA	TGGATGCCATTATTGTAAGGTG
BARCSOYSSR_01_0488	SSR			Gm01	11203402	11203429	Chr01	11244319	11244346	(GA)14	183		ACAACGAAGAAGTCAAGCCG	CCTAAAACCGCCTTTGAATG
BARCSOYSSR_01_0489	SSR			Gm01	11205977	11206022	Chr01	11246894	11246939	(AT)23	273		TCCCACGACTACGGAGAATC	ATTTAGTGCGAGCATGGAGG
BARCSOYSSR_01_0490	SSR			Gm01	11212553	11212604	Chr01	11253497	11253522	(AT)13	299	Glyma.01G067900	CCTTGTCAAAATCATGGAAAATC	GCCAAGGCTGCTTATTGAAG
BARCSOYSSR_01_0491	SSR			Gm01	11219227	11219248	Chr01	11260145	11260166	(TA)11	286		GGGTCGATTTACTTTGTGTGG	TGGAAACAACACAACAGATGC
BARCSOYSSR_01_0492	SSR			Gm01	11297391	11297410	Chr01	11338309	11338328	(TA)10	247		ATTTCACACCAAGCAAAGGG	GTTGTCGTTGGAGCAATCAA
BARCSOYSSR_01_0493	SSR			Gm01	11310964	11311029	Chr01	11347575	11347640	(TA)33	161	Glyma.01G068200	CCAACCATTCAGGTTGTCCT	TACCCGAAGCTGACCCATAA
BARCSOYSSR_01_0494	SSR			Gm01	11354917	11354960	Chr01	11391449	11391492	(GA)22	283		AAGGCATGTGATTAGGACCC	CGCAACACTTTTCCTCACAA	SSR2818	Shoemaker et al. 2008
BARCSOYSSR_01_0495	SSR			Gm01	11469952	11470005	Chr01	11506573	11506626	(AT)27	210		AAGCATCGGTTTCGAGAGTT	ATTCCTTTCAAATTTCGGGC
BARCSOYSSR_01_0496	SSR			Gm01	11536099	11536140	Chr01	11572723	11572764	(AT)21	222		ACGAAGGCCAAACAGTGAAA	TCGTATCATTAGGCATGGCA		Song et al. 2010
BARCSOYSSR_01_0497	SSR			Gm01	11548960	11548987	Chr01	11585584	11585611	(AC)14	100		AATATCCCGGGCATGACATA	CCATGCATTGGTCACTCACT
BARCSOYSSR_01_0498	SSR			Gm01	11591164	11591185	Chr01	11627788	11627809	(TC)11	253		TGCCTTCTTTCTCCTTTTTGTC	AAATGGGGGAGAGAGGACAC
BARCSOYSSR_01_0499	SSR			Gm01	11592378	11592407	Chr01	11629002	11629031	(TA)15	248		TTTTCCCCGCTTCCTTTACT	AAGCTAGAACAACCCCATGC
BARCSOYSSR_01_0500	SSR			Gm01	11621750	11621807	Chr01	11658374	11658431	(AT)29	277		CCAACTTTCAATAACCGTAGTAATCA	CGATTCGTATCATTGGTTTGA
BARCSOYSSR_01_0501	SSR			Gm01	11623664	11623699	Chr01	11660288	11660323	(AT)18	172		AGACTGGCCGAGAGAGACAG	TTTGTTCAAGTGAAACATAATCCC
BARCSOYSSR_01_0502	SSR			Gm01	11623956	11624011	Chr01	11660580	11660635	(TA)28	260		AGTTGAGTGACTAAAAATGGAAAAA	TGGTGAGTGAAAGAGTTTGGG
BARCSOYSSR_01_0503	SSR			Gm01	11668844	11668863	Chr01	11705519	11705538	(AT)10	295		TAGCCAACTCATCCGTGTGT	TTCAGGAAAACAATAAAAATTGAAA
BARCSOYSSR_01_0504	SSR			Gm01	11670775	11670818	Chr01	11707450	11707493	(AT)22	288		TTTGGAGGAAATGAATATGGAA	TTTTGGATGAAGGATTTTACAATTT		Song et al. 2010
BARCSOYSSR_01_0505	SSR			Gm01	11678793	11678826	Chr01	11715468	11715501	(TA)17	249		CGATAAAAAGCACAAATAAGCA	GCTAGGAAGTGAGAGTTTGTTGC
BARCSOYSSR_01_0506	SSR			Gm01	11992596	11992617	Chr01	12040299	12040320	(TA)11	183		TTAAACGCAAGAAAAGCCGT	CCCGCACTCAATTATTCGTT
BARCSOYSSR_01_0507	SSR			Gm01	12258822	12258851	Chr01	12337304	12337323	(TA)10	292		CAAAACACAAAATTGTGATACCC	TTATTGCAATGAATCACCCTT
BARCSOYSSR_01_0508	SSR			Gm01	12528412	12528473	Chr01	12565122	12565183	(AT)31	295		AACCCAAAGAAAGTGAAGAAGAA	ACCATCTCCCACCATTATCA
BARCSOYSSR_01_0509	SSR			Gm01	12528987	12529026	Chr01	12565697	12565736	(TA)20	241	Glyma.01G070400	ATCGATCTCGCCATGAATTT	CAATGATCGAGCAAGGAGACT
BARCSOYSSR_01_0510	SSR			Gm01	12637035	12637068	Chr01	12672144	12672177	(AC)17	113		ACAGCCCACAACTCAAGTCA	CAAAGGGAAGACAAACCCAA
BARCSOYSSR_01_0511	SSR			Gm01	12682322	12682357	Chr01	12717470	12717505	(TA)18	256		TTTGTGCTCGTGTTGTGGTT	TTCTCCATTCAAAGAATGTGCT
BARCSOYSSR_01_0512	SSR			Gm01	12683000	12683021	Chr01	12718148	12718169	(AT)11	246		TGGTGTCAATGAATTAAGTGGG	TGTGCCGCTCTATGATTGAA
BARCSOYSSR_01_0513	SSR			Gm01	12686097	12686118	Chr01	12721245	12721266	(AT)11	294		TTGTCATGTTGTTGCCATTTC	CCTTCCTGTGATGAGTTTTCG
BARCSOYSSR_01_0514	SSR			Gm01	12691161	12691184	Chr01	12726309	12726332	(GGT)8	218		AGCCATATTCTGCCCCTTCT	TTCACGAGCAAAATGACCAA
BARCSOYSSR_01_0515	SSR			Gm01	12754666	12754703	Chr01	12789508	12789545	(TA)19	191		AAACACGCCCTAAATTTATCTTTTT	TTACGAGAGACCCATCGTCAT
BARCSOYSSR_01_0516	SSR			Gm01	12755422	12755473	Chr01	12790264	12790315	(AT)26	245		ACAAAAATTCAAAAGAAGTGAAAAA	TGCGCTGGATTGACTTTCTT
BARCSOYSSR_01_0517	SSR			Gm01	12756279	12756298	Chr01	12791121	12791140	(TA)10	196		AATGGGAATGGATGCAGGTA	GCATTGATGCATGACTCACTTA
BARCSOYSSR_01_0518	SSR			Gm01	12757923	12757952	Chr01	12792765	12792794	(TA)15	188		ACACCGCATCTTTGTCATCA	GCTTGTTCTCCTTGATTCATACC
BARCSOYSSR_01_0519	SSR			Gm01	12808848	12808871	Chr01	12844195	12844218	(TA)12	295		ATTTGACGACGTCCCCTGT	TCAATGTCAACAAAAGTTTTACATCA
BARCSOYSSR_01_0520	SSR			Gm01	12826358	12826403	Chr01	12862796	12862841	(AT)23	291		TCTGGCCTATTCTCATCCCT	TCCCAGCTTGAAATGAAATTG
BARCSOYSSR_01_0521	SSR			Gm01	12863544	12863601	Chr01	12898731	12898788	(TA)29	275		TCCTGCATATAGTTTTTGGATTAGC	CCGCAAAAGAAGGTCTACTGA
BARCSOYSSR_01_0522	SSR			Gm01	12865164	12865209	Chr01	12900351	12900396	(GT)11(AT)12	229	Glyma.01G071300	CGAATTTTTAAGGCTGCGTC	CCAAACACCCAAATGAATCC
BARCSOYSSR_01_0523	SSR			Gm01	12869538	12869593	Chr01	12904725	12904780	(AT)28	295		CCCAAAGCACAACTAATACTAACTT	TCTTCCTAGTACGTGCTTTCAGT
BARCSOYSSR_01_0524	SSR			Gm01	12899454	12899513	Chr01	12934641	12934700	(AT)30	279		GTGTGCACATTCTTTCGTGC	ACATACCGTTGGTTTAAGTGGT
BARCSOYSSR_01_0525	SSR			Gm01	12901059	12901086	Chr01	12936246	12936273	(TA)14	253		TTTTACACGTATATGACTCTTTTCTCA	GAATAGGCTTAGCTTACTGCATTTT
BARCSOYSSR_01_0526	SSR			Gm01	12901367	12901414	Chr01	12936554	12936601	(TA)24	296		AAACCCACTGTAAATAAATGTCG	TGACGAGGATGAGTACCAGAAA
BARCSOYSSR_01_0527	SSR			Gm01	12915105	12915144	Chr01	12950292	12950331	(TA)20	282		CAAGCTTCTAAACAAACACATTAAAA	TGGTTTATTAGTAATTTGCTGGC
BARCSOYSSR_01_0528	SSR			Gm01	12920017	12920038	Chr01	12955204	12955225	(AT)11	231	Glyma.01G071700	AAGAACAACCCTTACCACCA	TTCATTAAGCAAGCAATTGAAA
BARCSOYSSR_01_0529	SSR			Gm01	13011891	13011914	Chr01	13047066	13047089	(ATT)8	270		ACACACCACGGAATCTCACA	TCAATGAAATCATCACCCGA
BARCSOYSSR_01_0530	SSR			Gm01	13062952	13063011	Chr01	13098677	13098736	(TA)30	229		TCAAGATCAGGACTTGTGCAG	CAACACGACACGTAGGCATC
BARCSOYSSR_01_0531	SSR			Gm01	13066343	13066402	Chr01	13102068	13102127	(TA)30	232		AAAAGGAGTGTGAACTCGGG	GCATGCAACAAGAATCGAAG
BARCSOYSSR_01_0532	SSR			Gm01	13093319	13093364	Chr01	13129044	13129111	(TA)23(TATG)6*	291		AAATGCAGGGGAAAAATTGA	TGTTTTGCCACTAACATGACA
BARCSOYSSR_01_0533	SSR			Gm01	13094094	13094165	Chr01	13130142	13130204	(ATA)21	288		GCAACATACTTTTTGAGGCTCC	ATATCAGCCACCGTCAAAGG		Song et al. 2010
BARCSOYSSR_01_0534	SSR			Gm01	13186117	13186136	Chr01	13221825	13221844	(TA)10	299		TGTCACAACATCCGTACAATCA	AAAGGCCACTTCCAGGTTTT
BARCSOYSSR_01_0535	SSR			Gm01	13188148	13188169	Chr01	13223856	13223877	(AT)11	170		AAAGCCCAAGCCTATATCCA	TGCCCCAACGTTGAAGTAAC
BARCSOYSSR_01_0536	SSR			Gm01	13289508	13289535	Chr01	13326073	13326100	(AT)14	296		TGTGGCTAATCCATAATTAATCAAAA	AGCGAGCCACTGTACCCTT
BARCSOYSSR_01_0537	SSR			Gm01	13320908	13320933	Chr01	13357473	13357498	(TA)13	191	Glyma.01G072400	TCAAACCCCCAATCCTGTTA	GCGAGGCAAACATTTTTATGA
BARCSOYSSR_01_0538	SSR			Gm01	13349066	13349125	Chr01	13385632	13385691	(TA)30	219		GGACGTAGTCCAAACCTGTGA	AAATGGTAAATTCGTATTATTGTTTCT
BARCSOYSSR_01_0539	SSR			Gm01	13373231	13373254	Chr01	13409797	13409820	(AAT)8	218		CCATGGCTAGACTTGGGTTG	GGAACCCAGCATTTTCACAT
BARCSOYSSR_01_0540	SSR			Gm01	13401788	13401838	Chr01	13424032	13424082	(TTA)17	267		TGGAATGAAACAGTGAGACCA	GCAAACATTCCAAGACGGTT		Song et al. 2010
BARCSOYSSR_01_0569	SSR			Gm01	17594428	17594481	Chr01	13914196	13914249	(AT)27	291		CAAGTCCAAAGCCAAAGGAA	TGCATATCCAAGGTGTCTTTCT
BARCSOYSSR_01_0568	SSR			Gm01	17412811	17412860	Chr01	14104980	14105029	(TA)25	279		GGACAAAGATAGCCATACCAAAA	TCAAGATTTTCTTTTACCTTGAAAA
BARCSOYSSR_01_0567	SSR			Gm01	17403869	17403898	Chr01	14113931	14113960	(AAT)10	257		TCATCTAATCACATCCCATTATGC	AAATATTGTGATCATGAAGTGCAAG
BARCSOYSSR_01_0566	SSR			Gm01	17327733	17327816	Chr01	14190015	14190098	(TAA)28	309		AAAAGGCCAAGTTCAAACCA	TCAGCCCCAAAGCTTTAAAAT		Song et al. 2010
BARCSOYSSR_01_0565	SSR			Gm01	17315808	17315847	Chr01	14201983	14202022	(AT)20	197	Glyma.01G073500	CACGGAGCAACTTCAAGACC	AGGTCCAGCTCAAATGATGG
BARCSOYSSR_01_0564	SSR			Gm01	17271774	17271831	Chr01	14241445	14241502	(AT)29	290		TCCCTTCCATTGTCATTCCT	AACGTCATACCTCGTGCCTT
BARCSOYSSR_01_0563	SSR			Gm01	16820510	16820576	Chr01	14686198	14686225	(GA)14	217		GGCAATTAGGCGGTTATTCA	GAAGGTTGGAGGGAGTAGGG
BARCSOYSSR_01_0570	SSR			Gm01	17970305	17970374	Chr01	16483330	16483399	(TA)35	236		ACCCTGCAATTGACACAACA	ACGCAATGTAAAGGACCGAC
BARCSOYSSR_01_0571	SSR			Gm01	17996065	17996084	Chr01	16509090	16509109	(TA)10	240		CAAAGCTTAAGAGAAAGTTAGAAATTG	ACGGACATGGAACGAGAAAC
BARCSOYSSR_01_0572	SSR			Gm01	18035522	18035587	Chr01	16548547	16548612	(TA)33	237		TCCGTATGAAATTTACGGATTG	AATTACTCATATGGACTTTGCTAAAAA
BARCSOYSSR_01_0573	SSR			Gm01	18131865	18131909	Chr01	16648405	16648449	(ATT)15	302	Glyma.01G075000	TTGATGAGCTCCATTTTCCC	CATGACCTCGCATGTATGAA		Song et al. 2010
BARCSOYSSR_01_0574	SSR			Gm01	18190882	18190931	Chr01	16707404	16707453	(AT)25	294		TGTCTTCCTTTGAGCCAAGC	TTGTGATGGGTCTGTTCTGC
BARCSOYSSR_01_0575	SSR			Gm01	18305521	18305560	Chr01	16822042	16822081	(TA)20	286		TTTGCTTCGATTTTTAGCAGC	TTCCCCACCCATTTCAGTTA
BARCSOYSSR_01_0576	SSR			Gm01	18356058	18356111	Chr01	16872579	16872632	(TA)27	262		GCCATGCCTCACTTTCATCT	AGGGATGGAGGCTAACAGGT
BARCSOYSSR_01_0577	SSR			Gm01	18396781	18396820	Chr01	16913303	16913342	(AT)20	263		TTGTACGTGTCCACGTTGGT	TCACCGATTCATGAAGAAAAA
BARCSOYSSR_01_0578	SSR			Gm01	18398471	18398514	Chr01	16914993	16915036	(AT)22	259		CATCATCACTTTGGGGAGGT	CAGACTGCTCAACCAACTGAAC
BARCSOYSSR_01_0579	SSR			Gm01	18401396	18401419	Chr01	16917918	16917941	(TTG)8	282		CTGGTGTTGTGATAGTGTGTGTG	AGCAAGTTTTTCAACGATGC
BARCSOYSSR_01_0580	SSR			Gm01	18418826	18418853	Chr01	16935348	16935375	(AT)14	208		TGATGCGTTTTTCCCTTCTC	GGGGAACTAATGCATTCCAA
BARCSOYSSR_01_0581	SSR			Gm01	18425376	18425417	Chr01	16941898	16941939	(AT)21	230		TCATCTCGAGCATTGAGAAAAA	CAGGCTACCGCTGTTTCAGT
BARCSOYSSR_01_0582	SSR			Gm01	18431024	18431085	Chr01	16947546	16947607	(TA)31	262		CCCTAAAATGCTCAAAAACCA	TTGGATTGCTCTCATCACCA
BARCSOYSSR_01_0583	SSR			Gm01	18432535	18432564	Chr01	16949057	16949086	(AG)15	262		TTGGGGCAAAGGTAGACTTG	TCATGGTCATGATGGTTTGA
BARCSOYSSR_01_0584	SSR			Gm01	18433204	18433227	Chr01	16949726	16949749	(AC)12	238		TCTCAAAGGATGAGATTTGGTGT	TGTTTCCCCCATAATTTCCA
BARCSOYSSR_01_0585	SSR			Gm01	18531779	18531812	Chr01	17048259	17048292	(AT)17	95	Glyma.01G075800	ATTCATCCCCAAGCATACCC	TTCCACTGATGTGATACGCC
BARCSOYSSR_01_0586	SSR			Gm01	18545294	18545313	Chr01	17061774	17061793	(TA)10	106		TTTTCACGATGGCTCTTCAA	CACGAAGGCTCATCTCACAT
BARCSOYSSR_01_0587	SSR			Gm01	18607288	18607311	Chr01	17123768	17123791	(AAG)8	253		CACTCAAGGCCTCTCAAAGC	TTGGCAACATGCTTTTCATC
BARCSOYSSR_01_0588	SSR			Gm01	18642475	18642494	Chr01	17159563	17159582	(TG)10	148		ATTCACACCGTTTAGCCAGC	TGGATTACCAATCCGTAAGAGTT
BARCSOYSSR_01_0589	SSR			Gm01	18794694	18794715	Chr01	17316398	17316419	(TA)11	294		CAAAAGGGGACACGTGTTTT	AAAACCTTAGCAAGATCAAACATAAA
BARCSOYSSR_01_0590	SSR			Gm01	18974010	18974033	Chr01	17494881	17494904	(TC)12	213		CCTCTTCCTCCTCGCTTTCT	GTCGAGCTTCGTGACATTGA
BARCSOYSSR_01_0591	SSR			Gm01	18977259	18977308	Chr01	17498130	17498179	(AT)25	224		CCTCTAAAACCTCCATTCAAACA	CTTTTGCTTTTGCCAACCTT
BARCSOYSSR_01_0592	SSR			Gm01	19258914	19258937	Chr01	17781094	17781117	(TA)12	263		AGAGGGGCCATCTAGGACAT	TCGAATGCAATTTCAGTTTTG
BARCSOYSSR_01_0593	SSR			Gm01	19676935	19676954	Chr01	18180623	18180642	(TA)10	268		TTGGGCATGCTGAACATTTA	CCAGACCCAACCTAGAGCAT
BARCSOYSSR_01_0594	SSR			Gm01	19685512	19685563	Chr01	18189200	18189251	(AT)26	282		TTTCACAAACACCTTGTGTGC	TTTTCAAAACTCGGGCTTCT
BARCSOYSSR_01_0595	SSR			Gm01	19796052	19796097	Chr01	18299744	18299789	(TA)23	298	Glyma.01G076900	TTCCTTTGTCGCAATTTTCA	GGGACAATCAATTCCGTAAAA
BARCSOYSSR_01_0596	SSR			Gm01	19818092	19818161	Chr01	18321823	18321892	(TA)35	232		CGTTGATTGAATACTGCTTATTTGA	AAATCATGGTTCACCCATCC
BARCSOYSSR_01_0597	SSR			Gm01	19835305	19835340	Chr01	18339036	18339071	(TTG)12	292		AGCATGGGGTTGTTGGTAAG	ACAATGTAACCGCATGACCA
BARCSOYSSR_01_0598	SSR			Gm01	19853088	19853113	Chr01	18356819	18356844	(TC)13	106		GACCCTTGCAAGCTCACTTC	CATGAGAGAGAGGCTTTGGG
BARCSOYSSR_01_0599	SSR			Gm01	19880854	19880907	Chr01	18384585	18384638	(AT)27	296		CATGTATATAGCAAAAATACCTCACCA	TGGCTTTCAGCCAAAAGAT
BARCSOYSSR_01_0600	SSR			Gm01	20028812	20028835	Chr01	18530049	18530072	(AT)12	198		GGGGGTGTCACACATCCTAA	CTATGGGACTGTGCCTCGTC
BARCSOYSSR_01_0601	SSR			Gm01	20031486	20031505	Chr01	18532723	18532742	(TA)10	81		TGTTAAATTTCCTAACCATCAGG	TTCCAAAACTACCCCGTCTG
BARCSOYSSR_01_0602	SSR			Gm01	20364991	20365056	Chr01	18865205	18865291	(TAA)7(TGA)22	244		CACCTCTGCAGGTCGGTATT	TTGTGCAATTTGAAGATGATGA
BARCSOYSSR_01_0603	SSR			Gm01	20470192	20470219	Chr01	18972071	18972098	(AT)14	268		TTCCTAATCCCAGATGGAGG	TTGCACCTTTAGGGAAGCTG
BARCSOYSSR_01_0604	SSR			Gm01	20472059	20472094	Chr01	18973938	18973973	(CT)18	228		ACAATGTGGCAGGGGAATAG	TTCACTTGCTCAAAGCTCCA
BARCSOYSSR_01_0605	SSR			Gm01	20490493	20490564	Chr01	18992406	18992443	(TA)19	266	Glyma.01G077400	TCAATGAGTTTATTTGGTGTTGG	ACTGGAGAAGCCCACAGGTA
BARCSOYSSR_01_0606	SSR			Gm01	20495259	20495280	Chr01	18997138	18997159	(GA)11	249	Glyma.01G077400	TCTGCACTTCCTTTTCGGTT	TGAAATAGGACCCAATGTCTTG
BARCSOYSSR_01_0607	SSR			Gm01	20503598	20503617	Chr01	19005477	19005496	(CT)10	115	Glyma.01G077400	CCCAGCAATCATAGACAGCA	AGGGATCTGGGTTAGGATGG
BARCSOYSSR_01_0608	SSR			Gm01	20695200	20695219	Chr01	19199663	19199682	(AG)10	272		TGTAATGGTTTTGTTTTTAGCCA	TGGCCAAATGCTTTATGAGA
BARCSOYSSR_01_0609	SSR			Gm01	21240430	21240453	Chr01	19742331	19742354	(TAA)8	260		AAAATAACGGAGAGAGGGGG	TTGGACAGTCTAAAGTCTGAACAGT
BARCSOYSSR_01_0610	SSR			Gm01	21419397	21419416	Chr01	19921559	19921578	(AT)10	269		TCGGTGTTTTTATTTATTTTTCG	ATACCCGCCTCGAACTTACC
BARCSOYSSR_01_0611	SSR			Gm01	21454818	21454853	Chr01	19956982	19957017	(TA)18	287		ACGACGATCATGGTGATGAG	TTCAACTAGTTAGCAATCCCCA
BARCSOYSSR_01_0612	SSR			Gm01	21480098	21480147	Chr01	19982262	19982311	(TA)25	196		CAACACCGAGCAAAACTGAA	TGAACGTTTTCCAGTTGCAG
BARCSOYSSR_01_0613	SSR			Gm01	21490804	21490829	Chr01	19992968	19993007	(AC)13(AT)7	268		TGTAAGAACAAATGCGTTCCA	TGTATGGGTGGGCTTAGGAC
BARCSOYSSR_01_0614	SSR			Gm01	21495862	21495881	Chr01	19998026	19998045	(GA)10	140		GCATAGCCCTTATGCCACAT	TCCTACAGCTTGAGGGGCTA
BARCSOYSSR_01_0615	SSR			Gm01	21587910	21587947	Chr01	20090813	20090850	(AT)19	267		CATTCGTTCTTGTTGTGTTTTTG	AAAATGTTTCCGCAATTGGA
BARCSOYSSR_01_0616	SSR			Gm01	21588168	21588229	Chr01	20091071	20091132	(TA)31	300		TGCGGAAACATTTTACTTTAACAA	TTGGGGCATATCCATACTCAA
BARCSOYSSR_01_0617	SSR			Gm01	21614731	21614754	Chr01	20117634	20117657	(ATT)8	295		ATTGCATGTTAGCCGGAACT	TTGACAAATCACATGGCCTC
BARCSOYSSR_01_0618	SSR			Gm01	21670193	21670258	Chr01	20173096	20173161	(TA)33	276		AAAGGAACTTTCAATCCAACGA	GTGCCCACTTTGTCCATTGT
BARCSOYSSR_01_0619	SSR			Gm01	21673714	21673759	Chr01	20176617	20176662	(AT)23	237		CCCCGATATGGCTGTTACAA	TCAACCAACAATTATGAACCTGA
BARCSOYSSR_01_0620	SSR			Gm01	21838582	21838674	Chr01	20339809	20339848	(TA)20	290		TGACGGAACTTGTTCGTATTTTT	TGGAATGTGGATGTGATTGTTT
BARCSOYSSR_01_0621	SSR			Gm01	21850607	21850630	Chr01	20351834	20351857	(AG)12	278		CAAAAGAGCAACAATGGAGGA	ATTTAACAGGATCTCGCCCC
BARCSOYSSR_01_0622	SSR			Gm01	21887394	21887413	Chr01	20388621	20388640	(TC)10	209	Glyma.01G078600	CGTTATGGGTGAGTGGGAGT	CTTGTCTGTGGCCTTTGGTT
BARCSOYSSR_01_0623	SSR			Gm01	21892115	21892194	Chr01	20393342	20393421	(TC)16(TA)24	291		AGCGACAATGACCGATATGA	TCATGTTTGAGCCGGATAGA
BARCSOYSSR_01_0624	SSR			Gm01	21892639	21892662	Chr01	20393866	20393889	(TA)12	233		GGTCAAGCTTTGGGTTTACCT	TGTGTAAGTGTGTGTGTGCGT
BARCSOYSSR_01_0625	SSR			Gm01	21933364	21933401	Chr01	20434609	20434646	(TA)19	260		TTATTGGATTTGTGGGCAGA	CACACGAAGAAGAACGGTTG	SSR2852	Shoemaker et al. 2008
BARCSOYSSR_01_0626	SSR			Gm01	21942179	21942208	Chr01	20443424	20443453	(TA)15	161		CATCATATTTACTTATGGTCATCCG	ACCGCGTCTATCACCAATTC
BARCSOYSSR_01_0627	SSR			Gm01	21942372	21942391	Chr01	20443617	20443636	(TA)10	241		GAATTGGTGATAGACGCGGT	GGTGAGCAAGAGAACCCAAG
BARCSOYSSR_01_0628	SSR			Gm01	21957202	21957223	Chr01	20458447	20458468	(TA)11	285		ATATCACGGGTCATTGGCAT	TCACGCTCATGGATTCTCAA
BARCSOYSSR_01_0629	SSR			Gm01	22108230	22108289	Chr01	20611202	20611261	(TA)30	263		AGTGGGCATGAGGAAGAGAA	TAAGCAAGGGCAAGAAAGGA
BARCSOYSSR_01_0630	SSR			Gm01	22144908	22144949	Chr01	20647880	20647921	(ATA)14	347		ACGCATCCTTAGCCTTGTGA	TCATGGCACAAGGTATCATTACA		Song et al. 2010
BARCSOYSSR_01_0631	SSR	D1a	44.732	Gm01	22221489	22221527	Chr01	20724921	20724959	(AAT)13	246		GCGGTTACGTAAGAACTAATCAAACC	GCGATATGGAAGATAAAGGAAATGAGA	Satt320	Cregan et al. 1999
BARCSOYSSR_01_0632	SSR			Gm01	22524014	22524045	Chr01	21014094	21014143	(ATAC)8(AT)9	281		TCCCTTTTAGTCCTTACCATCAA	GGTTTAATTACTTATTTGGTTCATGC
BARCSOYSSR_01_0633	SSR			Gm01	22678906	22678925	Chr01	21202785	21202804	(TA)10	178		TCCCTTCCTACTTCCTTATCCTTT	TTTCAATCGTTGTGTGGCAT
BARCSOYSSR_01_0634	SSR			Gm01	22685025	22685046	Chr01	21208904	21208925	(TA)11	182		GCAAGTTTGCAGGACTATTTCA	AACTGAGCAAGCATCAACGA
BARCSOYSSR_01_0635	SSR			Gm01	22792849	22792904	Chr01	21342893	21342948	(AT)28	274	Glyma.01G079800	GCAGCCCAAGTAATCCATGT	CAACGCACTGAGGCAGATT
BARCSOYSSR_01_0636	SSR			Gm01	23126763	23126796	Chr01	21664276	21664309	(GT)17	266		CCAAGGCTTTAGGATTTTTCC	AAAAACATATATTGGAAACAAAATGC
BARCSOYSSR_01_0637	SSR			Gm01	23168394	23168425	Chr01	21705907	21705938	(AT)16	147		CACTTGGATTGGAAATGGGT	TGGCAAAACCGATGTTGTT
BARCSOYSSR_01_0638	SSR			Gm01	23168894	23168915	Chr01	21706407	21706428	(AC)11	251		TTGTGCCTTTGTGTGTGTTG	CTCCCAGAATGTCCTTCCAA
BARCSOYSSR_01_0639	SSR			Gm01	23169845	23169866	Chr01	21707358	21707379	(GA)11	278		AGGGGAAATGGATCTCCAAC	CAACAAGCTCTCTTGCCCTC
BARCSOYSSR_01_0640	SSR			Gm01	23182496	23182551	Chr01	21720010	21720065	(TA)28	255		TCCATCAAATCCAAAAACCAA	GACCTGACAAGTCAAACCGC
BARCSOYSSR_01_0641	SSR			Gm01	23249128	23249173	Chr01	21787253	21787298	(AT)23	102		TGAATTTCTCTTCAATGCCCA	TGATTGGCAAATGAATCTGTT
BARCSOYSSR_01_0642	SSR			Gm01	23424313	23424364	Chr01	21961975	21962026	(TA)26	290		TCATGGAAATTTGGACGTGA	CCATGTTTGACCCAAATGAC
BARCSOYSSR_01_0643	SSR			Gm01	23429669	23429725	Chr01	21967331	21967405	(AAT)19(GAT)6	196		AGGCCATTCGGAAGTCTTTT	GTTTAACATTTGAAAAGAGAAAACAA
BARCSOYSSR_01_0644	SSR			Gm01	23694775	23694820	Chr01	22231797	22231842	(AT)23	258		GACAAGTCATCAAGCGTCCA	CATGCATATCCAAGGAATCTTTC
BARCSOYSSR_01_0645	SSR			Gm01	23962946	23962965	Chr01	22490554	22490573	(TA)10	160		CAGATCTTGTGAGTGCGGAA	ATCTTGCCCCCACTATTCCT
BARCSOYSSR_01_0646	SSR			Gm01	24226477	24226516	Chr01	22694963	22695000	(AT)19	281	Glyma.01G080600	GGGCAAAATTTCATTTCCCT	TGAGTTGGAATTTATTTGGATGAA	GMES0640	Hisano et al. 2007
BARCSOYSSR_01_0647	SSR			Gm01	24561313	24561332	Chr01	23009294	23009313	(TA)10	234		TGTGCTAAAACAGTAAAATGCCA	GTTTTTGTTTGGCCTTCGAT
BARCSOYSSR_01_0648	SSR			Gm01	24569429	24569460	Chr01	23017410	23017441	(GT)16	98		CTTTGAAACAACATGCGCC	GTTTGGTGGCCATGAAGACT
BARCSOYSSR_01_0649	SSR			Gm01	24590080	24590155	Chr01	23042517	23042592	(TA)20(AT)18	231		TCATTGAATTTTATTGAATTGCTT	AATGAAGAGGAAATGTATTGGATT
BARCSOYSSR_01_0650	SSR			Gm01	24935113	24935160	Chr01	23387101	23387148	(AT)24	169		GGAATTTTAGCGTGCAATATATGA	GGATCGAATTCCAATATTACCAA
BARCSOYSSR_01_0651	SSR			Gm01	25152132	25152163	Chr01	23604923	23604954	(AT)16	189	Glyma.01G081500	GATGGCAGGATGACTGCTTT	ATCTAGTTAAATTGTAGCCGAAAAA
BARCSOYSSR_01_0652	SSR			Gm01	25240801	25240840	Chr01	23694686	23694725	(TA)20	201		TTAATGGCAGAATAAATCATTGAG	TGGATGCAATTAGTGTGAAATC
BARCSOYSSR_01_0653	SSR			Gm01	25407126	25407167	Chr01	23862221	23862262	(AT)21	136		TACAACCCCATCCTGACCAT	ATACGCCTGAGTATGCGTGC
BARCSOYSSR_01_0654	SSR			Gm01	25503317	25503346	Chr01	23958872	23958901	(TAT)10	241	Glyma.01G082200	TTTCTTCTTTCTGAACGGGG	CACGTATAGGCCACCTCAAAA
BARCSOYSSR_01_0655	SSR			Gm01	25557428	25557481	Chr01	24013025	24013078	(AT)27	198		GGAACACTATTGTTGATCATGTTTG	TGGAAAATTGTGATGGTAAGGA
BARCSOYSSR_01_0656	SSR			Gm01	25585710	25585741	Chr01	24041222	24041253	(AG)16	233		GATGCGTAAGGCTTTGGTGT	CGATTGGATTGATAAAAGTCACA
BARCSOYSSR_01_0657	SSR			Gm01	25586135	25586196	Chr01	24041647	24041708	(AT)31	246		AAAGTTAATTTGATCCCTCCTCA	CAATGCTCATCAATGCAATTT
BARCSOYSSR_01_0658	SSR			Gm01	25655739	25655796	Chr01	24111251	24111308	(TA)29	192		GGAGGGAGGTTGTAGGAGAAA	AGAAATTAAAAAGATCACTTTCCAAC
BARCSOYSSR_01_0659	SSR			Gm01	25663316	25663343	Chr01	24118828	24118855	(TATC)7	213		TGGATGGGCTTTTTACTTGG	GAAAGAACCGTCTTAGAAAGTGGT
BARCSOYSSR_01_0660	SSR			Gm01	25664092	25664111	Chr01	24119604	24119623	(CA)10	298		GGAACTTTCAATCGAACAATGA	TTCATCATGCACCTTCTGGT
BARCSOYSSR_01_0661	SSR			Gm01	25671325	25671390	Chr01	24126849	24126914	(AT)33	270		GCGGTAATTTATAATCAACTTATTTCA	TCTTATCAATACATCGACGTGTCA
BARCSOYSSR_01_0662	SSR			Gm01	25672815	25672866	Chr01	24128339	24128390	(TA)26	160		GCAGCAATAATCCGAGGAAG	AGCTTGGTGTCTCCATGACC
BARCSOYSSR_01_0663	SSR			Gm01	25691018	25691037	Chr01	24146542	24146561	(AG)10	183		GCTTGTGCAGCGTGAAGTAG	ATATGTCCCCATCCCCATTT
BARCSOYSSR_01_0664	SSR			Gm01	25707040	25707105	Chr01	24162564	24162629	(AT)33	227		ATAACAAATTGACTGACCAATAACAT	GCTCAAACTTGAAGCCTTTGA
BARCSOYSSR_01_0665	SSR			Gm01	25716623	25716650	Chr01	24172147	24172174	(GA)14	254	Glyma.01G083100	TAATTGATGGCAAAGGGAGC	CTTCGATCCAAACAATGGCT	SSR0350	Shoemaker et al. 2008
BARCSOYSSR_01_0666	SSR			Gm01	25809537	25809568	Chr01	24265057	24265088	(AT)16	204	Glyma.01G083300	TCAATTATGCTTGCATCCCA	TTTTCTCAGACAAGGGTGGC
BARCSOYSSR_01_0667	SSR			Gm01	25813559	25813580	Chr01	24269079	24269100	(AT)11	256		TTGCCACAAGCTGAACTCTG	ATTCTACCTGCACCCTCGTG
BARCSOYSSR_01_0668	SSR			Gm01	25819439	25819490	Chr01	24274959	24275010	(TA)26	134		TGCTCCCATCACTATTTCCTC	TTGCAAGCAAGCAATCTCAG
BARCSOYSSR_01_0669	SSR	D1a	48.84	Gm01	25819853	25819924	Chr01	24275373	24275444	(ATA)24	207		GCGATTGTACCACTAAAAACCATAG	GCGGCAAACCATTATCTTCATT	Satt221	Cregan et al. 1999
BARCSOYSSR_01_0670	SSR			Gm01	25834983	25835040	Chr01	24290503	24290560	(AT)29	297		CGGGTCACATTCGTCTTATG	CAATAGCTCACACGTCCTATTCA
BARCSOYSSR_01_0671	SSR			Gm01	25836869	25836906	Chr01	24292389	24292426	(TA)19	272		TCAAACAAGCTTAAATAATGCACA	CCGTGAGAATCAACCCACAT
BARCSOYSSR_01_0672	SSR			Gm01	25853589	25853656	Chr01	24309109	24309176	(AT)34	231		CAATCACTCATTTTTGGCGA	CCTGGAATTAACCCAAACCA
BARCSOYSSR_01_0673	SSR			Gm01	25859041	25859109	Chr01	24314561	24314629	(TACA)7(AT)21*	287		ATTACCCCTCCCAACCATTT	GCCATTCGCAATTACACAAA
BARCSOYSSR_01_0674	SSR			Gm01	25980334	25980387	Chr01	24431390	24431443	(TAT)18	280		ATTCCCGAATCAATTGTCCA	TGCCACATATAGTGACATGAACAG
BARCSOYSSR_01_0675	SSR			Gm01	26002965	26003018	Chr01	24454022	24454075	(AT)27	282		ACCGACATGAGGAGAGAGGA	GCCATTTTGTCTTTGCACCT
BARCSOYSSR_01_0676	SSR			Gm01	26004716	26004735	Chr01	24455773	24455792	(TA)10	296		TGAGTCATGGATAGGGTGAAAA	GGTGTCTTCTCCGTGACGTT
BARCSOYSSR_01_0677	SSR			Gm01	26008220	26008247	Chr01	24459277	24459304	(TA)14	138		TTATGGCCTGCCACTTTTTC	TGTGAAAATTACAAAGAAGCAACAA
BARCSOYSSR_01_0678	SSR			Gm01	26044297	26044342	Chr01	24495354	24495399	(TA)23	270	Glyma.01G083700	ATTTCTCCGATTCGGCTCTT	TGAAGAGTGTAAAAACTTGGTGC
BARCSOYSSR_01_0679	SSR	D1a	46.094	Gm01	26104080	26104143	Chr01	24555166	24555198	(TAT)11	268		GGTAGTACCATCATATCTTTGATTTG	TGGGCGATAGTTTTCTAGATTAGGC	Satt605	Cregan et al. 1999
BARCSOYSSR_01_0680	SSR			Gm01	26149511	26149564	Chr01	24601412	24601465	(TA)27	297		AAGCTTCTTCTGGGCCATCT	GTGCACAAATTGGCTTCTTG
BARCSOYSSR_01_0681	SSR			Gm01	26204874	26204951	Chr01	24656691	24656768	(TA)27(TG)12	196	Glyma.01G084000	GCCAAGTAATAAGTTTGGTGTTG	CCTTTTTCATCTTTTCTTCTCCC
BARCSOYSSR_01_0682	SSR			Gm01	26205464	26205519	Chr01	24657281	24657336	(TA)28	254	Glyma.01G084000	GCCCTCACCCAAGAATACAA	TCAACGTTACCTTCCCAACC
BARCSOYSSR_01_0683	SSR			Gm01	26216317	26216338	Chr01	24668134	24668155	(CT)11	245		TCTCGCATTGTTTCTCGTTG	TCCCACAAAAACCCTAGCAC
BARCSOYSSR_01_0684	SSR			Gm01	26237883	26237912	Chr01	24689700	24689729	(AT)15	294		TCCCTTACTCCACTACGGCTT	AATGAGCATCTGATCTCCCA
BARCSOYSSR_01_0685	SSR			Gm01	26322573	26322612	Chr01	24774390	24774429	(AT)20	86		AAAGGCAAAAAGGGGTTGAC	TTGCTTTGGGGGTACCATAA
BARCSOYSSR_01_0686	SSR	D1a	46.291	Gm01	26399407	26399477	Chr01	24851234	24851281	(ATA)16	254		GCGCAACTCCCCTTCTAGTGTAATTGT	GCGACTCAACTCCCCTATAATGTATAT	Satt502	Cregan et al. 1999
BARCSOYSSR_01_0687	SSR			Gm01	26399430	26399477	Chr01	24851234	24851281	(ATA)16	298		CACATTATTCAACTCCCCTTCT	GCAAGAATGTGTCCATTCACTT
BARCSOYSSR_01_0688	SSR			Gm01	26402068	26402121	Chr01	24853872	24853925	(AT)27	300		TGGTTGTTTGTCTTTGTTTTTGTA	CCAATGTAGCATGAAAATGGTG
BARCSOYSSR_01_0689	SSR			Gm01	26404293	26404358	Chr01	24856097	24856184	(TA)33(TATG)6*	265		TTCCACCCTTTTTATCTCCA	TCATTCAAATTTCAACTTTCCTTT
BARCSOYSSR_01_0690	SSR			Gm01	26480144	26480183	Chr01	24931946	24931985	(AT)20	175		TGATGAAAAGGGGTCAACAA	GGCTTGGTTTAATTAACGGC
BARCSOYSSR_01_0691	SSR			Gm01	26525804	26525861	Chr01	24977606	24977663	(TA)29	293		TGCGATTTGTGGATCATTGT	ATGCTTTACCGCCAATTACG
BARCSOYSSR_01_0692	SSR			Gm01	26540462	26540517	Chr01	24992220	24992275	(AT)28	254		TCAAAGAAAAATTGCCTGCC	TTCTAGCAAATGAGCAAAAGAAGA
BARCSOYSSR_01_0693	SSR			Gm01	26552264	26552289	Chr01	25004022	25004047	(AT)13	299		TCATAACTTTCGGACTGGGG	CCATCATGGTGGATTTTACC		Song et al. 2010
BARCSOYSSR_01_0694	SSR			Gm01	26602001	26602045	Chr01	25053705	25053749	(AAT)15	176		GATCACATGATCATCTTTTTCGAT	CCACTTAAATTAAACATGCAATGA
BARCSOYSSR_01_0695	SSR			Gm01	26604448	26604479	Chr01	25056152	25056183	(AC)16	297		TGTTCAGAACTCCCCCTGAG	TCCACCGCAATGAGTGACTA
BARCSOYSSR_01_0696	SSR			Gm01	26662893	26662916	Chr01	25114597	25114620	(GA)12	175		CCTTGTGGATGGTCTCCTGT	TGCAGAAGGAACAACACTGC
BARCSOYSSR_01_0697	SSR			Gm01	26684372	26684425	Chr01	25136076	25136129	(AT)27	298		CGTCGGTGATAACGATCTTG	TCTTTTCCGCTCGTTCGAT
BARCSOYSSR_01_0698	SSR			Gm01	26812407	26812430	Chr01	25272867	25272890	(GTT)8	272		GTTGATCCATGTAGCCGACC	TGCAATGCATTCTACATCGG
BARCSOYSSR_01_0699	SSR			Gm01	26882739	26882765	Chr01	25342597	25342623	(AAT)9	299		TTCCCGTTCGAAAATAATGA	GACTTCCCACCGAAAAATGA
BARCSOYSSR_01_0700	SSR			Gm01	26914183	26914276	Chr01	25374041	25374134	(TA)34(GA)13	257		GCTGAAAACCCACAAAATTGA	TTCTCTTTCTCTTTCTCCCCC
BARCSOYSSR_01_0701	SSR			Gm01	26918406	26918435	Chr01	25378264	25378293	(TA)15	202		TCTCCATCGTTTTCGTGACA	TTGCACTTCACGGGTATGAG
BARCSOYSSR_01_0702	SSR			Gm01	26938326	26938345	Chr01	25398184	25398203	(AT)10	94		ACCTCCAACCATTTTGAGCA	TTGCTTGGTGCCTCTGGTAT
BARCSOYSSR_01_0703	SSR			Gm01	27002548	27002571	Chr01	25464565	25464588	(TTA)8	240		TGTTTTTGAATCCTGGCTCC	ATGCAAGCCGAAAAAGAAAA
BARCSOYSSR_01_0704	SSR			Gm01	27124601	27124624	Chr01	25586566	25586589	(AC)12	217		AAATTCGCCAGTGTACAGCC	TGCAAATTGTGTGTGTGGAA
BARCSOYSSR_01_0705	SSR			Gm01	27151007	27151026	Chr01	25612972	25612991	(GT)10	141		CCAAAAGCTTTATATGCCAATG	GCGCTTTCTGTCATTCTTTTC
BARCSOYSSR_01_0706	SSR			Gm01	27172572	27172640	Chr01	25634537	25634605	(TAT)23	299		GCGACTGAAACAAGAGTTTTTCT	CTAGGACGGTCTCCCAAAAA
BARCSOYSSR_01_0707	SSR			Gm01	27172860	27172879	Chr01	25634825	25634844	(AT)10	153		GGGAGACCGTCCTAGAATCC	TGGTTTTTCATTGAACCGTCT
BARCSOYSSR_01_0708	SSR			Gm01	27188564	27188611	Chr01	25650529	25650576	(TA)24	281		AGGCCTTTGTTGCTTCTTGA	CTTAGAATGTGCGTCGTGGA
BARCSOYSSR_01_0709	SSR			Gm01	27195152	27195207	Chr01	25657469	25657524	(AT)28	185		TGGCCAATTGGAGAGGTAGA	AAAATGAATGTCCGATGCAA
BARCSOYSSR_01_0710	SSR			Gm01	27197143	27197196	Chr01	25659448	25659513	(TC)6(AT)27	295		GGTTGATAGTGGTTGAAGCAA	TCGGCCACAGAAAACTAACC
BARCSOYSSR_01_0711	SSR			Gm01	27273900	27273929	Chr01	25736217	25736246	(TA)15	286		GCTACGTTGAGTTTTGTTTAAGAAT	GGAATTAGTTCCCAAGAATCG
BARCSOYSSR_01_0712	SSR			Gm01	27366192	27366218	Chr01	25831203	25831229	(CAA)9	294		AACGAATCTCGTGAGAGAAAAT	GTTGATCCATGTAGCCGACC
BARCSOYSSR_01_0713	SSR			Gm01	27381575	27381612	Chr01	25846586	25846623	(AT)19	294		AAATATAAAACAAAATTCATGGGAA	CCAAACCCTTTCTCTCTCCTC
BARCSOYSSR_01_0714	SSR			Gm01	27396318	27396375	Chr01	25860971	25861028	(TA)29	146		TTTCGGGAGATTTGAGTTGG	CGCGTCTCAAAGAAAAAGGT
BARCSOYSSR_01_0715	SSR			Gm01	27452733	27452802	Chr01	25917427	25917496	(AT)35	289		GGCACTGGTTTTCACAAATG	CAATTTCACCACCACCACAA
BARCSOYSSR_01_0716	SSR			Gm01	27643956	27644048	Chr01	26104013	26104105	(AAT)31	277		TTTGATAGTGCACCCTCATTTTT	CTGTCTCACCACCTTCTGGTC
BARCSOYSSR_01_0717	SSR			Gm01	27644580	27644633	Chr01	26104637	26104690	(AT)27	278		TCAATGTCCAGAATCCAAAGC	GCAGTGAAGAAAAGGAAAAGACA
BARCSOYSSR_01_0718	SSR			Gm01	27652171	27652236	Chr01	26112228	26112293	(ATA)22	221		AGGTGCAAGGAAAATGGAAA	CAACGTCGTGCTACTATCCAA
BARCSOYSSR_01_0719	SSR			Gm01	27881781	27881838	Chr01	26341832	26341889	(TA)29	231		CCCGGCATTGTTGAACTTAT	GGCCACGAAATACTTGCACT
BARCSOYSSR_01_0720	SSR			Gm01	27905250	27905317	Chr01	26365301	26365370	(AT)35	300		GGCGCTTCAGAAAAGAAAAA	CTGGTATGCAATCACGGATG
BARCSOYSSR_01_0721	SSR			Gm01	27906665	27906733	Chr01	26366718	26366786	(ATG)14(ATA)9	275		CCAAAGCCTGGAAACCATTA	TCGAAGCCAGCATGGATAA		Song et al. 2010
BARCSOYSSR_01_0722	SSR			Gm01	27974062	27974085	Chr01	26433729	26433770	(AT)12(GT)9	292		GGGTACACGTTTTGTGCTGA	TGAAACGAAAAAGGCAATCC
BARCSOYSSR_01_0723	SSR			Gm01	28013353	28013376	Chr01	26473022	26473045	(TC)12	224		GGTTGGTTCCCATTCTTCTG	AGAAAGGGGCATTTCTCCAT
BARCSOYSSR_01_0724	SSR			Gm01	28026894	28026931	Chr01	26486497	26486534	(TA)19	245		ACAAATGGATAGGGGGTGGT	TCACATCTCAAAGGCAAAAGG
BARCSOYSSR_01_0725	SSR			Gm01	28033010	28033053	Chr01	26492613	26492656	(AT)22	289		CCGACGTGATGACATTGAGA	CCGTTAATTTATTTATGAAAAGCG
BARCSOYSSR_01_0726	SSR			Gm01	28055058	28055117	Chr01	26514661	26514720	(TA)30	248		ACTTTAATTTTAAACCAAGTCAACATT	TGATTTCACACTTATGTGCTTCA
BARCSOYSSR_01_0727	SSR			Gm01	28078677	28078721	Chr01	26538831	26538875	(ATA)15	238		AAGCCACCATGTTGTTCAAA	ACGTGCAAGTACTGGCTTCA
BARCSOYSSR_01_0728	SSR			Gm01	28120667	28120698	Chr01	26580783	26580814	(TA)16	239		TTTGGATTTACATCAAGCAATG	TCTGTCAACCAATCGCAATC
BARCSOYSSR_01_0729	SSR			Gm01	28123836	28123859	Chr01	26583942	26583975	(AG)6(AGA)8*	198		CTACACACACATGCACGCAC	AAGGGGAACCTTTAGGAGCA
BARCSOYSSR_01_0730	SSR	D1a	45.944	Gm01	28150547	28150591	Chr01	26610122	26610166	(TAA)15	168		GCGCCAATATTATCATGCTTTATGT	GCGTGTAAAAATCTTTGAATCTTGA	Satt532	Cregan et al. 1999
BARCSOYSSR_01_0731	SSR			Gm01	28208068	28208119	Chr01	26667664	26667715	(AT)26	190		TTTCCTTTTAAAATCTCCTTCCA	TAGCCACCCAAGATCAAACC
BARCSOYSSR_01_0732	SSR			Gm01	28319135	28319192	Chr01	26778886	26778943	(AT)29	259		TGAAAATGGGAAAAGTTGCTT	TTTTCACAACCTTGTATGCTCAA
BARCSOYSSR_01_0733	SSR			Gm01	28335872	28335925	Chr01	26795623	26795676	(TA)27	187		TGATACATCATGTTCGGAAATTAAA	TGAAAAATACTGCCTCATTCAAGA
BARCSOYSSR_01_0734	SSR			Gm01	28384433	28384540	Chr01	26844184	26844291	(ATA)19(TTA)17	258		GCGTGTCTAGATCCGGTGAT	TGTGTATGATCATTAAACTTGAAAAGA
BARCSOYSSR_01_0735	SSR			Gm01	28389001	28389048	Chr01	26848752	26848799	(AT)24	227		TCACAAAAGCTTTGCTACAATCA	GAAACCCAATAACATGGTTCG
BARCSOYSSR_01_0736	SSR			Gm01	28390039	28390100	Chr01	26849790	26849851	(AT)31	299		TCGCAAATCCAAAAGAAAAA	TGTATAGGCTCATGCCTTATTTTA
BARCSOYSSR_01_0737	SSR			Gm01	28391840	28391903	Chr01	26851591	26851654	(AT)32	249		CAGTATCCAGGCAGTGCAAA	TTGCTCATAAGGTGGAGGCT
BARCSOYSSR_01_0738	SSR			Gm01	28419837	28419869	Chr01	26879588	26879620	(CAA)11	226	Glyma.01G088900	GAATCTGCATGAAGGGTCGT	CAATTCGAGGCAGAGGAAGA	SSR0251/SSR0520	Shoemaker et al. 2008
BARCSOYSSR_01_0739	SSR			Gm01	28430710	28430739	Chr01	26890461	26890490	(TC)15	273		GAAGTTTTGCTCCCATCTCG	ACCAGACATACGACCAACCC
BARCSOYSSR_01_0740	SSR			Gm01	28486503	28486553	Chr01	26948533	26948583	(AAT)12(AAG)5	135		TTATTTTGATTGGTGACAAATATTCTA	AATACAGATTTACCCACAAGTTCAT		Song et al. 2010
BARCSOYSSR_01_0741	SSR			Gm01	28486503	28486538	Chr01	26948533	26948583	(AAT)12(AAG)5	135		AATACAGATTTACCCACAAGTTCAT	TTATTTTGATTGGTGACAAATATTCTA
BARCSOYSSR_01_0742	SSR			Gm01	28490120	28490163	Chr01	26952154	26952197	(AT)22	277		TGGATATAAATATGAATTAGGACAACA	AAGGATAACCTTGCCAACAAAA
BARCSOYSSR_01_0743	SSR			Gm01	28494283	28494312	Chr01	26956317	26956346	(AT)15	297		TTTGCGGGAAAGTATTTGCT	TGGATGGTTCTTGTACATTCATA
BARCSOYSSR_01_0744	SSR			Gm01	28494803	28494844	Chr01	26956837	26956878	(AT)21	213		TCAAGATTTTGAAACCTCCGT	TTTAACCCCCAGCCTTTACC
BARCSOYSSR_01_0745	SSR			Gm01	28503678	28503701	Chr01	26974302	26974325	(TTA)8	297		GCTCAGTATCCCGTGACTTG	TGATGTATTCAAATGTTTACTTAATGG
BARCSOYSSR_01_0746	SSR			Gm01	28518273	28518310	Chr01	26988896	26988933	(TA)19	169	Glyma.01G089000	TTCGCACTTATTCTTAAGTTAATTTTT	GGACAAATCAGATCTCATACTGAA
BARCSOYSSR_01_0747	SSR			Gm01	28553501	28553522	Chr01	27024124	27024145	(TA)11	275		AACTTATGTTAGGTATGACCCATGA	TGGGCGTGATAACCACTTG
BARCSOYSSR_01_0748	SSR			Gm01	28554516	28554581	Chr01	27025139	27025204	(AAT)22	209		AAATGTCCACCTGGCTTTTG	CCAAATTAGGCTCGCTCTTG		Song et al. 2010
BARC-060367-16631	SNP	D1A	43.795	Gm01	28628055	28628460	Chr01	27098655	27099059
BARCSOYSSR_01_0749	SSR			Gm01	28659204	28659237	Chr01	27130307	27130340	(AT)17	261		CCGTGTCATGCACAGGTATT	CATTTTCATATTTTTGTAACCCAAT
BARCSOYSSR_01_0750	SSR			Gm01	28659862	28659944	Chr01	27130965	27131047	(TA)25(ATA)12*	294		CCGTCCTTGTGAGTTAAGTGC	AAAATTTATAAAAGCATAAGCGTCA
BARCSOYSSR_01_0751	SSR			Gm01	28667597	28667616	Chr01	27138686	27138717	(GC)6(GA)10	272		CCCATTGCCGCATATCTACT	GGACCAAGTCGTGCTTTGTT
BARCSOYSSR_01_0752	SSR			Gm01	28704891	28704920	Chr01	27175990	27176019	(AT)15	286		AAATTTTCAAGTAACTAGGTCCCC	ATGGACGGCTTTGATCAGTT
BARCSOYSSR_01_0753	SSR			Gm01	28721013	28721070	Chr01	27192112	27192169	(AT)29	291		CACTTGATGATGGTTGCTGG	TTACATGCACAAACATGCGT
BARCSOYSSR_01_0754	SSR			Gm01	28721835	28721918	Chr01	27192934	27193017	(AT)18(GTAT)12	239		GCTCTGTTTTCGAAATTGCAT	CCATGGAGGCTCATCTCAG
BARCSOYSSR_01_0755	SSR			Gm01	28794761	28794830	Chr01	27265860	27265929	(AT)35	286		TTTGTCAAGGGTCGGATACC	TTGTTGAGATAGATTGCAAAACC
BARC-060617-16751	SNP	D1A	43.745	Gm01	28832301	28831896	Chr01	27302994	27303398
BARCSOYSSR_01_0756	SSR			Gm01	28902385	28902406	Chr01	27374173	27374194	(TA)11	80		TTGACCTGCACTCGAAGTTG	ATTGTTACACTATTGGCACATTCCT
BARCSOYSSR_01_0757	SSR			Gm01	28936516	28936575	Chr01	27408304	27408363	(AT)30	275		GAACCAAGCATCACACACTGA	TGCCGATGTGGTTTGTCTAA
BARCSOYSSR_01_0758	SSR			Gm01	28967194	28967247	Chr01	27438886	27438939	(TTA)18	204	Glyma.01G090800	GCATACATGGGACGGTCATT	CCCGAAGACAATTGTAAGGG
BARCSOYSSR_01_0759	SSR			Gm01	29026162	29026225	Chr01	27497853	27497916	(AT)32	290		AAAGGCCGCGGTTATTGTAT	TCAAACATTACTTGGAAAACTCTTG
BARCSOYSSR_01_0760	SSR			Gm01	29035774	29035823	Chr01	27507426	27507475	(AT)25	242		TTGGAGTAGCTATCTTTAATTTTGATT	GAGATTTATTTAAGGAATAATTGGCAT
BARCSOYSSR_01_0761	SSR			Gm01	29290990	29291016	Chr01	27762525	27762551	(GTT)9	214		GCAGAGGAAGACCCACAAAG	TGCATGCCCTATCTGTGAAG
BARCSOYSSR_01_0762	SSR			Gm01	29301594	29301613	Chr01	27773129	27773148	(TA)10	121		AACCCAAAAAGTTGACGCAT	CAAGTGTATTTTGCACATCGAAA
BARCSOYSSR_01_0763	SSR			Gm01	29321542	29321567	Chr01	27793053	27793078	(GT)13	216		TGGTGAGCAAAGACAACTTGA	CTCACCACCTCTCGGTGTTT
BARCSOYSSR_01_0764	SSR			Gm01	29336967	29337024	Chr01	27808478	27808535	(AT)29	159		AACCGAGAAATCTTGAGAGAAAAA	TGTCATTGATGCAATCACTCTAAA		Song et al. 2010
BARCSOYSSR_01_0765	SSR			Gm01	29341025	29341060	Chr01	27812536	27812571	(AT)18	284		TCCTTTTCTTGGGCATCTTT	AATTTTCAAACACTATGCAAACAA
BARCSOYSSR_01_0766	SSR			Gm01	29422025	29422054	Chr01	27896383	27896427	(TTA)5(TGA)10	213	Glyma.01G092100	GTGGCTGATGATTCTGGGAT	AGAATTCATCCCCTCGTTGA
BARCSOYSSR_01_0767	SSR			Gm01	29540051	29540094	Chr01	28014423	28014466	(AT)22	137	Glyma.01G092800	ATATTGAAATCGGCCACCTC	TGCTAGCCACACAGTCCAGT
BARCSOYSSR_01_0768	SSR			Gm01	29696607	29696656	Chr01	28171538	28171587	(AT)25	141		TCCGTAAGGTCAATGGTGTTC	AATCCATTGCCGGACTGTAG
BARCSOYSSR_01_0769	SSR			Gm01	29736991	29737046	Chr01	28211860	28211915	(TA)28	192		TGTGACGGAGGGCATAAAAT	CAGCTGGAGCATGGACATAA
BARCSOYSSR_01_0770	SSR			Gm01	29827462	29827483	Chr01	28302402	28302423	(GA)11	273	Glyma.01G093200	AACAACAAGACGCTGCTGAA	CTACTGAACCCCCAAAACCA
BARCSOYSSR_01_0771	SSR	D1a	44.788	Gm01	29837348	29837395	Chr01	28312288	28312335	(AAT)16	184		GGCAAGTTTATGAAAGTTTTAAATTTACTA	GATTGCTTTTACAAAGTCTAGAGAACTATA	Satt169/SSR0250	Shoemaker et al. 2008/Cregan et al. 1999
BARCSOYSSR_01_0772	SSR			Gm01	29842954	29843013	Chr01	28317894	28317953	(TA)30	190		TCCGAGCCGATCAATTTTT	TGAAAGAAACATTCAACCTAATGG
BARCSOYSSR_01_0773	SSR	D1a	48.254	Gm01	29874600	29874641	Chr01	28349540	28349581	(TAA)14	224		CACCGTCGTAAAAACTGTGTCGT	GCGTGTCAAAGAGTTTTAGACATC	Satt321	Cregan et al. 1999
BARCSOYSSR_01_0774	SSR			Gm01	29988876	29988899	Chr01	28475820	28475843	(AAT)8	252		TGCATTTAGCCTGTTGTTGC	TGCTTCCCACTAAACCGAGT		Song et al. 2010
BARCSOYSSR_01_0775	SSR			Gm01	30076417	30076446	Chr01	28563226	28563255	(AT)15	170		CAAGACAATTTATTTTGAATTTTAGCA	TACGGATTTGCAGTCACCAA
BARCSOYSSR_01_0776	SSR			Gm01	30161714	30161763	Chr01	28648800	28648849	(AT)25	300		TGTCGTCCTCTCCATTTCTCA	AAATCATTTTAGTCCTTTGTGTTTTT
BARCSOYSSR_01_0777	SSR			Gm01	30177315	30177382	Chr01	28664401	28664468	(AT)34	249		AGGTGCTCATTTACTTGGGAA	CATGAGGTCGCATATTTGGAT		Song et al. 2010
BARCSOYSSR_01_0778	SSR			Gm01	30564417	30564486	Chr01	29051035	29051104	(AT)35	261		CAAATGCTTATCTCCCAAGTCT	GTACCCATCCCACCCTTTCT
BARCSOYSSR_01_0779	SSR			Gm01	30597281	30597340	Chr01	29083898	29083957	(AT)30	281		GGGGTGCATGAAAGAATGAG	CCTCCACTAACACAGCAGCC
BARCSOYSSR_01_0543	SSR			Gm01	13965969	13966026	Chr01	29139119	29139178	(AT)30	300		TTTTTGACGAATGGGATGC	CAACATTCCATTTCCATGTCAG		Song et al. 2010
BARCSOYSSR_01_0544	SSR			Gm01	14128864	14128907	Chr01	29301933	29301976	(TA)22	163		ACGCGTTGGTTAGATTCGAT	GCCATAAAAGAAAATCAAAATGAA		Song et al. 2010
BARCSOYSSR_01_0542	SSR			Gm01	13832318	13832341	Chr01	29500080	29500103	(AT)12	248		GGGTCAAGTAACCTCCCACA	TGCTGATTTTGTACCCCAGTC
BARCSOYSSR_01_0541	SSR			Gm01	13795773	13795794	Chr01	29536842	29536863	(AT)11	245		TCTCTTTTAGTCCCTTTTGAGCTT	TTTCCGGTCTCCTGATTGTC
BARCSOYSSR_06_1299	SSR			Gm06	37118254	37118303	Chr01	29734486	29734535	(AT)25	203		GGCATCCCCTTGGTAGTTTT	CATCAGCAGGTCCACATCAC
BARCSOYSSR_06_1300	SSR			Gm06	37134853	37134898	Chr01	29756094	29756139	(TA)23	252		CGAATATTCATTAGGGGTCAAAA	TCTGTAAGCCACCATTATCTACTGA
BARCSOYSSR_01_0545	SSR			Gm01	14364007	14364026	Chr01	29993675	29993694	(TA)10	213		GCCTGCATGAGCAACTAACA	ACCCCTGACCACATTACAGG
BARC-051167-11023	SNP	D1A	43.795	Gm01	14380629	14380106	Chr01	30009775	30010297
BARCSOYSSR_01_0546	SSR			Gm01	14385735	14385754	Chr01	30015403	30015422	(AT)10	277		TCCAATTCAATGATTCATAAAAGG	TGCAATCCAATAAGAAGAAGTTG
BARC-056421-14329	SNP	D1A	43.96	Gm01	14437087	14437597	Chr01	30066756	30067265
BARCSOYSSR_01_0547	SSR			Gm01	14636744	14636816	Chr01	30259515	30259556	(AT)21	257		TTTAATGTTTGCACTTTAATTGTTTC	TGCAACATCGATTTGAACAT
BARCSOYSSR_01_0548	SSR			Gm01	14935434	14935457	Chr01	30554932	30554955	(GT)12	257		GGGTGCTTGCTTTACTTTGC	GCAACCTTGGCTTCAAATTC
BARCSOYSSR_01_0552	SSR			Gm01	15291956	15292001	Chr01	30712666	30712711	(AT)9(GT)14	343		CGCCTCTCATTTCCTTTTGA	GCATGCTGGTTTTTCAGGAG		Song et al. 2010
BARCSOYSSR_01_0553	SSR			Gm01	15640904	15640925	Chr01	31058203	31058224	(TA)11	217		GCACATCAGAGAGCGTTGTG	CATCCAACAACACGCCATTA
BARCSOYSSR_01_0554	SSR			Gm01	15875233	15875256	Chr01	31301977	31302000	(AAG)8	155		TGAAAAATGGAGAGGCCAAG	CCCAACCAAGTTTCTCCCTT
BARCSOYSSR_01_0555	SSR			Gm01	15909769	15909802	Chr01	31336496	31336529	(AT)17	259		TGGAGGCTTGCCACTTACTT	TTGTTGGACATGCACTGACA
BARCSOYSSR_01_0556	SSR			Gm01	15913765	15913832	Chr01	31340492	31340559	(AT)16(AG)18	276		TGATCCAGTCATTCATTTCCA	TCAAAGAGGTGTGTGCATGTC
BARCSOYSSR_01_0557	SSR	D1a	48.295	Gm01	15940138	15940200	Chr01	31366870	31366932	(ATT)21	204		GCGGGTTAAGTCTCCTTTTGAACA	GCGCCAATTAAATCCATCATTAAATCAG	SSR3272/Satt548	Shoemaker et al. 2008/Cregan et al. 1999
BARCSOYSSR_01_0558	SSR			Gm01	15947918	15947937	Chr01	31374650	31374669	(TA)10	194		AAAACTTACATTAAAATTGACTGCTG	TGGAAACCTTGCATCAAAGA
BARCSOYSSR_01_0559	SSR			Gm01	15981272	15981319	Chr01	31408004	31408051	(TCT)16	242		TGAGAGAGTTTTTGAACCCATTC	TCTTGAATGTTGAAGACCCAAC
BARCSOYSSR_01_0560	SSR			Gm01	16010910	16010975	Chr01	31437771	31437836	(AT)33	296		CACTCCTTTTAAGGTGCAAAAA	CACAGTGTAAATGCCTACTTGGA
BARCSOYSSR_01_0561	SSR			Gm01	16089997	16090046	Chr01	31518332	31518381	(AT)25	261		AAAAGACACCCCCACGTAGA	TGAAAACCACAAATCTGCAAG
BARCSOYSSR_01_0562	SSR			Gm01	16231666	16231698	Chr01	31647643	31647675	(TTA)11	267		CATTCGTCCGAGTCCATTTT	GGTAGCAAAATACCGCATGA
BARCSOYSSR_01_0780	SSR			Gm01	30673705	30673730	Chr01	31973658	31973683	(AG)13	300		TGATCCAAATAGAACCTCAAATGAT	TCGGATTTGAAGGTTGAAGA
BARCSOYSSR_01_0781	SSR			Gm01	30727846	30727899	Chr01	32027799	32027852	(AT)27	260	Glyma.01G097400	GCCACACGGAACACTCTTCT	TCATGTATGACAGTTGATTACAGTGAA
BARCSOYSSR_01_0782	SSR			Gm01	30730465	30730510	Chr01	32030418	32030463	(AT)23	183	Glyma.01G097400	GCCCCAGTGGAAGTAATGAA	TTGGATATGTGAGAAAATCCCA
BARCSOYSSR_01_0783	SSR			Gm01	30734085	30734116	Chr01	32034038	32034069	(AT)16	202	Glyma.01G097400	AGGCCATGATCACCATGATT	CTTCTCCATTTTGCGCTTTC
BARCSOYSSR_01_0784	SSR			Gm01	30779157	30779210	Chr01	32079108	32079183	(AT)27(ATGT)6*	249		GGCCCTTTGTAGCTTCCTAGT	CCTCCAATTATAAGCAAGGCA
BARCSOYSSR_01_0785	SSR			Gm01	30826786	30826843	Chr01	32121595	32121666	(AT)7(GT)29	265		AACCCTTAAGGCCAAGCTCT	CCCTGGACGATCAAGTTTGT
BARCSOYSSR_01_0786	SSR			Gm01	30847767	30847788	Chr01	32143716	32143737	(TA)11	275		CACAAATACATAACCAAGACTCAACA	GAATGAATCAACAAAATTTTAGCA
BARCSOYSSR_01_0787	SSR			Gm01	30895417	30895440	Chr01	32191373	32191412	(TA)12(TG)8	294		TGGAGCTTGCATCAAAAATG	TTCGCACGAGTCCATTTACA
BARC-064509-18705	SNP	D1A	43.795	Gm01	30986855	30987231	Chr01	32282003	32282378
BARCSOYSSR_01_0788	SSR			Gm01	31277331	31277354	Chr01	32574477	32574500	(CAT)8	86		ATTATCTTTACCCCCAGCCC	TGGGTTATGATGGAGGGAGA
BARCSOYSSR_01_0789	SSR			Gm01	31277728	31277779	Chr01	32574874	32574925	(TA)26	158		TTCAAACGCTTCAGCTCTCA	ACACATCCCCTCCTTTTCCT
BARCSOYSSR_01_0790	SSR			Gm01	31283375	31283394	Chr01	32580521	32580540	(TA)10	243		TTGAAGGAAAATGGCTTTAAAAAT	TTTTCGAAATGAGTCGGGTC
BARCSOYSSR_01_0791	SSR			Gm01	31299572	31299623	Chr01	32596718	32596769	(TA)26	260		GCACAATGGAAATCACAAGAAA	GGGAAAGAAAGTGAAAGAAAGGA
BARCSOYSSR_01_0792	SSR			Gm01	31431608	31431651	Chr01	32728434	32728477	(AT)22	290		TCCACTAGTTTAATAGCTCGTCCA	GGACATCGACCCTTCCATTA
BARCSOYSSR_01_0793	SSR			Gm01	31447569	31447590	Chr01	32744395	32744416	(AC)11	252		TCAGGCTGACAGAGGAAACTC	CGACTCAGTGCGTAATGCAA
BARCSOYSSR_01_0794	SSR			Gm01	31500294	31500325	Chr01	32797108	32797137	(TA)15	280		TGTGAGAGATGTCACAATAGGAA	TGGAATTGGGACTTTTGGAC
BARCSOYSSR_01_0795	SSR			Gm01	31500773	31500796	Chr01	32797588	32797611	(CA)12	300		TGTTGACCAAGACATTTTAGGCT	TGGTCCAAAAAGTTCAGCAA
BARCSOYSSR_01_0796	SSR			Gm01	31581892	31581915	Chr01	32879160	32879183	(TA)12	225		GATTGACGCAATTGACCAAA	AAAACATGGAAATGGGCAAC
BARCSOYSSR_01_0797	SSR			Gm01	31590213	31590263	Chr01	32887481	32887531	(TAT)17	146		GCCAACTTTTTCGCATTTCT	TGGATAAATATGCCCGTGCT
BARCSOYSSR_01_0798	SSR			Gm01	31590542	31590639	Chr01	32887810	32887907	(TC)24(TA)25	211		CGGAAGCAAACAAAATGGAT	AACCAATCTGGAGAAGAGATGTAA
BARCSOYSSR_01_0799	SSR			Gm01	31667909	31667928	Chr01	32965047	32965066	(AG)10	221		TCATTTCTGACACACCCTCG	TGGACGATTAGACGTTGAGC
BARCSOYSSR_01_0800	SSR			Gm01	31692503	31692529	Chr01	32989641	32989667	(TTA)9	230		CTGTTCATCTGCTAGCTCCATT	CGTTTGGGTGGTTTTAATCG
BARCSOYSSR_01_0801	SSR			Gm01	31693632	31693653	Chr01	32990761	32990790	(GT)5(AT)10	185		TCAATGTTGTAAGCCAGACCC	TCATGGTATGGTATGGTTGTGAA
BARCSOYSSR_01_0802	SSR			Gm01	31694079	31694112	Chr01	32991217	32991240	(TA)12	249		TGGATGACAGGACCAAATCA	AGGAACAACACCAAAGGGG
BARCSOYSSR_01_0803	SSR			Gm01	31703814	31703867	Chr01	33000942	33000995	(ATA)18	213	Glyma.01G099000	CATGGTTGGGTCCAGTTCAT	CACCATACCTTTTCGGTTTCA
BARCSOYSSR_01_0804	SSR			Gm01	31729074	31729093	Chr01	33026202	33026221	(AT)10	233		TTGCCCTCTTTACTCGCTGT	GCAAGGCAATCAATTTGTCA
BARCSOYSSR_01_0805	SSR			Gm01	31732762	31732791	Chr01	33029891	33029918	(TA)14	288		TGCTCTCCTTGAGCTGTATATCAAT	AAATGTCGGCTATTTCTGCAA
BARCSOYSSR_01_0806	SSR			Gm01	31737633	31737678	Chr01	33034764	33034807	(TA)22	296		CGGTTAATCAACTTGCCTGA	TTGGCAAGCTTTGTCTTGTC
BARCSOYSSR_01_0807	SSR			Gm01	31785747	31785780	Chr01	33082884	33082911	(TA)14	145		TTGGTCATGATGCAACTCCA	GCTGTCAGTACCCCTTGTCC
BARCSOYSSR_01_0808	SSR			Gm01	31787226	31787273	Chr01	33084357	33084404	(TA)24	296		GCTTGAAGCACACCGAATTA	ATTTGGGTCCACAGGAATGA
BARCSOYSSR_01_0809	SSR			Gm01	31827509	31827542	Chr01	33124630	33124663	(AT)17	218	Glyma.01G099600	AACTCATCGCACATCCTCAA	GGGGTGCAGGAGTTTTTACA
BARCSOYSSR_01_0810	SSR			Gm01	31886983	31887046	Chr01	33184103	33184166	(AT)32	222		CCTCCAAGTTATTGAGCTGC	CGTGCCTAGTGCAAAACGTA
BARCSOYSSR_01_0811	SSR			Gm01	31899283	31899306	Chr01	33196359	33196382	(ACA)8	294		GAATTGAAGCCTGAATTTTGC	CCTACCTAGTGGGATAAGGCG
BARCSOYSSR_01_0812	SSR			Gm01	31915191	31915210	Chr01	33212269	33212288	(TG)10	298	Glyma.01G099700	CGCTATGCCTTATGGTGGAT	CCAAACTAACCCTTAATGTCTTTG
BARCSOYSSR_01_0813	SSR			Gm01	31957403	31957450	Chr01	33254481	33254528	(AAT)16	191		GTGGCAAATCCTCACCTCAT	TCTTCATATGACAAAATCCGAAAA
BARCSOYSSR_01_0814	SSR	D1a	39.243	Gm01	31964264	31964313	Chr01	33260900	33260949	(AT)25	143		GCGGTACGGCATCTGCAATGACTTT	GCGGAGCCAACCACCTCAGTATC	Sat_346	Song et al. 2004
BARCSOYSSR_01_0815	SSR			Gm01	31968675	31968702	Chr01	33265311	33265338	(AT)14	282	Glyma.01G099800	TTTTAATTAATTCCTCCTTCAAGAAA	TTCGACTAAATTTCCATTATCCTG
BARCSOYSSR_01_0816	SSR			Gm01	31978123	31978152	Chr01	33274759	33274788	(AT)15	243		CGCAAAGATATGGGTTCTCC	AACGAATTCCAGCACACCTC
BARCSOYSSR_01_0817	SSR			Gm01	31993243	31993291	Chr01	33289628	33289649	(TA)11	213		TGAATGAACTCTCTCTCCCTCTC	TGGAGAGACTAAAAGCCACAA		Song et al. 2010
BARCSOYSSR_01_0818	SSR			Gm01	31993243	31993264	Chr01	33289628	33289649	(TA)11	213		TGGAGAGACTAAAAGCCACAA	TGAATGAACTCTCTCTCCCTCTC
BARCSOYSSR_01_0819	SSR			Gm01	32021911	32021962	Chr01	33318295	33318346	(AT)26	248		CCTACCCACATCCAATAGCA	TAAAGTGGGGTGGACCAAAG
BARCSOYSSR_01_0820	SSR			Gm01	32036049	32036090	Chr01	33332433	33332474	(GA)21	230	Glyma.01G100100	GCAAGGCCTAACAAACCGTA	CCCACCAGTTCTCACACACA
BARCSOYSSR_01_0821	SSR			Gm01	32088487	32088508	Chr01	33385094	33385115	(TC)11	230		TCGTTGAAAGAGGTGAGCAA	TCGAACGAATCTTGTTCCTTTT
BARCSOYSSR_01_0822	SSR			Gm01	32144540	32144601	Chr01	33441183	33441244	(CA)16(TA)15	165		GCATAATGCAATTCTTGCACA	ATCCCTCTCCGCTGATCTCT
BARCSOYSSR_01_0823	SSR			Gm01	32169340	32169391	Chr01	33465902	33465965	(TA)6(TG)26	204		TGCATGGACCTGCATTAAAA	TGACAATTGTTTGACGTGTAGAA
BARCSOYSSR_01_0824	SSR			Gm01	32190670	32190701	Chr01	33488772	33488803	(TA)16	296		CAGGTGAGGGATTGAAGCAT	CATGCTCTGCATTTTCAGGA
BARCSOYSSR_01_0825	SSR			Gm01	32213561	32213582	Chr01	33511663	33511684	(TA)11	217		TTGATGATGGTATTGATGATGC	TGTCTCTCCTCCCTAAAGACTTC
BARCSOYSSR_01_0826	SSR			Gm01	32229427	32229464	Chr01	33527529	33527566	(AT)19	259		TGTAATGTGTCCGATCGTTGA	GGTCTCTCACCATGCAAATG
BARCSOYSSR_01_0827	SSR			Gm01	32457613	32457660	Chr01	33755714	33755761	(TA)24	208		AATTTCATCGCCCACAAAAA	AAAACCCGAAACATCGACAG
BARCSOYSSR_01_0828	SSR			Gm01	32499329	32499372	Chr01	33797429	33797472	(AT)22	146		TGAACCAACCTGCAAATCAA	TGCATTACCATCATCATAGGC
BARCSOYSSR_01_0829	SSR			Gm01	32559215	32559268	Chr01	33856386	33856439	(TC)11(TA)16	224		CAAATCCGGCATCAGCTATT	TTAGGGCGTGCAAGATCAAT
BARCSOYSSR_01_0830	SSR			Gm01	32593921	32593965	Chr01	33891092	33891136	(TTA)15	175		AAGTCACATGGGCAAACCTT	CAAAAGGAGCACAACACACA
BARC-051661-11188	SNP	D1A	40.869	Gm01	32600722	32600280	Chr01	33897452	33897893
BARCSOYSSR_01_0831	SSR			Gm01	32610535	32610586	Chr01	33907706	33907757	(TA)26	255		TGGTTCGTTAATTAGGATGTTTGA	CGATGGGTCATCAGGATTTT
BARCSOYSSR_01_0832	SSR			Gm01	32655736	32655797	Chr01	33953250	33953311	(AT)31	271		AACGTGAGCTAAACAATAAAGGAA	CCGGTGTAACGGGATTTTTA
BARCSOYSSR_01_0833	SSR			Gm01	32668803	32668828	Chr01	33966317	33966342	(AT)13	255		TTTCCACACAATCCAAATTCC	CCATAGGAGAACACACTATTTTTCA
BARCSOYSSR_01_0834	SSR			Gm01	32682752	32682777	Chr01	33980266	33980291	(TA)13	291		GGGTCATCCCTGCTAGTGAC	TGTAAGCAAAACCACACACACA
BARC-051659-11186	SNP	D1A	40.869	Gm01	32683711	32683265	Chr01	33980780	33981225
BARCSOYSSR_01_0835	SSR			Gm01	32731140	32731167	Chr01	34028654	34028681	(TA)14	244		GTACGGATTGGGAAATGGGT	ACTTCTTGCGGTGACGAAAT
BARCSOYSSR_01_0836	SSR			Gm01	32735591	32735614	Chr01	34033105	34033128	(AT)12	261		AGCATATGCCCACAATGGAT	CAAGTTAGGGCCAACTATATGGA
BARCSOYSSR_01_0837	SSR			Gm01	32788879	32788898	Chr01	34086254	34086273	(TA)10	225		CAAATTTACTGAGTTGGCATCAA	AACTTTTTGCCTGAACCGC
BARCSOYSSR_01_0838	SSR			Gm01	32790849	32790886	Chr01	34088224	34088261	(TA)19	236		GGGCTGAAAATTAAACGGGT	AAAAACCCTTTCTCGATCAACTT
BARCSOYSSR_01_0839	SSR			Gm01	32814044	32814065	Chr01	34111419	34111452	(TA)11(CA)6	285		TCCTCTTTGTGATGCCAGAA	TGTTCTCTTTGTGCTGGGTG
BARCSOYSSR_01_0840	SSR			Gm01	32817439	32817462	Chr01	34114814	34114837	(GA)12	213	Glyma.01G102400	ACAAAATCCCCCAAAACACA	GATTAGCGGGTTCCTGTTGA
BARCSOYSSR_01_0841	SSR			Gm01	32861704	32861761	Chr01	34159028	34159085	(TA)29	118		CCGGTGTAATTTGATTCATCC	GTGTCACATGTCATCACCTCA
BARCSOYSSR_01_0842	SSR			Gm01	32862006	32862057	Chr01	34159330	34159381	(AT)26	299		CATATTCATCCCCTTCAAATAATTC	TGGAACATCACCCCATAAAA
BARCSOYSSR_01_0843	SSR			Gm01	32991409	32991464	Chr01	34288936	34288991	(AT)28	282		TGCATTCCCTGTGACAATAAA	GCCAGCCTCATTTCTCAAAC
BARCSOYSSR_01_0844	SSR			Gm01	33146883	33146906	Chr01	34447035	34447058	(GAA)8	285		TCAAGCAAAACAGGGAATGA	ACATTTTTGCTGGAACACCC
BARCSOYSSR_01_0845	SSR			Gm01	33166432	33166463	Chr01	34466584	34466615	(TA)16	295		TGAAGGGTGTCCCAAACAAT	TTCCAAACGAGCTCCAAATAA
BARCSOYSSR_01_0846	SSR			Gm01	33180154	33180213	Chr01	34480306	34480365	(TC)11(TA)19	237		TCTAGCCAACGGTGGTTTTT	ACGAAGCTAGCAAAGACGGA
BARCSOYSSR_01_0847	SSR			Gm01	33284821	33284850	Chr01	34584972	34585001	(TA)15	183		CGGTCCTTAAAAGTGCAAGTG	GAATCAATATGTGGTGGGGC
BARCSOYSSR_01_0848	SSR			Gm01	33300379	33300464	Chr01	34600530	34600615	(AT)31(GT)12	238		CGTAACTTTAGGCAACTTCACAA	TTGCCTACGGAGGTTGTCTT
BARCSOYSSR_01_0849	SSR			Gm01	33338261	33338290	Chr01	34638442	34638471	(TA)15	161		TGAGCCGAACTTGAATTGTG	GGACCACAAGGTACGACAAAA
BARCSOYSSR_01_0850	SSR			Gm01	33367417	33367527	Chr01	34722087	34722197	(AAT)15(AAC)22	296		GGCCTTTTGAGTGTCAAACC	GGGAGGCCAAAGAAATGTAAA
BARCSOYSSR_01_0851	SSR			Gm01	33393982	33394023	Chr01	34755889	34755930	(TA)21	250		TGGTGGGATTACATTCATGC	GTCTCCAGTGTGCCCTTGAT
BARCSOYSSR_01_0852	SSR			Gm01	33456044	33456085	Chr01	34818218	34818259	(AT)21	256		GGGCGTCTGTGCTTCTATTT	AAACTATTGGGCAAGCTGGA
BARCSOYSSR_01_0853	SSR			Gm01	33456557	33456612	Chr01	34818755	34818786	(TA)16	242		TTGTTGATGATCGGAATGTCTT	TTGCCCTTCACTCCTTCTTT
BARCSOYSSR_01_0854	SSR			Gm01	33657197	33657250	Chr01	35019380	35019433	(AT)27	243		TTCACATGCCACACAAAAGTT	GTACCATGTTGCTCCCCCTA
BARCSOYSSR_01_0855	SSR			Gm01	33684481	33684500	Chr01	35045677	35045696	(TG)10	277		AATGCATTCTGATTTGCCAT	GATGCAGACTTTGCGAAACA
BARCSOYSSR_01_0856	SSR			Gm01	33758086	33758105	Chr01	35119162	35119181	(AG)10	191		TTGAATAGTTTTGTAAGTTTGGGAAA	TTCGCGGCTAAATGAGAAAT
BARCSOYSSR_01_0857	SSR			Gm01	33858121	33858156	Chr01	35215299	35215334	(AT)18	284		CACACACGCCTTATCACACC	CGAGTTTCATGCAAAACATCAT	SSR0288	Shoemaker et al. 2008
BARCSOYSSR_01_0858	SSR			Gm01	33861551	33861570	Chr01	35218729	35218748	(AT)10	250		TGATTTTCAACACATTTCAGCC	TGTACTTGGAGTTTCCGATGAA
BARC-010955-00796	SNP	D1A	40.869	Gm01	33911974	33911498	Chr01	35269184	35269659			Glyma.01G104700
BARCSOYSSR_01_0860	SSR			Gm01	33934119	33934180	Chr01	35291804	35291865	(AT)31	167		CGTGTGCTTGGTTATTAAAGTTTG	CGTGTATAGAATTAAGAAGGGAAATTG
BARC-059281-15709	SNP	D1A	40.869	Gm01	33974186	33974639	Chr01	35331872	35332324
BARCSOYSSR_01_0861	SSR			Gm01	34027341	34027386	Chr01	35385016	35385071	(TA)5(TG)23	288		CACGCGTAAAGGGAATGTTT	TTTTGGATTGCCAATGTGTG
BARCSOYSSR_01_0862	SSR			Gm01	34042290	34042319	Chr01	35399975	35400004	(TTA)10	269		CGACTCGGCTTGTTTACCAT	TGGATGAAATAAAATCTGGAGGA		Song et al. 2010
BARCSOYSSR_01_0863	SSR			Gm01	34043363	34043402	Chr01	35401048	35401087	(TA)20	294		TGTCGGTGGCACTAATCAAA	AAAATGTGAGCGACCGACTT
BARCSOYSSR_01_0864	SSR			Gm01	34056269	34056290	Chr01	35413952	35413973	(TA)11	146		AGGGTCTTGCTGCTAACCAA	GGGATTTGGATCACACCACT
BARCSOYSSR_01_0865	SSR			Gm01	34059945	34059970	Chr01	35417628	35417653	(AT)13	293		CCAGCAGGGATAGATCCAGA	CCTCCTCCCTTAGGACCCTT
BARCSOYSSR_01_0866	SSR			Gm01	34070465	34070486	Chr01	35428148	35428169	(TA)11	206		CCAAGACCTAATCATGATCGAA	TGGGAAGCTAATATATATGAACCAA
BARCSOYSSR_01_0867	SSR			Gm01	34090434	34090475	Chr01	35448111	35448152	(TA)21	296		CTTGATCTGGTGAAGAATATGAGA	GTGGCAGATGTTCTCCTCCT
BARCSOYSSR_01_0868	SSR			Gm01	34113376	34113409	Chr01	35471053	35471086	(AT)17	226		GCCCTGGAGAAGGTAGACAG	TATTTTCACGAGGCCAGGAG
BARCSOYSSR_01_0869	SSR			Gm01	34120503	34120522	Chr01	35478180	35478199	(AG)10	90		TGCATGTTTGAGGAGCTTTG	TTCCCCCTGGTCTCTCTCTT
BARCSOYSSR_01_0870	SSR			Gm01	34121392	34121439	Chr01	35479069	35479116	(AT)24	193		TATGGTGGCAGGTCGTTACA	CTCTTCCCTTTTCATTCTTTTCA
BARCSOYSSR_01_0871	SSR			Gm01	34241781	34241822	Chr01	35599774	35599815	(AT)21	249		TCCCGTTCCACTAATCCGTA	TTGTGTTAATTTGATTTGCGATT
BARCSOYSSR_01_0872	SSR			Gm01	34242927	34242948	Chr01	35600920	35600941	(AT)11	199		ATTGCCAGGCGATATGTAAA	TCCCGTTTAACTTGGGTCTG
BARCSOYSSR_01_0873	SSR			Gm01	34279333	34279356	Chr01	35637326	35637349	(TA)12	207		TGCAAGTGAAGCAACGTTTT	CGGTGAGAATAAGGGCCTAC
BARCSOYSSR_01_0874	SSR			Gm01	34293149	34293176	Chr01	35651142	35651169	(TA)14	93	Glyma.01G105500	GCCAACTGTCTATGAAACAGCA	TCACAACCTTCGATTCCCTC
BARCSOYSSR_01_0875	SSR			Gm01	34324608	34324637	Chr01	35682601	35682630	(AT)15	241		CTTTAAAAGTATTCACGAACAACAAT	CCTCGGAATTTATGTGACATTT
BARCSOYSSR_01_0876	SSR			Gm01	34324763	34324816	Chr01	35682756	35682809	(TAT)18	296		TGTCACATAAATTCCGAGGTACA	AACAAGAAGACAAAAATGGTGAA
BARCSOYSSR_01_0877	SSR			Gm01	34326078	34326104	Chr01	35684072	35684098	(AAT)9	144		ATTTAGATGCCACACACCCC	AAAGATTGTTCGATTTGAAGTGA
BARCSOYSSR_01_0878	SSR			Gm01	34334551	34334596	Chr01	35692545	35692592	(TA)24	169		TGACTTAAGCAAAATGACTTCCC	TCCAATGCAATTGACTCATCT
BARCSOYSSR_01_0879	SSR			Gm01	34362596	34362621	Chr01	35720593	35720618	(TA)13	261		TGATTGACCACTTCATGATTACA	TATGTCCAAGTTATATACAAATGCAA
BARCSOYSSR_01_0880	SSR			Gm01	34441883	34441926	Chr01	35814242	35814289	(AT)24	214		GTTTGCACGAACCACACAAC	TGATAGGCACCTTGCGTCTA
BARCSOYSSR_01_0881	SSR			Gm01	34463919	34463960	Chr01	35836281	35836322	(AT)21	274		TCATGATGAATTTTGTGGCA	CACAAGCTAATAAAAATGACCCA
BARCSOYSSR_01_0882	SSR			Gm01	34482973	34483030	Chr01	35855335	35855392	(TA)29	265		TTTGGTTGAAAATGCAAATGTT	CACAGCTAAAAGGGGTCCAA
BARCSOYSSR_01_0883	SSR			Gm01	34487331	34487356	Chr01	35859693	35859718	(TA)13	200		AATGCAGTAACAAAAATCAAATGTT	ATGAAATTTTTCGCCCACAC
BARCSOYSSR_01_0884	SSR			Gm01	34488200	34488269	Chr01	35860562	35860631	(TA)35	286		TTGAGCTGAAATGGGTGTGA	AATCATGTTCCACGCACAAA
BARCSOYSSR_01_0885	SSR			Gm01	34491275	34491296	Chr01	35863637	35863658	(AT)11	292		TCCCCTCCCTTGATACTTTTT	AACCATTTTTACACATAAATTGAAACT
BARCSOYSSR_01_0886	SSR			Gm01	34494450	34494503	Chr01	35866812	35866865	(AT)27	293		CCTAAAAATCAAATTGTTTACCTCA	CAGGGATGAATCTGTTCATTTT
BARCSOYSSR_01_0887	SSR			Gm01	34514123	34514154	Chr01	35886669	35886700	(TA)16	213		TTGACGAGCTGACTACCGTG	CGGTCGTGGCTAGAGTGAA
BARCSOYSSR_01_0888	SSR			Gm01	34549174	34549200	Chr01	35921722	35921748	(TAT)9	274		GGGTATGCTTGATTGTGAGGA	ACACGACAACTTAACAATAAATGTG
BARCSOYSSR_01_0890	SSR			Gm01	34660419	34660444	Chr01	36033710	36033735	(TA)13	287		GAAAAGTGCTGAAGCCCAAC	TCCCAAGGCATGTTTAGATTTC
BARCSOYSSR_01_0891	SSR			Gm01	34664780	34664805	Chr01	36038071	36038094	(TA)12	286		GGCATTAGGTGTGCAAAATG	TGTGAATAGAACATCAATAATCCAGA
BARCSOYSSR_01_0892	SSR			Gm01	34722432	34722469	Chr01	36095672	36095709	(AT)19	268		CCCAAGTTCATTTCTCTGCTG	CAAAGGTTTGATCCTTTTGCTT
BARCSOYSSR_01_0893	SSR			Gm01	34787681	34787734	Chr01	36160921	36160974	(AT)27	101		TTATCACGGATGAAAACCTGG	AAAAGCGTAAAAGGGAAGCC
BARCSOYSSR_01_0894	SSR			Gm01	34827847	34827888	Chr01	36199663	36199704	(ATA)14	257		TGATCATGCTGTTCATGGCT	ATATTTTTCTTCGGTGTAGAAGATTT
BARCSOYSSR_01_0895	SSR			Gm01	34927649	34927670	Chr01	36299464	36299485	(TA)11	139		TTAGAGTTGCGTCGGAAACA	TCAAATTGTGAGACAAACCAATG
BARCSOYSSR_01_0896	SSR			Gm01	35284600	35284623	Chr01	36659856	36659879	(TTC)8	300		CAACCAAGGCTCTCAAATCA	GACCTCGATCAAGGGGTATG
BARCSOYSSR_01_0897	SSR			Gm01	35328690	35328739	Chr01	36703946	36703995	(TA)25	254		GCTCAAATATTGGTCACGCA	TGGACAAAATTGACACAAACAA
BARCSOYSSR_01_0898	SSR			Gm01	35329257	35329326	Chr01	36704513	36704582	(TA)35	276		CAGAGGATTGTATAACCAAACATGA	CAAATGGCATCACCCATAGA
BARCSOYSSR_01_0899	SSR			Gm01	35399498	35399559	Chr01	36774656	36774717	(AT)31	274		AAAAGAATTTCTATACCGACTTATGAA	ATTGTCTAAAGCCCGAACCA
BARCSOYSSR_01_0900	SSR			Gm01	35415418	35415467	Chr01	36790576	36790625	(AT)25	299		CCCTAACAATGATCATCTTCTTCC	TGTTCCAAAGTAATTAAAACTCAAAA
BARCSOYSSR_01_0901	SSR			Gm01	35430802	35430863	Chr01	36805960	36806021	(TA)31	259		GCCTTTGAGGAGGAATGTGA	TGATGCTAGCTCAGATGGTGTT
BARCSOYSSR_01_0902	SSR			Gm01	35468560	35468605	Chr01	36843718	36843763	(AT)23	288	Glyma.01G107900	TCACACCAGTTGATCCGAAC	GGCCTTTTCCTTGTAGCCTT
BARCSOYSSR_01_0903	SSR			Gm01	35473598	35473637	Chr01	36848756	36848795	(TTTA)10	174		TCGACTTTGTTGGGGTCATT	AAATTCATTGGATGTCTTTGGAA
BARCSOYSSR_01_0904	SSR			Gm01	35489608	35489659	Chr01	36864766	36864792	(ATA)9	259		TGAAGATTTGAACTTTGATGGC	AAATCAAGCTGAAGCTACATGG
BARCSOYSSR_01_0905	SSR			Gm01	35564726	35564757	Chr01	36940085	36940116	(ATAC)8	257	Glyma.01G108100	CTTTGGTTCGTGCAAAGGTT	ATCTTTGCCCTGTGCTTGAT
BARCSOYSSR_01_0906	SSR			Gm01	35595270	35595311	Chr01	36970724	36970765	(TA)21	290	Glyma.01G108300	TTTTGTTTCTTTGTATTTTTCCCA	AAAGTCGACCATCCCTCTCA
BARCSOYSSR_01_0907	SSR	D1a	40.15	Gm01	35607555	35607623	Chr01	36983009	36983077	(TTA)23	233	Glyma.01G108400	GCGTAGCAAATTGGTTTTC	GCGGGCAAGTCTTACTATATTGAGAT	Satt603	Cregan et al. 1999
BARCSOYSSR_01_0908	SSR			Gm01	35608771	35608824	Chr01	36984225	36984278	(AT)27	247	Glyma.01G108400	TTCTGATATACATGCCTGCGTT	TCTGCGTGCTACGGTCTATG
BARCSOYSSR_01_0909	SSR			Gm01	35609379	35609408	Chr01	36984833	36984862	(AT)15	250	Glyma.01G108400	CGTACCCAATTCTCACATGC	TCGTTCAGTCCACTTGTAAATGA
BARCSOYSSR_01_0910	SSR			Gm01	35610325	35610352	Chr01	36985779	36985806	(AT)14	219	Glyma.01G108400	GCCAACGAAGAAGCTAGCAC	GTTGCTCGGAGTCTTTCCCT
BARCSOYSSR_01_0911	SSR			Gm01	35610492	35610533	Chr01	36985946	36985987	(AT)21	223	Glyma.01G108400	GGAAAGACTCCGAGCAACAA	GGCGAAAATTCAATTGCTTC
BARCSOYSSR_01_0912	SSR	D1a	38.793	Gm01	35652134	35652175	Chr01	37027631	37027672	(AAT)14	223		GCCCGTACAGATTGAAACACAGAC	GGACAGTCAAGGAGTTACTTCAAA	Satt515	Cregan et al. 1999
BARCSOYSSR_01_0913	SSR			Gm01	35669491	35669536	Chr01	37045005	37045050	(TA)23	290		CAGTGAGACACCGCAAATGA	CCGCATACTCACGTAAACACA
BARCSOYSSR_01_0914	SSR			Gm01	35669704	35669745	Chr01	37045218	37045259	(AT)21	256		TGTGTTTACGTGAGTATGCGG	CAATTGAGAAAAACACAGGGAT
BARCSOYSSR_01_0915	SSR			Gm01	35684706	35684765	Chr01	37054696	37054755	(AT)30	271		CGGAAAATTGTTAGCCACAAG	TGGGTTAAGTGGAGGACATATTG
BARCSOYSSR_01_0916	SSR			Gm01	35735490	35735519	Chr01	37101634	37101663	(TTC)10	182		CTGCGAGGAGTACCCACACT	CTTGCCCATTCCAAATGACT
BARCSOYSSR_01_0917	SSR			Gm01	35832495	35832520	Chr01	37198340	37198365	(AT)13	258		CACATAAGGAGCAAATCATGGA	ACTACGCAAAGCTTGCACCT
BARC-065325-19338	SNP	D1A	38.878	Gm01	35840719	35840985	Chr01	37206565	37206830
BARCSOYSSR_01_0918	SSR			Gm01	35842203	35842248	Chr01	37208048	37208093	(TA)23	294		TTGGTGGTATTAGTGGGTTGC	CACACATACCTAAAGATTGGTCC
BARCSOYSSR_01_0919	SSR			Gm01	35870582	35870677	Chr01	37236412	37236507	(CT)21(AT)27	266		CCTTTCATTTTAATCTAATGGTTGAGA	TTGATTGAGGTGTTGGTGTTT
BARCSOYSSR_01_0920	SSR			Gm01	35962655	35962682	Chr01	37328571	37328598	(AT)14	132		CATTGGTAAAATGCACAAAAGTT	AAATTGCTTAGCTGAATTGTTTTT
BARCSOYSSR_01_0921	SSR			Gm01	35981456	35981511	Chr01	37347372	37347427	(TA)28	292	Glyma.01G109800	GCAAATTTGGACAGCAGTGT	CCGGTGACTGGGTAGAATTT
BARCSOYSSR_01_0922	SSR			Gm01	36026213	36026244	Chr01	37392139	37392170	(TA)16	256		GCCATTCCAGTCTCCACAAT	CGAACTTTTATCATCGGTAATCC
BARCSOYSSR_01_0923	SSR			Gm01	36026426	36026470	Chr01	37392352	37392396	(AAT)15	273		AACCAAGAACTAAAAAGATGCAAA	TGGTGTGACCACAATGTGAC
BARCSOYSSR_01_0924	SSR			Gm01	36044520	36044545	Chr01	37410446	37410471	(CT)13	184		TTTCAAAAATTTCCTCCCCC	CGACGATGAGTCGTTTGAGA
BARCSOYSSR_01_0925	SSR			Gm01	36151009	36151062	Chr01	37516795	37516848	(TC)12(TA)15	201	Glyma.01G110400	TCATTTAACTTTTCCATAAGCACC	GCATGCAACAAAAGAAGCAA
BARCSOYSSR_01_0926	SSR			Gm01	36153021	36153068	Chr01	37518807	37518854	(TA)24	244		AAACGTGAATTATGGCTTTGA	AGTTTGTGTGTATTCACTCCCC
BARCSOYSSR_01_0927	SSR			Gm01	36173085	36173134	Chr01	37538871	37538920	(AT)25	220		CACTCCCGCGAACACATA	CACAAACCCCTTCTTCTCTTG
BARCSOYSSR_01_0928	SSR			Gm01	36277085	36277116	Chr01	37642871	37642902	(TC)16	242		TGTTGAAGGACAACTTCATTCG	CCATCTCGGGCAAGAATTA
BARCSOYSSR_01_0929	SSR			Gm01	36286294	36286353	Chr01	37652080	37652139	(AT)30	269		AACCCAACAACAACCTGCAC	TTGAGGAACAATTCTGATGAGC
BARCSOYSSR_01_0930	SSR			Gm01	36295713	36295786	Chr01	37661499	37661572	(AT)26(AC)11	216		TGGATGCAACTTTTCTCGAAT	GATAGTGCGAAACAATGCCA
BARCSOYSSR_01_0931	SSR			Gm01	36312726	36312767	Chr01	37678512	37678553	(AT)21	282		TGGCCTTTGAACACATTAGC	CAAAATTTGCTGATTGCTTTT
BARCSOYSSR_01_0932	SSR			Gm01	36328668	36328687	Chr01	37694454	37694473	(TA)10	286		AAAGGCCCCAATATTTGCAT	AAGATGTTGCATGGGAAAGG
BARCSOYSSR_01_0933	SSR			Gm01	36335703	36335768	Chr01	37701489	37701554	(AT)33	146	Glyma.01G111200	AAAAAGGAGCCTCACCAACC	TTTTGTTGGGGAAAAGTTGC
BARC-060767-16867	SNP	D1A	37.971	Gm01	36366227	36366591	Chr01	37732014	37732377
BARCSOYSSR_01_0934	SSR			Gm01	36392905	36392930	Chr01	37758691	37758716	(AT)13	266		AGGCTCGTCAACCCTTTTCT	TCTGAAGGTCATAGAGGCTCATC
BARCSOYSSR_01_0935	SSR			Gm01	36397967	36397998	Chr01	37763753	37763784	(AT)16	277		TGAGAATAATTCGGTGGTCAAA	AAAAGACTAGGAGAAATGTTACGAA
BARCSOYSSR_01_0936	SSR			Gm01	36399518	36399599	Chr01	37765304	37765385	(AT)21(AG)20	194		GGAGGGATCAAATTACACCG	CATTGCCACCAACATAATCG
BARCSOYSSR_01_0937	SSR			Gm01	36406139	36406180	Chr01	37771925	37771966	(TA)21	272		AGATTCACATGGTTCAGGGG	TCAATTTTACTCCCTAGCAAATGA
BARCSOYSSR_01_0938	SSR			Gm01	36416016	36416073	Chr01	37781802	37781859	(CA)29	236		TCATCATTTTCCACAACATTCC	TTGGCCTGAAGGGTTGAGTA
BARCSOYSSR_01_0939	SSR			Gm01	36449938	36449999	Chr01	37815821	37815882	(AT)31	196		TCAGTTAACCCCTCTCTCACTCTC	AAAGAATTTTGAAAAAGGAGAAAAA
BARCSOYSSR_01_0940	SSR			Gm01	36454090	36454157	Chr01	37819973	37820040	(TA)34	238		TGTGTTGCTTTTGCATCAAGT	CCACTTTAAATATCTGTCATTTACGAA
BARCSOYSSR_01_0941	SSR			Gm01	36473958	36473991	Chr01	37839839	37839872	(AT)17	236		AAAAATTTATGCGCATTTTCA	TACCCCACAATTTCTAGCGG
BARCSOYSSR_01_0942	SSR			Gm01	36501666	36501709	Chr01	37867547	37867590	(TA)22	291		GGCCTAGAAGAACAAAAATGGA	GGCATAACCAAAAATTCGTGA
BARCSOYSSR_01_0943	SSR			Gm01	36503987	36504046	Chr01	37869868	37869927	(AT)30	278		CAAGAGCGGATTTCGGTAGT	CCTAAAGTTTCGAATAATTCACTGC
BARCSOYSSR_01_0944	SSR			Gm01	36511638	36511664	Chr01	37879276	37879302	(ATT)9	299		TCGAGTATATCTCCTCCTCCTCC	CAGTTAACAACCCTTCGATTCT
BARCSOYSSR_01_0945	SSR			Gm01	36511992	36512051	Chr01	37879630	37879689	(TA)30	295		AAATTTACGGCTAATAAATCCTTATG	GGATACATAATTACCCGTTGTTGA
BARCSOYSSR_01_0946	SSR			Gm01	36513039	36513102	Chr01	37880677	37880740	(AT)32	241		TCAATCCCAAAGGCTGAAGT	GGGGAATCTAGGATTTATCTTTCG
BARCSOYSSR_01_0947	SSR			Gm01	36513428	36513453	Chr01	37881066	37881091	(AT)13	207		CAGCATAATTTTTCGTGTTTTCA	GCCGAGGCAATTATATCCAA
BARCSOYSSR_01_0949	SSR			Gm01	36543190	36543239	Chr01	37910081	37910130	(TA)25	234		TTTGTTGGTTTCTTGTTTACAAATG	TGTGAAAATTAGCTTTAGGTATGAAA
BARCSOYSSR_01_0950	SSR			Gm01	36547236	36547259	Chr01	37914127	37914150	(TAT)8	181	Glyma.01G111900	TGTGTAAACCACACATGCCC	CATGGTGTGTGACGGAAGAG
BARCSOYSSR_01_0951	SSR			Gm01	36550167	36550226	Chr01	37917057	37917116	(AT)30	272		TCTTAGGCATTAAACTGAAATTTTG	TTTGGCTATCCATTAAAAACAATG
BARCSOYSSR_01_0952	SSR			Gm01	36613133	36613172	Chr01	37979670	37979709	(AT)20	238		CCTCCCCCTCGTTAGAAAAC	TTTGGCGCACAAATAGAATG
BARCSOYSSR_01_0953	SSR			Gm01	36675672	36675697	Chr01	38042209	38042234	(TA)13	255		TTCGTGTGGTGTGGAATTTG	TGAGGTCGCACCTTAGGACT
BARCSOYSSR_01_0954	SSR			Gm01	36710581	36710618	Chr01	38077118	38077155	(AT)19	251	Glyma.01G112300	TGGCCTTATAGTCTTTGTAGTTGA	GCATGCTCAATTGGTTTACAA
BARCSOYSSR_01_0955	SSR			Gm01	36772334	36772359	Chr01	38138871	38138896	(TA)13	277		TTTGAGCCGGAGACATTTTT	AGGGGAAGAAAGGATATGCG
BARCSOYSSR_01_0956	SSR			Gm01	37032442	37032491	Chr01	38398746	38398795	(TA)25	172		TCATTCCAGACCCCATTCAT	ATGGGCACGGTATCAATCAT
BARCSOYSSR_01_0957	SSR			Gm01	37060521	37060542	Chr01	38426825	38426846	(AC)11	207		AGCTCTTGGTGTGGGTTCAT	TCCGCAAAGGTTTAACAGAGA
BARCSOYSSR_01_0958	SSR			Gm01	37116870	37116893	Chr01	38491435	38491458	(TG)12	149		AACCAATCACGTGTGAGCAA	CACTTTCCCTCACGGTTTCT
BARCSOYSSR_01_0959	SSR			Gm01	37165923	37165942	Chr01	38540268	38540287	(TA)10	264		GCGATGAACCAAACCAACTT	TTAGGGCCACAAGGTATGAAA
BARCSOYSSR_01_0960	SSR			Gm01	37189814	37189839	Chr01	38564159	38564184	(AT)13	275		GGTATGGCTGTTGGAATTGG	TTTTGCTATCACACATGCCA
BARCSOYSSR_01_0961	SSR			Gm01	37216562	37216609	Chr01	38591546	38591593	(AT)24	175		CCTTTATGATGCTTTGAGTTCTCT	CGTAATGTGTTTTGGTGCTCA
BARCSOYSSR_01_0962	SSR			Gm01	37230104	37230139	Chr01	38605104	38605139	(AT)18	229		ATGACCAGAAAGGGGGAAAA	TGAATAAACTGGCAGCAAAAA
BARCSOYSSR_01_0963	SSR			Gm01	37237440	37237487	Chr01	38612440	38612487	(TA)24	263		GGGCCTATAAACCAACCGAT	TTAATTAAAAAGCAAGCTTTAGGC
BARCSOYSSR_01_0964	SSR			Gm01	37338455	37338506	Chr01	38713481	38713532	(AT)26	226		AAAGGATTGCTCACTGGGTG	TCAACATGGTCCAAACATGC
BARCSOYSSR_01_0965	SSR			Gm01	37374988	37375011	Chr01	38750054	38750077	(AT)12	227		TCATGTTAAAACTTCACACACACA	ACACCCCCACATAACGTTTC
BARCSOYSSR_01_0966	SSR	D1a	37.886	Gm01	37385196	37385255	Chr01	38760262	38760321	(TAT)20	211		ACACTAAACTAATCCGATGAAAAACA	GTACGTACCATTGGACAACTCTG	Satt295	Cregan et al. 1999
BARC-057643-14873	SNP	D1A	41.578	Gm01	37390882	37390493	Chr01	38765560	38765948
BARCSOYSSR_01_0967	SSR			Gm01	37395126	37395173	Chr01	38770192	38770239	(TA)24	114		GGAAAGACCTCATTGATTGAAAA	CAAATATTACACCGGCGTCC
BARCSOYSSR_01_0968	SSR			Gm01	37471648	37471689	Chr01	38848622	38848663	(TA)21	281		GACTTCCTTGTGGCTTCTGC	AACCAGAACCAGTACCACTGC
BARCSOYSSR_01_0969	SSR			Gm01	37557490	37557537	Chr01	38934895	38934942	(TC)11(TG)13	261		GGTGTGTGTTTCTGTGGGTG	TCCTATCATCAGTCCCGACC
BARCSOYSSR_01_0970	SSR			Gm01	37592381	37592428	Chr01	38956650	38956697	(AT)24	291		AGGATGGATTGTTGCTCACC	TGACTGTCAAGTTCCCAACAT
BARCSOYSSR_01_0971	SSR			Gm01	37622986	37623021	Chr01	38991916	38991951	(AT)18	211		AGGATGGATTGTTGCTCACA	TGAGTGGTGAAACCTTGAAAA
BARCSOYSSR_01_0972	SSR			Gm01	37626774	37626839	Chr01	39000215	39000280	(AT)33	175		TTTGCTTGGTTGCTTCACAC	CAAAATTCAATTCGCCCACT
BARCSOYSSR_01_0973	SSR			Gm01	37830209	37830232	Chr01	39203697	39203738	(AT)12(GT)9	162		TAAAACAAGCACAAGCACGG	GCATACATACACACACACACACAC
BARCSOYSSR_01_0974	SSR			Gm01	37867221	37867270	Chr01	39241436	39241485	(AT)25	245		AAGCTTGGTCATTCACACCA	CAGACAAAATATATGCCTCTCCC
BARCSOYSSR_01_0975	SSR			Gm01	37911096	37911137	Chr01	39285311	39285352	(TA)21	278		GTGCACTTTGCACAGCACTT	TGGAAAAGCAAATTCAAGGG
BARCSOYSSR_01_0976	SSR	D1a	40.889	Gm01	37913781	37913858	Chr01	39294053	39294130	(ATA)26	251	Glyma.01G114000	GGGCATGCATAATCTCTCTGCAAC	GCGGGGATATTTATTGATTTAGT	Satt254	Cregan et al. 1999
BARCSOYSSR_01_0977	SSR			Gm01	37917049	37917070	Chr01	39297321	39297342	(AT)11	207	Glyma.01G114000	AGCAAAATCCCCCAGAGACT	ACAAAAAGCACCCTCTCCCT
BARCSOYSSR_01_0978	SSR			Gm01	37961138	37961177	Chr01	39340538	39340577	(AT)20	160		TGTGTTGGGTTAGGGTTAGGA	AAATTTGTGTCCAACCTCTTTTT
BARCSOYSSR_01_0979	SSR			Gm01	37967924	37967981	Chr01	39347296	39347353	(AT)29	260		GATCGACAAGTCTATTTGGGG	GGTCTAGTGGGTCAAGTGCC
BARCSOYSSR_01_0980	SSR			Gm01	38004696	38004719	Chr01	39384067	39384090	(TA)12	92		CATCCACCAAATAAGGCACA	CTTTTGTTGGAGCCGCTAAG
BARC-061099-17047	SNP	D1A	41.578	Gm01	38072058	38072417	Chr01	39451474	39451832
BARCSOYSSR_01_0981	SSR			Gm01	38205169	38205194	Chr01	39584499	39584524	(TA)13	297		CTCAAGTGAAGCGAAACCGT	CTGGCTTGTTGACCTGGTG
BARCSOYSSR_01_0982	SSR			Gm01	38219664	38219758	Chr01	39598994	39599041	(GT)24	273		TCATCTCACTTTTGTATAAGATGTTTC	TGCATGTGATCTATGTGAAAAGAA
BARCSOYSSR_01_0983	SSR			Gm01	38225235	38225280	Chr01	39604565	39604610	(TA)23	287	Glyma.01G114500	GCAAGTCCAGAAAGGGTTGA	TGAATATATGTGTGTGCGTGTG
BARC-058095-15093	SNP	D1A	42.93	Gm01	38229472	38229103	Chr01	39608434	39608802
BARC-062007-17609	SNP	D1A	41.578	Gm01	38259392	38258945	Chr01	39638290	39638736
BARCSOYSSR_01_0984	SSR			Gm01	38267629	38267662	Chr01	39646973	39647006	(TA)17	265	Glyma.01G114700	TACCCAACAGGCAAGAGGTC	CATTAGCTTGGACAGATTCAACA
BARCSOYSSR_01_0985	SSR			Gm01	38313656	38313711	Chr01	39693000	39693055	(AT)28	158		GAGCCAAATTTCCTGCACAC	TGTTGCATTTTCTTTGCTGC
BARCSOYSSR_01_0986	SSR			Gm01	38393002	38393057	Chr01	39772344	39772399	(AT)28	252		AAGCCACATGGATTGACAAA	CACATTCGTCAAACATTAATCCA
BARCSOYSSR_01_0987	SSR			Gm01	38400328	38400351	Chr01	39779670	39779693	(ATT)8	218		TCTGGTTGGTAGAACCTGTGG	GCCTTCAGCTAGTGCCTACG
BARCSOYSSR_01_0988	SSR			Gm01	38400631	38400729	Chr01	39779973	39780071	(TTG)16(TTA)17	221		TTTCTTGTGCTACCACGCAT	CACCACCTACACACACCAGG
BARCSOYSSR_01_0989	SSR			Gm01	38403289	38403316	Chr01	39782631	39782658	(AT)14	296		CACTCTCCAGGGCCATTAAC	CGTGCAATGCATACTAACATATC
BARCSOYSSR_01_0990	SSR			Gm01	38405855	38405881	Chr01	39785197	39785241	(TTG)9(TTA)6	299		GCCGGGAGTGAACATTAAGA	CACCAATGTAACCGCATGAA
BARCSOYSSR_01_0991	SSR			Gm01	38547162	38547193	Chr01	39932172	39932203	(TA)16	299		GGGACAGAGCCAAAGATGTA	CCCACCCTTCTCTGTCAAAT
BARC-064145-18570	SNP	D1A	41.578	Gm01	38564108	38564467	Chr01	39957610	39957968
BARCSOYSSR_01_0992	SSR			Gm01	38566779	38566836	Chr01	39960280	39960337	(TA)29	251		TGACGAAAGGAGGAACAGGT	AACTCCCCTTAAGTTCAACACC
BARCSOYSSR_01_0993	SSR			Gm01	38573916	38573965	Chr01	39967417	39967466	(AT)25	262		TTCTCCTTCTAGTGTGAATGTTGA	TGTTTTGCTATTTGCTATTTTTAGTT
BARCSOYSSR_01_0994	SSR			Gm01	38575956	38576023	Chr01	39969457	39969524	(AT)34	295	Glyma.01G115500	TTTTCCGAGAATTCATCATGC	CGTTGGATTTTCGCATGTC
BARCSOYSSR_01_0995	SSR			Gm01	38578523	38578580	Chr01	39972024	39972081	(TA)29	247		AATCGACGATGGCTACAAGG	TGGCCTCACTCACACATCTC
BARCSOYSSR_01_0996	SSR			Gm01	38617252	38617279	Chr01	40010743	40010770	(TA)14	214		CGCGATTTGAACTTGATTGA	TTCTTTGAATGAAACAACAAGAATTT
BARCSOYSSR_01_0997	SSR			Gm01	38619860	38619911	Chr01	40013350	40013401	(AT)26	187		AAACTCACAAAATAGAAACCATTCA	CCGCAACAATCTCAATCGTA
BARCSOYSSR_01_0998	SSR			Gm01	38663434	38663503	Chr01	40042685	40042754	(AT)35	276		GGACCAAAATCAACACCGTT	TTCTTTTGATGCTTGTGATGC
BARCSOYSSR_01_0999	SSR			Gm01	38671798	38671843	Chr01	40051049	40051094	(AT)23	299		GGCTAAGGCAATTGGGTAAA	CGCTTTATTTTCATGTTCATTTG
BARCSOYSSR_01_1000	SSR			Gm01	38691889	38691940	Chr01	40071140	40071191	(TA)26	281		TTCATTTATTTTCATTTTTCAATGG	CCCGAGTAAATATTGGTGGG
BARCSOYSSR_01_1001	SSR			Gm01	38704454	38704481	Chr01	40083705	40083732	(TC)14	235	Glyma.01G116000	GGGGTTGAATTTCTTGGCTT	TGAGGCCACCGTAAACAAAT
BARC-052895-11671	SNP	D1A	42.241	Gm01	38731511	38730928	Chr01	40111164	40111746
BARCSOYSSR_01_1002	SSR			Gm01	38744362	38744440	Chr01	40124597	40124675	(CTAT)8(TA)25*	215		ACCGCTAGGATGTATGTGGC	TGCAAGCTAAAGAAGATTGATTTTT
BARCSOYSSR_01_1003	SSR			Gm01	38763365	38763404	Chr01	40143600	40143639	(AT)20	218	Glyma.01G116300	TAAAGAGGATGAACGTGGGC	AAAAACGGGATTCAAAGCCT
BARCSOYSSR_01_1004	SSR			Gm01	38775849	38775872	Chr01	40156084	40156107	(TA)12	293	Glyma.01G116500	CCCTCTTTGAATAAGAAGATAAAATAA	CCCACACTCTCCACAATCCT
BARCSOYSSR_01_1005	SSR			Gm01	38811074	38811117	Chr01	40191309	40191352	(AT)22	278		TACCAAAAACGTGCCCAAAG	AGCCTGGATTGTAAATCGGA
BARCSOYSSR_01_1006	SSR			Gm01	38811939	38811990	Chr01	40192174	40192225	(TA)26	230	Glyma.01G116700	ACCACAATCTGTCACACGGA	TTGGTGCCCCATAAAAGAAG
BARCSOYSSR_01_1007	SSR			Gm01	38814046	38814107	Chr01	40194281	40194342	(TA)31	170	Glyma.01G116700	TTGTTTTAATTGGTGCAGCG	GTTGCACACATTGCCATTTC
BARC-055131-13049	SNP	D1A	42.227	Gm01	38837876	38838570	Chr01	40218313	40219006
BARCSOYSSR_01_1008	SSR	D1a	41.188	Gm01	38841716	38841790	Chr01	40222152	40222226	(ATA)25	175		GGGATTAGGTTTATGGAAGTTTATTAT	GGGTCATTAAAACGATCAGTAAGA	Satt179	Cregan et al. 1999
BARCSOYSSR_01_1009	SSR			Gm01	39107259	39107282	Chr01	40487515	40487538	(ATA)8	227		GAAAATGTCTTTGATCAGATGGG	CTGCAGCTATGGGGTAAGGA
BARCSOYSSR_01_1010	SSR			Gm01	39121334	39121357	Chr01	40501874	40501897	(AT)12	149		TCTCTTCGGAACCTCAAGGA	GCGCTCATGTATTTAAGCAGTG
BARCSOYSSR_01_1011	SSR			Gm01	39205323	39205354	Chr01	40586042	40586073	(AT)16	234		ATGGATTTGCAAGTGAAGCC	GCAACACTTAAGGGCCACAT
BARCSOYSSR_01_1012	SSR			Gm01	39241921	39241946	Chr01	40622640	40622665	(TG)13	231		CAAATGCGCTCACAAGAGAA	GTGGCAAATCTGAAGCATGA
BARCSOYSSR_01_1013	SSR			Gm01	39262754	39262803	Chr01	40643473	40643522	(AT)25	234	Glyma.01G117900	GCCCATATGAGATTCATGGC	CAGAGTCCGAAGCAACATAGC
BARCSOYSSR_01_1014	SSR			Gm01	39284447	39284488	Chr01	40665371	40665412	(TA)21	300		CATTTGTTGATTTTTCTATTTGAGAGA	ATGAATGGGCAGTAGCTGGT
BARCSOYSSR_01_1015	SSR			Gm01	39402075	39402138	Chr01	40783600	40783663	(TA)32	262	Glyma.01G118400	GGCTGAGAAATTGGCTGAGA	TGTAACACCACATTCTCCTGAA
BARCSOYSSR_01_1016	SSR			Gm01	39414954	39414999	Chr01	40796479	40796524	(TA)23	223		TTGGAGTGCATGTATCTTTTGA	TCATTAGTGTTGGTCCGGTG
BARCSOYSSR_01_1017	SSR			Gm01	39421256	39421295	Chr01	40803140	40803179	(TA)20	278		GAAGGAGAACTTGTGGGCAA	GATCGGAAATGAATGGCATC
BARCSOYSSR_01_1018	SSR			Gm01	39423531	39423578	Chr01	40805415	40805462	(TA)24	168		CATCTCTCACTCACTCACACACA	CCGCTGAGATAATACCCGAA
BARCSOYSSR_01_1019	SSR			Gm01	39587000	39587037	Chr01	40961484	40961521	(AT)19	180		AGACATTGTCGTTGCTCAAGAT	AAACGCTTTCCATCCTCTCA
BARCSOYSSR_01_1020	SSR			Gm01	39589564	39589597	Chr01	40964048	40964081	(TA)17	291		TCTCACATCATCAAATAACCAACA	GAGTTGGGTCACCATCAGGT
BARCSOYSSR_01_1021	SSR			Gm01	39652785	39652837	Chr01	41027298	41027323	(TA)13	270		CCAAGCTCAACGATTAGCAA	TCAACATCTGCATCCAAAAA
BARC-063303-18321	SNP	D1A	42.627	Gm01	39728617	39728299	Chr01	41102785	41103102
BARC-039815-07590	SNP	D1A	42.417	Gm01	39796842	39797311	Chr01	41169819	41170287			Glyma.01G119500
BARCSOYSSR_01_1022	SSR			Gm01	39927506	39927533	Chr01	41319260	41319287	(CA)14	252		TTCTGCAAAATCTCCTTGGTC	TCATCAGTAAGCTCCCCTTGA
BARCSOYSSR_01_1023	SSR			Gm01	39955047	39955066	Chr01	41346800	41346819	(TG)10	299		AACATCAACACTGCCACCAC	TCCCCTTGAGTTCAACAACC
BARCSOYSSR_01_1024	SSR			Gm01	39955190	39955251	Chr01	41346943	41347004	(AT)31	235		GGTTGTTGAACTCAAGGGGA	CCAGACCTAACAATGTCCCAA
BARCSOYSSR_01_1025	SSR			Gm01	39957825	39957856	Chr01	41349578	41349609	(TA)16	285	Glyma.01G120500	CCTCGTCTCTTGGGTGTCTC	TCCTCCCGAATCAATAATGC
BARCSOYSSR_01_1026	SSR			Gm01	39965078	39965097	Chr01	41356831	41356850	(TA)10	164		TGCCTATTTTTGACTTGATTGAGA	ACATATAGTGGTAGCAGCAACAGT
BARCSOYSSR_01_1027	SSR			Gm01	39965511	39965580	Chr01	41357264	41357333	(AT)35	245		TGGACGAGATAACTAACTTTAAAACA	TGGTCCAAGTAGGTTTTTCTTTTC
BARC-064133-18567	SNP	D1A	42.739	Gm01	39971991	39972349	Chr01	41363745	41364102
BARCSOYSSR_01_1028	SSR			Gm01	40043993	40044018	Chr01	41435626	41435651	(TA)13	261		TCTGACCATTGACCCCAAAT	GAAATCAAGTGCTGCCTCCT
BARCSOYSSR_01_1029	SSR			Gm01	40080887	40080950	Chr01	41472474	41472537	(TA)32	251		TGATTGATATGTTTGGTGGGAG	AACGCCAAACCAAAAAGTTG
BARCSOYSSR_01_1030	SSR			Gm01	40094991	40095060	Chr01	41482086	41482131	(TA)23	283		CAGCGATCCAATCGTGAGT	ATTAGACCGGTTTGACTCGG
BARCSOYSSR_01_1031	SSR	D1a	42.389	Gm01	40096084	40096122	Chr01	41483157	41483195	(TAT)13	216		CGATCTAACACGCATATTTCCTCTG	CTTCCCTAATATTGGCAACCTCTATG	Satt383	Cregan et al. 1999
BARCSOYSSR_01_1032	SSR			Gm01	40200899	40200944	Chr01	41592271	41592316	(TA)23	138		GGGGACCAACTCCTCCTATT	ACTATAATTAATGCGATATGAAGCAA
BARCSOYSSR_01_1033	SSR			Gm01	40201529	40201586	Chr01	41592901	41592972	(AT)29(GT)7	269		ACCCAAGAGACCTTTGAGGG	TGTTGATGGCTCATTTACTCCTT
BARCSOYSSR_01_1034	SSR			Gm01	40230668	40230735	Chr01	41622040	41622107	(AT)34	238		TTGCATTTCTAACAAAAGTGTTTCA	GACGGATGGAGTTCCCTCTT
BARCSOYSSR_01_1035	SSR			Gm01	40271920	40271957	Chr01	41663292	41663329	(TA)19	224		TTTCCTTTGGTGCATTTCAA	TGCCACTTCGACATGTCATT
BARCSOYSSR_01_1053	SSR			Gm01	40962683	40962716	Chr01	41805840	41805873	(TA)17	185		TTAACTGATTTAAGGTTTGGGTTT	CAATTGCTCCCACCAGATTT
BARCSOYSSR_01_1054	SSR			Gm01	40972555	40972581	Chr01	41815712	41815738	(GTT)9	225	Glyma.01G121400	GTTGATCCATGTAGCCGACC	GGTCCTTGCCCCATAATTAAA
BARCSOYSSR_01_1055	SSR			Gm01	40979450	40979476	Chr01	41822607	41822633	(AAT)9	187	Glyma.01G121400	TCCGCCATTAACAACATTGA	TCCACCACACCATTCTGCTA
BARCSOYSSR_01_1056	SSR			Gm01	40980295	40980318	Chr01	41823452	41823475	(TAT)8	212	Glyma.01G121400	TCGCTTCATCCTGTCATTCA	CTCGGCCTATCTACAGCTCG
BARCSOYSSR_01_1057	SSR			Gm01	41013464	41013483	Chr01	41856621	41856640	(TA)10	223		CCTCGCGTCAAACCTACACT	TGATGAAAATGGATGCGTGT
BARCSOYSSR_01_1058	SSR			Gm01	41020757	41020802	Chr01	41863914	41863959	(AT)23	247		CCAACGATTAGATATCAGTGCC	CCATGCATAGAGATTGTTTCCA
BARCSOYSSR_01_1059	SSR			Gm01	41099925	41099980	Chr01	41943680	41943735	(TA)28	240		AGGTCAGGAGAAAAGCCACA	GAACCATTTTACAAGGGACCAA
BARCSOYSSR_01_1060	SSR			Gm01	41140304	41140325	Chr01	41984055	41984076	(TA)11	101		TGAGCATGCTAATTTGTAGAGGA	ACATGCACCGTAAAGGCTTC
BARCSOYSSR_01_1061	SSR			Gm01	41171935	41171998	Chr01	42015686	42015749	(TA)32	277		GACTTGTGGTGTTGTTCTTCAA	TGAGCCAGCGTTAATCAAAA	GMES4005	Hisano et al. 2007
BARCSOYSSR_01_1062	SSR			Gm01	41374801	41374828	Chr01	42227040	42227067	(TAAT)7	296		TTGCACTTAAGACCAGCTCA	TTAGCCCCTAATGAGCCAAA
BARCSOYSSR_01_1063	SSR			Gm01	41442793	41442812	Chr01	42286926	42286941	(CA)8	160		TGTATGCATTGCAGTTGGCT	CCTGGACAGCTCATGGAATC
BARCSOYSSR_01_1064	SSR			Gm01	41454018	41454105	Chr01	42298205	42298262	(TA)29	283		TTCCTCATGGACAAAGAAGC	CAGTTTGGTCTAATTGGTTCCTG
BARCSOYSSR_01_1065	SSR			Gm01	41488058	41488093	Chr01	42332331	42332366	(TA)18	252		TTCTTCAGCAATTCCTACCATT	GCATCAATATTAGCGGGGTG
BARCSOYSSR_01_1066	SSR			Gm01	41489241	41489262	Chr01	42333514	42333535	(AT)11	299		GCAATTACATTTACTATTTTTCGGG	TGAAATTAAAAGCATTTGATACAACTA
BARCSOYSSR_01_1067	SSR			Gm01	41636316	41636375	Chr01	42480596	42480655	(AT)30	191		TTTGATATACAACCACGAAATGAA	CAAAACTATTTGTTAATCTACACCCA
BARC-059897-16201	SNP	D1A	42.627	Gm01	41637711	41637165	Chr01	42481446	42481991
BARCSOYSSR_01_1068	SSR	D1a	42.566	Gm01	41667738	41667777	Chr01	42512300	42512339	(AT)20	271		GCGATCGTTAACTCCTTACAC	GCGGCCCAGAAGTAGTCAAAG	Sat_201	Song et al. 2004
BARCSOYSSR_01_1069	SSR			Gm01	41695280	41695349	Chr01	42539842	42539911	(TA)35	260	Glyma.01G123400	CAAGAACGCATTTGTTAGGGA	TCGCTCATCTCATTTAGTTAGCA
BARCSOYSSR_01_1070	SSR			Gm01	41695599	41695620	Chr01	42540161	42540182	(TA)11	280	Glyma.01G123400	TGCTAACTAAATGAGATGAGCGA	CGTGCTAGAGATAAGTTGCGTT
BARCSOYSSR_01_1071	SSR			Gm01	41819219	41819248	Chr01	42663276	42663305	(AT)15	223		TCACCTATGTGAAAGGAATTTCTAA	TGCATCATTCTAACATCCAAAA
BARCSOYSSR_01_1072	SSR	D1a	42.516	Gm01	41867763	41867832	Chr01	42711755	42711799	(TAA)15	333		GCGCAAAGGGAAGACTCGTTG	AATGGCTAATCATGTAAAAAT	Satt402	Cregan et al. 1999
BARCSOYSSR_01_1073	SSR			Gm01	41867788	41867832	Chr01	42711755	42711799	(TAA)15	219		TCTGAATGGCTAATCATGTAAAAA	ATCTCTTCCATCAGAGCCCA
BARC-060923-16968	SNP	D1A	42.627	Gm01	41876973	41877280	Chr01	42720941	42721247
BARCSOYSSR_01_1074	SSR			Gm01	41887826	41887871	Chr01	42731793	42731838	(TA)23	300		TGATGGAAAATAGTTAACAACACAA	CATTATGGAGAATTATTTGAGGAAA
BARCSOYSSR_01_1075	SSR			Gm01	41972610	41972645	Chr01	42818006	42818041	(TA)18	264		GGGCCATCTTTCAATGCTAA	ACATGCACCGTAAAGGCTTC
BARC-010735-00718	SNP	D1A	41.21	Gm01	42004800	42004414	Chr01	42849811	42850196
BARCSOYSSR_01_1076	SSR			Gm01	42049545	42049566	Chr01	42895250	42895271	(TA)11	297		TGTGCAAGTCTTGAAAAGAGAA	TGAGACTGCATTTGTCCATGA
BARCSOYSSR_01_1077	SSR	D1a	40.549	Gm01	42070368	42070415	Chr01	42916073	42916120	(AAT)16	246		CCGGTCTGACCTATTCTCAT	CACGGCGTATTTTTATTTTG	Satt267	Cregan et al. 1999
BARCSOYSSR_01_1078	SSR			Gm01	42117134	42117157	Chr01	42962839	42962862	(TA)12	152		AATAAATTTCCCCGGTCCTG	TTGGCTGCCTGTAGCTTTTT
BARCSOYSSR_01_1079	SSR			Gm01	42144822	42144848	Chr01	42990539	42990565	(AAC)9	162		ATATCTGCTGCTCGATGCCT	GTTGATCCATGTAGCCGACC
BARCSOYSSR_01_1080	SSR			Gm01	42160507	42160552	Chr01	43006224	43006269	(TA)23	196		TGACATCATCTCATAGAATTAAACCTT	TGAGGTGATACCACATGACAATC
BARCSOYSSR_01_1081	SSR			Gm01	42161388	42161429	Chr01	43007105	43007146	(AT)21	265		GCATGATGCATGATCGTTGT	TGGGCTCAATCCTCCTAAAG
BARCSOYSSR_01_1082	SSR			Gm01	42171735	42171772	Chr01	43017452	43017489	(AT)19	221		TTGAAGGAAATGGATATGGAAG	TTTATTGTCCATGCATGTTCTT
BARCSOYSSR_01_1083	SSR			Gm01	42215512	42215535	Chr01	43061229	43061252	(GTT)8	273		ATAACATGGTTTGCGCCTGT	TGGGCTCTAAGGGTTAAGCA
BARCSOYSSR_01_1084	SSR			Gm01	42221175	42221220	Chr01	43066892	43066937	(AT)23	288		CCCAACATCATTCACATCCA	GGGAGCATTTTCTTCCGTCT
BARCSOYSSR_01_1085	SSR			Gm01	42278516	42278590	Chr01	43124233	43124307	(TTC)25	195		TTGCGATAGAGTTTCGAGAGAA	GCTAAATTTGGAAGACACGTTG
BARCSOYSSR_01_1086	SSR			Gm01	42296583	42296644	Chr01	43142300	43142361	(AT)31	277		GATCCATCAATCTCCTATCTATGAA	TCAGCTTAATTTCTCTCGACTCAA
BARCSOYSSR_01_1087	SSR			Gm01	42299216	42299251	Chr01	43144933	43144968	(AT)18	286		AAAATTTGGTCTGACCTATTAGCC	AGCTTGGCCTGACCTGTTTA
BARCSOYSSR_01_1088	SSR			Gm01	42326634	42326683	Chr01	43172351	43172400	(TA)25	294		TTGACATATGGTTTGATTCATGC	AAAACGGACAATGATAACCCA
BARCSOYSSR_01_1089	SSR			Gm01	42331110	42331143	Chr01	43176844	43176907	(TA)32	287		AAAAGCTTCTTTGCATCAAACT	TCATCAATTTATAACTCACACTCTCTC
BARCSOYSSR_01_1090	SSR			Gm01	42332830	42332856	Chr01	43178598	43178624	(TTA)9	241		AATTCCCCAACTTCCAAACC	TTCATCTCCTCTCTCTTTAGTTTCA
BARCSOYSSR_01_1091	SSR			Gm01	42350319	42350354	Chr01	43196087	43196122	(AT)18	171		GAATATTTCTTTTGGTGGAGCA	GGTGCCTACATACGCCAAAT
BARCSOYSSR_01_1092	SSR			Gm01	42362230	42362303	Chr01	43207998	43208071	(TC)14(TA)8(ATA)11*	272		TGAACCATGCTTTATGGATTT	AAAAAGAAGCAAAACATGGGA
BARC-064293-18611	SNP	D1A	42.572	Gm01	42375336	42374940	Chr01	43220709	43221104			Glyma.01G125100
BARCSOYSSR_01_1093	SSR			Gm01	42410127	42410172	Chr01	43255892	43255937	(AT)23	250		CTTAAATTGGGACTTCTGATTTTT	AACTTGTGGGACCACCTGAC
BARC-058337-15231	SNP	D1A	42.572	Gm01	42567524	42567028	Chr01	43412808	43413303
BARC-040871-07858	SNP	D1A	42.572	Gm01	42586797	42586530	Chr01	43432310	43432576			Glyma.01G125600
BARCSOYSSR_01_1094	SSR			Gm01	42623771	42623818	Chr01	43469558	43469605	(AT)24	243		GTACGCTTATGGTCCCCGTA	AGTCGGACTAGTGGCGCTAA
BARCSOYSSR_01_1095	SSR			Gm01	42635723	42635768	Chr01	43481510	43481555	(TA)23	230		AAAAATACATGATCGGATTCGT	TTGGGCTAGGGTGTTGACTT
BARCSOYSSR_01_1096	SSR			Gm01	42664739	42664760	Chr01	43510526	43510547	(TA)11	257	Glyma.01G126200	AGGCATCTTATCTTTCCCCC	TGGACCAAGTCAACAAAGCA
BARCSOYSSR_01_1097	SSR			Gm01	42702177	42702196	Chr01	43547964	43547983	(AT)10	253	Glyma.01G126500	ACCATGGCAACAATACGAGA	CATTTAGAATTGGAGAAAAATTGG
BARCSOYSSR_01_1098	SSR			Gm01	42706252	42706278	Chr01	43552039	43552065	(ATA)9	188		ACACTGGAAGTCCATCGGTC	TGACTAATGGGTTGGTCAATTT
BARCSOYSSR_01_1099	SSR			Gm01	42724216	42724243	Chr01	43570003	43570030	(TA)14	292		TCCATCAAGTTATGATTCGTTCA	GTCTAGCTTCCGTCCCTTCA		Song et al. 2010
BARCSOYSSR_01_1100	SSR			Gm01	42751304	42751342	Chr01	43597091	43597129	(TAA)13	295		CAAGCTTTGCTCTAGTTCGCT	ATATGTGCATGTAAAATTAACCAATTA
BARCSOYSSR_01_1101	SSR			Gm01	42847164	42847201	Chr01	43692951	43692988	(AT)19	235		GCATGAATTTGAGAATTTTTATCG	TGAGGTTTCAGGGAACCAAT
BARCSOYSSR_01_1102	SSR			Gm01	42849098	42849117	Chr01	43694885	43694904	(TA)10	261		GCTCCTGCAGTTTTCTTTGG	CATTCACATTTAATCCTCTAACTCTCA
BARCSOYSSR_01_1103	SSR			Gm01	42866119	42866148	Chr01	43711906	43711935	(AAT)10	191		CCCTCACGTGAAAACAGCTT	TGTGAACCAACCAAAATTATGAA
BARCSOYSSR_01_1104	SSR			Gm01	42972670	42972713	Chr01	43837640	43837683	(AT)22	273		TGCCACTCCACCAAAGTATG	GACCCGATCAAGGTATTGGA
BARCSOYSSR_01_1105	SSR			Gm01	42975145	42975190	Chr01	43840115	43840160	(TA)23	214		TGCTGCTAGATGGGAAATGA	TGGAAATAAGAAACACAAGTCGAA
BARCSOYSSR_01_1106	SSR			Gm01	43020653	43020682	Chr01	43885623	43885652	(AT)15	292		TGAACATGATGATGAAGATGTAATTG	TTTGTGTTTGCATGTATTTTAATTT
BARCSOYSSR_01_1107	SSR			Gm01	43041013	43041064	Chr01	43905983	43906034	(AT)26	246		AAATTGAAAGCAAAACAAAAGAAAA	CCGATGTCTGAGTTAGAAGTTGTG
BARCSOYSSR_01_1108	SSR			Gm01	43054867	43054890	Chr01	43919837	43919860	(AT)12	268		GCACATAGGCATAGCTGGGT	CTTCCCTCCCAACAAATTCA
BARCSOYSSR_01_1109	SSR			Gm01	43060590	43060643	Chr01	43925560	43925613	(AT)27	292		TTTTGTTTCCCTAAAGGCATAAAT	TGTCATGGGATACGAAGTTTT
BARCSOYSSR_01_1110	SSR			Gm01	43060929	43060954	Chr01	43925899	43925924	(AT)13	287		TAAAGCTTCGCCTTGGATGT	GAACATTTTGCCCCACAGTC
BARCSOYSSR_01_1111	SSR			Gm01	43109824	43109843	Chr01	43974794	43974813	(TA)10	278		TCCACAAAGGGAGGCTACAT	TCCACCACTGATTGCACACT
BARCSOYSSR_01_1112	SSR			Gm01	43120733	43120760	Chr01	43985703	43985730	(AT)14	91		CGGGTGCATTCCAAAAATAA	ATACCAACGCCAACGGAGTA
BARCSOYSSR_01_1113	SSR			Gm01	43125596	43125633	Chr01	43990566	43990603	(AT)19	265		TGTGCTTGATGGCTGGTTAG	CAATCCAGAATGAGCAGGGT
BARCSOYSSR_01_1114	SSR			Gm01	43170540	43170575	Chr01	44035168	44035203	(AT)18	284		GCAATTCTTGTTTAAGTGATGGA	TGATTGCTCTGAGTGGAGAA
BARCSOYSSR_01_1115	SSR			Gm01	43182209	43182272	Chr01	44046837	44046900	(AT)32	290		TTTGGCCCCTCATCAAATTA	GCTTAAGGCATGTAAAGGCAA
BARCSOYSSR_01_1116	SSR			Gm01	43182587	43182626	Chr01	44047215	44047264	(AT)20(TA)5	291		CATCATGAAATGTGTAGCATGAA	CTTTGGTTCTACGTGCGGAT
BARCSOYSSR_01_1117	SSR			Gm01	43195075	43195100	Chr01	44059703	44059728	(TA)13	300		TCGAAAATTTTGAAATCAGTTGTT	ATGGCGAAACACACTTGACA
BARCSOYSSR_01_1118	SSR			Gm01	43196434	43196479	Chr01	44061062	44061107	(AT)23	243		GCATTGCATGTGTCACAATTAG	TGGGCGATTTTATCTTGGAG
BARCSOYSSR_01_1119	SSR			Gm01	43207821	43207888	Chr01	44072449	44072516	(AT)34	148		TGTTCATGCACATTCAGCAA	ATACTCCATGCAGTCGCTCC
BARCSOYSSR_01_1120	SSR			Gm01	43226689	43226766	Chr01	44090228	44090305	(TAA)26	203		AAATCCGAATCACGGGAATA	CTTACGTGTGCAGCTGTGCT
BARCSOYSSR_01_1121	SSR			Gm01	43250407	43250454	Chr01	44113760	44113807	(AT)24	289		GGAGGACGTGTTGATTGGAA	TGACTTGCATATGACCATTTTT
BARCSOYSSR_01_1122	SSR			Gm01	43297898	43297953	Chr01	44161253	44161308	(AT)28	205		CCCAAATATCATGGGTATGGA	GCTGGCCACATTTCTCCTAA
BARCSOYSSR_01_1123	SSR			Gm01	43356679	43356742	Chr01	44220034	44220097	(AT)32	189		CGAGCGGGGTTATAGTTTGT	GGAGTTCCACAGGCAAAGAA
BARCSOYSSR_01_1124	SSR			Gm01	43356994	43357013	Chr01	44220349	44220368	(AT)10	192		TGCACTAATAGTATGATTGATTGTTTT	CGTTCCCAACCCCATATCTA
BARCSOYSSR_01_1125	SSR			Gm01	43369310	43369347	Chr01	44232686	44232723	(TA)19	284		TGATTGAATTAAAGCTGAGTGGA	TTGATCGTCGCTATCACCTG
BARCSOYSSR_01_1126	SSR			Gm01	43401090	43401139	Chr01	44263577	44263626	(TA)25	237		CGACAAGAATTATTATAAAACAGAGGA	TTTTGGGGCATAAAGATTCTC
BARCSOYSSR_01_1127	SSR			Gm01	43423370	43423421	Chr01	44285910	44285961	(AT)26	296		TTGCATGAAAATCGTCTTAGAA	TTAAGTCATGAGTAGGGTTATGTGA
BARCSOYSSR_01_1128	SSR			Gm01	43424494	43424533	Chr01	44287034	44287073	(AT)20	297		ATGGAGTGTAATCAAAATCTCTCAT	AGGTTGGCCTACAGGACCTT
BARCSOYSSR_01_1129	SSR			Gm01	43425695	43425762	Chr01	44288235	44288302	(AT)34	259	Glyma.01G129100	TGTGTTCATGTTATTTCGTGGA	AAGGACGATCGCTTCACACT
BARCSOYSSR_01_1130	SSR			Gm01	43438415	43438444	Chr01	44300955	44300984	(GTT)10	255		AAACAATTCGAGGCAGAGGA	GATTCCCTTGGTGGCTTACA
BARCSOYSSR_01_1131	SSR			Gm01	43446292	43446313	Chr01	44308832	44308853	(CA)11	283		AAGGTCAAGTTGTCAGGATCTGT	TCCAAACCAGATAACTCCCC		Song et al. 2010
BARC-054393-12560	SNP	D1A	42.007	Gm01	43464997	43464364	Chr01	44326905	44327537			Glyma.01G129400
BARCSOYSSR_01_1132	SSR			Gm01	43469296	43469341	Chr01	44331836	44331881	(TA)23	274	Glyma.01G129400	TAAATCGCAAAAAGGGGGA	TGTGTTTATTCCTGCATAAGCCT
BARCSOYSSR_01_1133	SSR			Gm01	43471720	43471763	Chr01	44334260	44334303	(AT)22	278		CATGAGAAAAACATAAACAAACTCAAG	TTGGATCAAACCGAACCATT
BARCSOYSSR_01_1134	SSR			Gm01	43479060	43479083	Chr01	44341600	44341623	(TTC)8	260		GGGTCTTTCAACCTTTGTGG	AGGCTAGCCAAGGCCATATT
BARCSOYSSR_01_1135	SSR			Gm01	43485516	43485566	Chr01	44348055	44348105	(TAA)17	242		AGGGTGTTGGGAGAACAGTG	TGAGGAGGCACTTACGTGTG
BARCSOYSSR_01_1136	SSR			Gm01	43498216	43498237	Chr01	44361517	44361538	(TA)11	258		TCCATGACAATCTTTTGGTCC	TGATCCTTAGCCAATGCAAA
BARCSOYSSR_01_1137	SSR			Gm01	43530423	43530484	Chr01	44395125	44395184	(TA)30	168		GAAACAGCCTAGGGTCCACA	GAGATAGAGAGAAAACACCCAGAAA
BARCSOYSSR_01_1138	SSR			Gm01	43531951	43531986	Chr01	44396651	44396686	(AT)18	279		TCACACTTTATATTGATTACATGATGC	AATGGGTTCCAAAACTTCAA
BARCSOYSSR_01_1140	SSR			Gm01	43549955	43550000	Chr01	44415396	44415441	(AT)23	295		CTTCTTGGTGCTAAGCCTGC	TGAATAAGACATCAATAATTCGGA
BARC-065079-19090	SNP	D1A	41.58	Gm01	43580166	43580465	Chr01	44445612	44445910
BARCSOYSSR_01_1141	SSR			Gm01	43600765	43600816	Chr01	44466210	44466261	(GT)11(AT)15	297		CGAAAGCAGTTGGTGGTCTT	GCCTTGGATGAACATTGGTT
BARCSOYSSR_01_1142	SSR			Gm01	43601778	43601805	Chr01	44467223	44467250	(AT)14	298		TGCTGGTGCAATAACACGAA	CAAGTTGGGTTTATTTGTTTGG
BARCSOYSSR_01_1143	SSR			Gm01	43620975	43621000	Chr01	44486420	44486445	(AT)13	273		GCGAATATTGCATGCTAGGAA	CGTTGTAACATGACCGATCAAC		Song et al. 2010
BARC-G02084-00222	SNP	D1A	40.636	Gm01	43652079	43651755	Chr01	44517201	44517524
BARCSOYSSR_01_1144	SSR			Gm01	43711753	43711827	Chr01	44577198	44577272	(TTG)15(TTA)10	269		GACCTAGGAAAAGGGTTGGC	GCAAAAATGATAATTCATCCACAA
BARCSOYSSR_01_1145	SSR			Gm01	43713860	43713887	Chr01	44579305	44579332	(AT)14	129		AACCAAAGTCTCTGAGGCCA	CGAAAGGAGGAAGGTATGTCA
BARCSOYSSR_01_1146	SSR			Gm01	43728322	43728351	Chr01	44593767	44593796	(TA)15	262		AGGGGTAGCAATGCATAAAA	TGTAGGGCCATAAGATATGGAAA
BARCSOYSSR_01_1147	SSR			Gm01	43733541	43733567	Chr01	44598986	44599012	(AAC)9	281		ACTGATTCACCAAAGCCACC	AACAATTCGAGGCAGAGGAA
BARCSOYSSR_01_1148	SSR			Gm01	43820808	43820857	Chr01	44686910	44686959	(AT)25	213		TACTTGGACTCGCCCCTCTA	TGCCTTCAATTTTGAGAGAAAA
BARCSOYSSR_01_1149	SSR			Gm01	43865282	43865301	Chr01	44731384	44731403	(AT)10	267		TTGATTTCCAATTAAACTCATGG	TTTGAAGTTTAAGCTCACAAGCA
BARCSOYSSR_01_1150	SSR			Gm01	43916667	43916690	Chr01	44782769	44782792	(AT)12	212	Glyma.01G131400	ACATTATTGTCGCTGCACCA	TGAAACTCCAATTGTGATAGGAAA
BARCSOYSSR_01_1151	SSR			Gm01	43922297	43922354	Chr01	44788399	44788456	(TA)29	271		CAAATGAGGCGGTTGTATGA	TGATTTTCTTTTTGCCTGTTGA
BARC-043191-08550	SNP	D1A	41.58	Gm01	43926269	43926717	Chr01	44792372	44792819			Glyma.01G131500
BARCSOYSSR_01_1152	SSR			Gm01	43955647	43955704	Chr01	44821749	44821806	(TA)29	164		ATGGGTGCTGGTTTTGAATC	TATCACCAGCATTGGCAAAC
BARCSOYSSR_01_1153	SSR			Gm01	43963425	43963448	Chr01	44829527	44829550	(AT)12	277		TGTTTTATTTTTACAGGGAGCAAA	GAGTCTGCCCAGAATCTATTAAAAA
BARCSOYSSR_01_1154	SSR			Gm01	43980507	43980540	Chr01	44846609	44846642	(AT)17	270		TTCATTTTTGTTTTGAAAAAGTTGT	TTTCTGTCAAAATTCAAACAATACTT
BARCSOYSSR_01_1155	SSR			Gm01	43987526	43987573	Chr01	44853628	44853675	(TA)24	193		CCTGGCACGAGGTACATTCT	GCGTGTCCAAACTGGAATCT
BARCSOYSSR_01_1156	SSR			Gm01	43998437	43998468	Chr01	44864539	44864570	(TA)16	222		TTTGGACTTAAATTTTGTCTTGTGA	CCAAAAGCAATGCATAAACA
BARCSOYSSR_01_1157	SSR			Gm01	44012509	44012536	Chr01	44878611	44878638	(AATA)7	193		CCCAATACACCTTTCGTTTGA	CAACTATTCTCATTTAACGACGACA
BARCSOYSSR_01_1158	SSR			Gm01	44068504	44068563	Chr01	44934378	44934437	(AT)30	228		TGACCCCGTGACGAGTAAAC	AGAAAGAGTTTTGTGGCTTGTT
BARCSOYSSR_01_1159	SSR			Gm01	44069934	44069981	Chr01	44935808	44935855	(AT)24	280		CCTCGAGGGGGAAAGATAAA	TCCATGCATGCTTTCAGTTT
BARCSOYSSR_01_1160	SSR			Gm01	44084972	44084995	Chr01	44950846	44950869	(AT)12	238		AAAATAAATGTGCCCAAGGC	GTTGGTCCCCAAGAGATTTG
BARCSOYSSR_01_1161	SSR			Gm01	44099535	44099592	Chr01	44965409	44965466	(AT)29	263		GACCCAAACCACAGTGCATA	CGATGACTGTTGCATGTCCT
BARCSOYSSR_01_1162	SSR			Gm01	44237930	44237955	Chr01	45103389	45103414	(TA)13	217		TTCCACATAGGTAAATGTGGATAC	TCATCCGAAAACACCACTTG
BARCSOYSSR_01_1163	SSR			Gm01	44307079	44307102	Chr01	45172622	45172645	(AT)12	221		TTCCAGTCTTTGGAGCTTGA	AAAGCTCTCGTTGCAGAAGC
BARCSOYSSR_01_1164	SSR			Gm01	44314860	44314893	Chr01	45180403	45180436	(TA)17	199		AATACAAAACTTATTTTCGTGCAA	GTTCAGAAGTACCAAAACATACCA
BARCSOYSSR_01_1165	SSR			Gm01	44350313	44350363	Chr01	45215856	45215906	(ATT)17	226		CTTCCCACTCCCATTTTGAA	CCAGGAAACATCCTCTAGGTCA
BARCSOYSSR_01_1166	SSR			Gm01	44354567	44354586	Chr01	45220135	45220154	(AT)10	251	Glyma.01G132700	TCTTGTGAGCATTTTCTGCG	TTTGTGTGCAGGTGATTTGG
BARCSOYSSR_01_1167	SSR	D1a	36.581	Gm01	44367688	44367726	Chr01	45233256	45233294	(ATA)13	114	Glyma.01G132800	CCTGCCATCCTAGATTAAAA	GGGAATCAAGTCCACTGCCACTC	Satt580	Cregan et al. 1999
BARC-011057-00831	SNP	D1A	39.921	Gm01	44405568	44405994	Chr01	45271137	45271562
BARCSOYSSR_01_1168	SSR	D1a	41.887	Gm01	44472954	44472983	Chr01	45335085	45335114	(TA)15	229		GCGTGGAGCGAAAATCAACTCTT	GCGATGACCCCGTAATGGTGA	AZ302047	Song et al. 2004
BARCSOYSSR_01_1169	SSR			Gm01	44533397	44533450	Chr01	45395066	45395119	(AT)27	259	Glyma.01G133600	CAATGTCCCGGTGCTTTATT	TCCATCCTTGTATGAACAACATTT
BARCSOYSSR_01_1170	SSR			Gm01	44572125	44572164	Chr01	45434031	45434070	(TA)20	242		AAATGAATTCTAAAATCAAACATGAG	TCATCCATGTATAGAACCCCC
BARCSOYSSR_01_1171	SSR			Gm01	44663477	44663506	Chr01	45525383	45525412	(CAA)10	214	Glyma.01G134200	GACGGTTACGAATCGGAAGA	TCTTCTCCACAACAACGTGC
BARCSOYSSR_01_1172	SSR			Gm01	44667721	44667742	Chr01	45529627	45529648	(AT)11	254		TCATTCTCCGTGGTCTGTACC	CATCACGAACTGCACCATCT
BARCSOYSSR_01_1173	SSR			Gm01	44667982	44668043	Chr01	45529888	45529949	(AT)31	252		TGCAGTTCGTGATGCAAAAT	GCTTCTCGAACTTTTACCCA
BARCSOYSSR_01_1174	SSR			Gm01	44693664	44693713	Chr01	45555570	45555619	(AT)25	251		GCCAAGTGGGTTCCAATTTT	ACCGAAACACGCGAACTAAT
BARCSOYSSR_01_1175	SSR			Gm01	44702245	44702278	Chr01	45564151	45564184	(TA)17	292		AATCACAACATGCATGAAAGG	GCGTGTGTCTCTTTCTTAGTGG
BARCSOYSSR_01_1176	SSR			Gm01	44702596	44702645	Chr01	45564502	45564551	(AT)25	214		CCTCACCAAATTTGTTTCACA	CGGATTGCAATTACCTTGTTT
BARCSOYSSR_01_1177	SSR			Gm01	44734157	44734178	Chr01	45596063	45596084	(AT)11	195		ATTTCTTTTTCCGGCCTTGT	GGAAGCTCACCTCTCTCTGC
BARCSOYSSR_01_1178	SSR			Gm01	44759898	44760032	Chr01	45621804	45621938	(TTA)45	299	Glyma.01G134600	GCAATGTGCATGGTTTCATC	CGAAACCAGCCCTAAAAACA		Song et al. 2010
BARCSOYSSR_01_1179	SSR			Gm01	44768098	44768117	Chr01	45630004	45630039	(TG)10(TA)8	121		CACTTTTAGCGTTCAATGCC	AAAAATGACCGTTCAAAACACTC
BARCSOYSSR_01_1180	SSR			Gm01	44782143	44782198	Chr01	45644049	45644104	(AT)28	167		TGAGGAGAAGCAGAGGCTTT	ATTCCCCAAAGCAATGCAG
BARCSOYSSR_01_1181	SSR			Gm01	44853282	44853315	Chr01	45724178	45724211	(AT)17	270		CTTTCTTCGATGTCTCCAAAA	TCGAATGTTTTCTTTTTCTTTACG
BARCSOYSSR_01_1182	SSR	D1a	39.727	Gm01	44873160	44873261	Chr01	45744056	45744157	(TAA)21(AATA)11*	212	Glyma.01G135400	GCGTGTCTTCCCAATCCATCTAATCT	GCGACTCTGCATTTCTGAATAAATTCAC	Satt203	Cregan et al. 1999
BARCSOYSSR_01_1183	SSR			Gm01	44907104	44907161	Chr01	45778000	45778057	(TA)29	300	Glyma.01G135500	TGCTTGTTTTGATGTTTGTGA	GACGCCACGAGAAAGAAAAA
BARCSOYSSR_01_1184	SSR			Gm01	44931128	44931181	Chr01	45802024	45802077	(AT)27	299		GCATTCTCAAGAACGGAGTCTT	AAGGTACACATTCTAAGACGATTTTT
BARCSOYSSR_01_1185	SSR			Gm01	44961861	44961928	Chr01	45832757	45832824	(TA)34	265		GGGTCTGCTAGTGGTTACCG	AAATTGACGAATCGACACCC
BARCSOYSSR_01_1186	SSR			Gm01	45006359	45006428	Chr01	45877285	45877354	(TA)35	253		TTCTTTCTCGAAGCATGAAGTTT	TTTGAAAGGGGGTCAAAATG
BARCSOYSSR_01_1187	SSR			Gm01	45053780	45053827	Chr01	45924707	45924754	(AT)24	295		ATGGCAATGCCTAGGTGAAG	TTCTGTGAAGGGATGGTTGA
BARCSOYSSR_01_1188	SSR			Gm01	45056987	45057028	Chr01	45927914	45927955	(AT)21	256		AAACTCGATTAAAGTAGGTTTTGC	TCGATCAATTTATTAATTTCCTTTCA
BARCSOYSSR_01_1189	SSR			Gm01	45057670	45057711	Chr01	45928597	45928638	(AT)21	242		ATGAATATCGCCGGAAGAAA	GAACGAACCTTTGATTCACTTG
BARCSOYSSR_01_1190	SSR			Gm01	45079313	45079372	Chr01	45950271	45950330	(AT)30	300		CCTCACATTCACAGTACCTACACTAA	GCAAAATGAATGGTATGGGT
BARCSOYSSR_01_1191	SSR			Gm01	45150875	45150940	Chr01	46021799	46021864	(TA)33	204		GGTATCTTGTGATTGGTCCGTT	CCTTGTATCAGCCATAAGCCA		Song et al. 2010
BARCSOYSSR_01_1192	SSR			Gm01	45166704	45166727	Chr01	46037628	46037651	(TTG)8	108	Glyma.01G136300	CTGCTGTTTAGCAGATGGCA	GAGGTGTTTGGTAGGAGGCA
BARCSOYSSR_01_1193	SSR			Gm01	45225134	45225193	Chr01	46096211	46096270	(TTA)20	224		TGAAGAATGTTGCCTCAAAAGA	AAGAGCGACAAACGTGCATT
BARCSOYSSR_01_1194	SSR			Gm01	45289673	45289786	Chr01	46161131	46161244	(AT)29(GT)12(GA)16	217		TTTCGCACATGGTTTTGGTA	TTTTGAACGGATAGAATACCATATTT
BARCSOYSSR_01_1195	SSR			Gm01	45463666	45463735	Chr01	46337356	46337425	(TA)35	279		TTTCAGAGGCCAAAATACACAA	GGAGGCTTCATGGAGATGTG
BARCSOYSSR_01_1196	SSR			Gm01	45477367	45477398	Chr01	46351057	46351088	(TAAT)8	230		GGCATAAATATAGCAACCCATCA	CACATTTTTGGCAACATTAATCA
BARCSOYSSR_01_1197	SSR			Gm01	45480468	45480491	Chr01	46354158	46354181	(AT)12	268		TTAGTTGGAATTGGAGGAAAAA	TGAACAATTCATTTTTGGAACTAA
BARCSOYSSR_01_1198	SSR			Gm01	45482385	45482444	Chr01	46356075	46356120	(AT)23	242		GCATTTGCAATTGAGTCGAA	GCTAACAAATAAATGTCGCTTTACG
BARCSOYSSR_01_1199	SSR			Gm01	45503020	45503055	Chr01	46376051	46376086	(TA)18	246		TTCATTTCAAAACTCATCATGGA	ATAATTGGTCCGGTGTGACC
BARCSOYSSR_01_1200	SSR			Gm01	45504932	45504975	Chr01	46377963	46378006	(AT)22	205		CGTTCAGCTCAAGGGTTTGT	AGGCAACTCAGTCGGAAGTC
BARCSOYSSR_01_1201	SSR			Gm01	45508505	45508542	Chr01	46381536	46381573	(TA)19	252		CTGCTCTCCTTTGTGCCATT	AAAAAGATATAATGAGAGGGTTTGTG
BARCSOYSSR_01_1202	SSR			Gm01	45551282	45551319	Chr01	46424292	46424329	(TA)19	300	Glyma.01G137600	CGGGTAAGAATTAAAGTAAAGACAG	TCATCAATGGATTCATTTTACTATACA
BARCSOYSSR_01_1203	SSR			Gm01	45621432	45621527	Chr01	46498298	46498393	(TAA)32	300		TCTTAAATCAACGGATCGAACAT	TGTATAGAAAACATGTACCACAAAAA
BARCSOYSSR_01_1204	SSR			Gm01	45674894	45674926	Chr01	46551343	46551375	(TTA)11	245		CTGACTCCGCTGACAAATGA	AAGGTTTCACGAGAAAATCAAAA
BARCSOYSSR_01_1205	SSR			Gm01	45685292	45685313	Chr01	46561728	46561763	(CT)7(GT)11	138	Glyma.01G138300	ACCCGAAAACACCCTCTCTT	AAAAGAAAAATGGGGTCGCT	CSSR167	Xia et al. 2007
BARCSOYSSR_01_1206	SSR			Gm01	45728602	45728700	Chr01	46605156	46605254	(AAT)33	213		TTTCCTTGGAGACGTGGAGT	TTCCGTCGGGTAAGAGAAAA
BARCSOYSSR_01_1207	SSR			Gm01	45745034	45745059	Chr01	46621588	46621613	(TA)13	284		AAAGGATCTTAGGGGGAGGG	ACCGCAGCTGCATACATAAA
BARCSOYSSR_01_1208	SSR			Gm01	45766767	45766826	Chr01	46643320	46643379	(TA)30	251		ATAACCCCACATCAACATGC	AGTGTAACTTACTAATGCACCCATAC
BARCSOYSSR_01_1210	SSR			Gm01	45792245	45792290	Chr01	46668483	46668528	(AT)23	217		TTTGTCTGAAACACTTCAACGAT	TGGTTACCTACCAACCATGTCA
BARCSOYSSR_01_1211	SSR			Gm01	45825484	45825531	Chr01	46701722	46701769	(TA)24	170		GGAGATTCCATCATGTGAAAAA	CAAGGGCACCTCAAATTCAC
BARCSOYSSR_01_1212	SSR			Gm01	45830238	45830267	Chr01	46706476	46706505	(AT)15	181	Glyma.01G139300	TTAGGTGGGGGAAGGGAAT	AACCAGGACATTGACGAAGG
BARCSOYSSR_01_1213	SSR			Gm01	45835103	45835122	Chr01	46711341	46711360	(AT)10	257		AACCATCCATTTATTTAGTTATCCA	TTTGGCAATCCAAACCTTCT
BARCSOYSSR_01_1214	SSR			Gm01	45894915	45894938	Chr01	46771153	46771176	(AT)12	191	Glyma.01G139700	GGGAAAGCTCCTGCTTCTTT	AAAAAGGCTGTTTCCGGATT
BARCSOYSSR_01_1215	SSR			Gm01	45934795	45934818	Chr01	46811037	46811060	(TA)12	177		GCCATTGTTTGGTTCTTATCG	ATAGGTCAGGGCACACAAGG
BARCSOYSSR_01_1216	SSR			Gm01	45966591	45966630	Chr01	46842833	46842872	(AT)20	254		TGGTTTAAGAAAGGAAATAAAATGAAA	TGGAACATCTTGAAGAGAGAGAAA
BARC-050267-09542	SNP	D1A	41.689	Gm01	45975622	45975149	Chr01	46851392	46851864
BARCSOYSSR_01_1217	SSR			Gm01	46011060	46011125	Chr01	46887304	46887369	(AT)33	199	Glyma.01G140500	ATGCACCGATGAATGATGG	TAAACCAGACAACAACGGCA
BARCSOYSSR_01_1218	SSR			Gm01	46043539	46043560	Chr01	46924751	46924772	(AT)11	242		AACCGGCAAATGTCAATGAT	GGTTTAATGTTTTTCACTCTCTAACA
BARCSOYSSR_01_1219	SSR			Gm01	46148309	46148334	Chr01	47029521	47029546	(AT)13	274		CCCCCGTCTCTCATGTAAAA	CTTCAATTCCCGAGTTAAACTAAT
BARCSOYSSR_01_1220	SSR			Gm01	46236150	46236171	Chr01	47117368	47117389	(TA)11	280		TCATTAGTCATTTTAGAAGAGAGGAA	AAAACACTTTTTGAATTGCATTTTT
BARCSOYSSR_01_1221	SSR			Gm01	46263697	46263760	Chr01	47144915	47144978	(TA)32	222		GACGAAATGGCAGTCACAAC	TGCATGCATACTTTTCATTCAC
BARCSOYSSR_01_1222	SSR			Gm01	46271071	46271110	Chr01	47152289	47152328	(TA)20	281		CAAGGGTTGAGGAAACAACA	GGAAAGGTTGCTCGGTGTTA
BARCSOYSSR_01_1223	SSR			Gm01	46301352	46301405	Chr01	47182550	47182639	(AGT)7(AAT)9(AAC)8(AAT)6	225		AGCGGAAAATGCTAGCAGAG	CAGAAGCAAACTGGAAACGG
BARCSOYSSR_01_1224	SSR			Gm01	46310359	46310400	Chr01	47191577	47191618	(TAT)14	282		CCTAAAAGGTTTATACGGGAGGA	TTGGATGCTTACATTTGCCA
BARCSOYSSR_01_1225	SSR			Gm01	46321048	46321105	Chr01	47203788	47203845	(AT)29	275		TTGATGGACAACAAAATCTATAAATAA	CCGACCTAATGATTGACATTGA
BARCSOYSSR_01_1226	SSR	D1a	36.196	Gm01	46325852	46325905	Chr01	47208592	47208645	(ATA)18	263		CGACAATGGAGATACACAA	AGAGTGCAAGAATGAAGTAAA	Satt283	Cregan et al. 1999
BARCSOYSSR_01_1227	SSR			Gm01	46361006	46361065	Chr01	47243797	47243856	(ATA)20	289		TTTCCTCCCGTCAAAAATTG	TTCAAAATTTGTGGAAAGTGATG
BARCSOYSSR_01_1228	SSR			Gm01	46390101	46390148	Chr01	47272991	47273038	(ATA)16	138		TGTGACCAGGGACTTCAACA	TGGAATTATAAGGTGCAAGAATGA
BARCSOYSSR_01_1229	SSR			Gm01	46422376	46422431	Chr01	47305065	47305120	(TA)28	297		AGCCAAAGCAATACGTCCAA	AATCGAAACTGCAACTCCAT
BARCSOYSSR_01_1230	SSR			Gm01	46456522	46456557	Chr01	47339204	47339239	(ATA)12	203		GTGACCAGGGACCTCAACAT	TTGTGGAAAAGTGATGTCACAA
BARCSOYSSR_01_1231	SSR			Gm01	46477986	46478037	Chr01	47360669	47360720	(TA)26	200		AGCACAATCCAATTTCAACCA	AAAAAGAAAACAAATCAATGATGG
BARCSOYSSR_01_1232	SSR	D1a	38.37	Gm01	46495112	46495150	Chr01	47377795	47377833	(TTA)13	244		GCGGTTAAGGGAATTTGTAACTTGAA	GCGATCATGCATTTATTTGAGATA	Satt370	Cregan et al. 1999
BARCSOYSSR_01_1233	SSR			Gm01	46544336	46544362	Chr01	47427019	47427045	(TAA)9	238		TGCACGGTAGGAAGTTGTCA	TGGGAAATTTCAAATCCAAAA
BARCSOYSSR_01_1234	SSR			Gm01	46572277	46572334	Chr01	47454960	47455017	(TA)29	261		AACAATTCGAGGCAGAGGAA	CTTTCCATCCAACAATGAATTT
BARCSOYSSR_01_1235	SSR			Gm01	46572548	46572599	Chr01	47455231	47455282	(AT)26	218		CAAAATTGAACACAAATAATCTTGA	TGACTTTTTGAGTGGGTGATTG
BARCSOYSSR_01_1236	SSR			Gm01	46609026	46609071	Chr01	47491707	47491752	(AT)23	288		TGTGAATATCGGTTCGGTCA	CCGTTGTTGCACTAAAAAGTGA
BARCSOYSSR_01_1237	SSR			Gm01	46631864	46631925	Chr01	47514765	47514834	(TA)35	302		GGCATCCGTTCTTGAAATGT	GCCATGAACCATCCGATCTA
BARCSOYSSR_01_1238	SSR			Gm01	46664743	46664778	Chr01	47540790	47540825	(TA)18	290		CGACTACTGAATGACCGACG	CCATGCATAATGTTGTCCGA
BARCSOYSSR_01_1239	SSR			Gm01	46675663	46675688	Chr01	47551710	47551735	(TA)13	197		CGATTCGTCTCTGTTTTGGA	TTTTTCATTGTTGACATTTACACTT
BARCSOYSSR_01_1240	SSR			Gm01	46707125	46707156	Chr01	47583172	47583203	(TA)16	299		TCTAACCAAATTAAAGCCACTGAA	TGAACCCTTTTAAAAATAATGAGACC
BARCSOYSSR_01_1241	SSR			Gm01	46744875	46744922	Chr01	47620922	47620969	(AT)24	282	Glyma.01G142800	CATATCCAATGTGGAGCTACGA	CCAAAAATGGAAATCGTCCT
BARCSOYSSR_01_1242	SSR			Gm01	46771932	46771964	Chr01	47647979	47648011	(AAG)11	194	Glyma.01G143100	TCAACTGAACTCACCCCAGA	AGCAGCTTTGGAAAAACCAA
BARCSOYSSR_01_1243	SSR			Gm01	46772302	46772325	Chr01	47648349	47648372	(AAT)8	230		CGTCCGTGATGAGCAATTTA	CAACATAAAGGTTTGGCCGT
BARCSOYSSR_01_1244	SSR			Gm01	46834104	46834167	Chr01	47710151	47710214	(TA)32	161		TCAAACCAGTGGGAACAAAA	GCATTTGAGAGAGAGTGGGG
BARCSOYSSR_01_1245	SSR			Gm01	46835142	46835175	Chr01	47711189	47711222	(TA)17	171		ATCCTTAAAGAATATTGGAAAACAAT	TTGATCGTATGAGCAGTGGC
BARCSOYSSR_01_1246	SSR			Gm01	46835910	46835931	Chr01	47711957	47711978	(TA)11	210	Glyma.01G143500	ATAGTCCACACCTTCCACGG	CCAACGTTGTTGTTGCCTAA
BARCSOYSSR_01_1247	SSR			Gm01	46840406	46840465	Chr01	47716453	47716512	(AT)30	221		TCATTGTGTGCGATTTGTGA	TCATGAAGGAAAAACAGTTGGA
BARCSOYSSR_01_1248	SSR			Gm01	46867102	46867151	Chr01	47743149	47743198	(AT)25	220		TGCAGTTTTTCCATGGTGTT	CCATAACCTCACTTTAGTCAAGCA
BARCSOYSSR_01_1249	SSR			Gm01	46869846	46869867	Chr01	47745893	47745914	(AG)11	203		TACACAAAACCTCGGCAACA	GGAGGGGAAGAGGAGAGAGA
BARCSOYSSR_01_1250	SSR			Gm01	46878344	46878365	Chr01	47754391	47754412	(TC)11	299	Glyma.01G143800	CCGGCATTTAAATACAATTTGAC	GAATTCCATCCCCTGTGTGA
BARCSOYSSR_01_1251	SSR			Gm01	46880605	46880654	Chr01	47756652	47756701	(AT)25	237	Glyma.01G143800	CGCGGTGGATATGAACTAAG	CCCTCATTACACCCTCTTTATTG
BARCSOYSSR_01_1252	SSR			Gm01	46906539	46906566	Chr01	47782614	47782641	(AG)14	245		TCCTTCCTTCCCATACATGC	CATGCGATAAGCCCCTCTTA
BARCSOYSSR_01_1253	SSR			Gm01	46907741	46907796	Chr01	47783816	47783871	(TA)28	158	Glyma.01G143900	TGTAGATGGTGGATTGGTTCC	AGCGGGGTTGCTGTAATAAA
BARCSOYSSR_01_1254	SSR			Gm01	46908000	46908053	Chr01	47784075	47784128	(TAT)18	257	Glyma.01G143900	CACACTGGTACAAGAAGGAAAGG	TCAGCTACTTGCGTGAACAA
BARCSOYSSR_01_1255	SSR			Gm01	46910647	46910676	Chr01	47786722	47786751	(AT)15	248	Glyma.01G143900	CGGAAATGTGCAGAGAACAC	CAAGGTATTCCTCACCACTCG		Song et al. 2010
BARCSOYSSR_01_1256	SSR			Gm01	46943085	46943110	Chr01	47819160	47819185	(AG)13	282		TCTCGGTTTCATGTGCACTC	TTTCCTTGGCATGTTGTGAA
BARCSOYSSR_01_1257	SSR			Gm01	47012746	47012803	Chr01	47888179	47888236	(TA)29	221		GGATAGAAAACCACCCAACA	TTTTTATTAACCATCGAACCAATC
BARCSOYSSR_01_1258	SSR			Gm01	47046046	47046073	Chr01	47921479	47921506	(GA)14	217	Glyma.01G144700	AAGTGAGGCGCAACCATTAG	CATCTATCGCTGCCCTTTGT
BARCSOYSSR_01_1259	SSR			Gm01	47051049	47051118	Chr01	47926482	47926551	(AT)35	199		AGCTACATAGCCAAAGGCGA	CCAGAAAGAAATACACTGTTAAATGA
BARCSOYSSR_01_1260	SSR			Gm01	47081859	47081882	Chr01	47957300	47957323	(CT)12	208	Glyma.01G144900	TGGATAGTGGAGTGGTCACG	GCTGCTGCCTCCATTTACTT
BARCSOYSSR_01_1261	SSR			Gm01	47134621	47134648	Chr01	48010148	48010175	(TA)14	186		CAAAAATTTAAAGCCAACATTGAA	GTTCATTTGGAAGGGGTCCT		Song et al. 2010
BARCSOYSSR_01_1262	SSR			Gm01	47144365	47144388	Chr01	48019892	48019915	(TA)12	185	Glyma.01G145400	TTTAATCCCCAAAGGCAATG	GAGGCTGCATAGCTGCTGTA
BARCSOYSSR_01_1263	SSR			Gm01	47165114	47165147	Chr01	48039809	48039854	(TA)6(TG)17	137		AGAGGTAGGCACAACTCCCC	ATCCACACAAATCAGCCACA
BARCSOYSSR_01_1264	SSR			Gm01	47186444	47186489	Chr01	48061175	48061220	(TA)23	294		ACCACATGCAGAGTGGAACC	TATGCCGAGGATGATGATGA
BARCSOYSSR_01_1265	SSR			Gm01	47195637	47195658	Chr01	48070368	48070389	(AT)11	202		TGATCATACGGAACTGAGCG	TGTTTCTGCCTGTGGCAATA
BARC-058851-15477	SNP	D1A	40.745	Gm01	47212209	47212588	Chr01	48086941	48087319
BARCSOYSSR_01_1266	SSR			Gm01	47220355	47220376	Chr01	48095086	48095107	(AT)11	209	Glyma.01G145900	AATGGCAAGAGACCAAAAGTATT	GGCCGTTTGCTTAATACCAA
BARCSOYSSR_01_1267	SSR			Gm01	47287509	47287532	Chr01	48162231	48162262	(CA)5(TA)11	121		AATGATTTAACAAGTACCATGGAGA	ACTTCGTATCCGTCCGTTTG
BARCSOYSSR_01_1268	SSR			Gm01	47295039	47295106	Chr01	48169770	48169837	(TA)34	171		GCATGCGAACGTTAGGAAAT	CCCTAGGTCAGGTCTGCATC
BARCSOYSSR_01_1269	SSR			Gm01	47304412	47304443	Chr01	48179143	48179174	(TA)16	254		GATCACTCAATTTGGATGGC	TTTCGAAGTGTTGGCGAAAT
BARCSOYSSR_01_1270	SSR			Gm01	47305123	47305160	Chr01	48179854	48179891	(AT)19	212		CGTGTACTAATTAATTGTTGGAAAAGA	TCTTTGGTATAAAAGTGTGATGGTTT
BARCSOYSSR_01_1271	SSR			Gm01	47319821	47319840	Chr01	48194552	48194571	(CT)10	156		CCATTCAGCATGTCGTGTTC	GGGAAAAACCAATGTGCCTA
BARCSOYSSR_01_1272	SSR			Gm01	47328801	47328846	Chr01	48203532	48203577	(AT)23	245		TGTGTAACGGTATAAAAACCAACA	CTAGAGCTCCACTTTTGCCG
BARCSOYSSR_01_1273	SSR			Gm01	47384664	47384693	Chr01	48259409	48259438	(AT)15	268		CCGCTGAATTTTTCAAAAGC	GGCATGCAACTTTGGTTTCT
BARCSOYSSR_01_1274	SSR			Gm01	47412805	47412862	Chr01	48287404	48287461	(TA)29	296		TTTATCTCTTTCCCAATTATACACAAA	TCAAATGAATCAATCAAGCGA
BARCSOYSSR_01_1275	SSR			Gm01	47413192	47413231	Chr01	48287791	48287830	(AT)20	277		TCGCTTGATTGATTCATTTGAT	TACCCGGATACCACGACCTA
BARCSOYSSR_01_1276	SSR			Gm01	47488867	47488936	Chr01	48363265	48363334	(AT)35	295		CAAAGCCTGCACCTTTCCTA	CACATAAGGAGCAAATCATGTAAA
BARCSOYSSR_01_1277	SSR			Gm01	47490255	47490274	Chr01	48364653	48364672	(GT)10	272		CCCCAACAGGATTGAGATTC	TCATTTCCAAACACATCAAAAA
BARCSOYSSR_01_1278	SSR			Gm01	47505972	47506021	Chr01	48380370	48380433	(AT)25(AC)7	275		GGTGAGCCTTTAGCATACGTG	CGAGTCCACAGGAACTTTGA
BARCSOYSSR_01_1279	SSR			Gm01	47526883	47526908	Chr01	48401265	48401306	(TG)8(TA)13	110		TTGGTTGTGTGTGTGTGTGTG	TGTTGATTTTCTTTGAACGCC
BARCSOYSSR_01_1280	SSR			Gm01	47528190	47528225	Chr01	48402588	48402623	(ATT)12	161		GCAAGACCAGCCTCATTACC	ACACACTCTTGGATCCGTCC		Song et al. 2010
BARCSOYSSR_01_1281	SSR			Gm01	47537680	47537723	Chr01	48412068	48412121	(TA)5(TG)22	285		CCTTTGTCACAGTTCTTTGATTT	TAGAGGGTGAGGCAACATGA
BARCSOYSSR_01_1282	SSR			Gm01	47552884	47552925	Chr01	48427281	48427322	(TA)21	296		AGAAGTCAAAATTGTTTTTGGAA	GGGAACTAAGCGTAATTATAAGCAG
BARCSOYSSR_01_1283	SSR			Gm01	47577119	47577174	Chr01	48451516	48451571	(AT)28	271		CCTTTGTAATCATATGCATCCTTC	ATGTCGAAAGGTGGAATTGG
BARCSOYSSR_01_1284	SSR			Gm01	47673763	47673804	Chr01	48548160	48548201	(TA)21	247		TAAAATTGCCCCCTTTGGTT	TTTTGGGATGGGATTAAGCA
BARCSOYSSR_01_1285	SSR			Gm01	47674746	47674771	Chr01	48549143	48549168	(CT)13	158	Glyma.01G148300	TTCTGCATCCAAACCAATCA	CACTGGATAATGGGGTTCTGA
BARCSOYSSR_01_1286	SSR			Gm01	47694402	47694439	Chr01	48568799	48568836	(AT)19	274		CCATAAATTTTCACTTACATGAACCA	CATCTACCTTGATAGAAGGACCA
BARCSOYSSR_01_1287	SSR			Gm01	47719744	47719765	Chr01	48594141	48594162	(TC)11	163	Glyma.01G148900	TCGGGAATTGAGAGCAGTTT	TGGCCATTTCCGGTAAGTAA
BARCSOYSSR_01_1288	SSR			Gm01	47734410	47734433	Chr01	48608807	48608830	(CTT)8	217		AAGAGCAAGCAGCACAACAA	ATGACGAGGCAGTTGTACCC
BARCSOYSSR_01_1289	SSR			Gm01	47754576	47754601	Chr01	48628973	48628998	(AT)13	157		AGCACGAACATGATGGATGA	CGCAGGGACAAAAGATCAAT
BARCSOYSSR_01_1290	SSR			Gm01	47768099	47768164	Chr01	48642505	48642558	(TA)27	308		CGTGCAATGCCAAATAATCA	AAGTGGAGAGAGTGCTTGGG
BARCSOYSSR_01_1291	SSR			Gm01	47773342	47773418	Chr01	48647868	48647891	(ATA)8	236		TTGCTTGGGGCAATACAAAT	AATGCCACTGTGTCCAAATG
BARCSOYSSR_01_1292	SSR			Gm01	47803929	47803974	Chr01	48678477	48678524	(AT)24	193		GGATAGAGGTGCTGGTGCAT	CAGGCTGCGGCTGATATAAT
BARCSOYSSR_01_1293	SSR	D1a	49.275	Gm01	47810425	47810454	Chr01	48684974	48685003	(AT)15	177	Glyma.01G149600	AACATTTTTCATCGCTTTTCTTAG	TCTTCTCAGGAACTTGAATTACTCA	Sat_110	Cregan et al. 1999
BARCSOYSSR_01_1294	SSR			Gm01	47810945	47810990	Chr01	48685494	48685549	(AT)23(AC)5	224	Glyma.01G149600	TGCTTTCCAATCAAACTCAAGA	TGATCGGCTAGTTCTCCCAG
BARCSOYSSR_01_1295	SSR			Gm01	47834967	47835006	Chr01	48709513	48709552	(AT)20	110		TGGTAACCCAAAGCTTAAACA	GGATTGATTCGTCGACTCGT
BARCSOYSSR_01_1296	SSR			Gm01	47874341	47874394	Chr01	48748894	48748947	(AT)27	294		TGTTTCTTATTTTTGTCATCATTCTT	TTTCACGTGTTATATAATTGCTTCA
BARCSOYSSR_01_1297	SSR	D1a	49.982	Gm01	47892649	47892686	Chr01	48767202	48767239	(AT)19	153	Glyma.01G150700	GCGCAACCATAGCCTCTAAAGTAATAAGTT	GCGGGCTTCTTTATGTTCTGCTGATA	Sat_343	Song et al. 2004
BARCSOYSSR_01_1298	SSR			Gm01	47905271	47905298	Chr01	48779824	48779851	(TA)14	297	Glyma.01G150800	TGGGGTGGGATCCTTATGTA	AGCAAAGCTTCCTGAACCAA	B14O11	Shultz et al. 2007
BARCSOYSSR_01_1299	SSR			Gm01	47914736	47914785	Chr01	48789289	48789338	(TA)25	300		GAGTTGATTTGGATTAATTTGGA	CCGGTGCAATGTTTTGTTTA
BARCSOYSSR_01_1300	SSR			Gm01	47918665	47918690	Chr01	48793218	48793243	(AT)13	109		ACCGCATTTTCATAGTTGGG	TGCAACCAATGTATGCTTCA
BARCSOYSSR_01_1301	SSR			Gm01	47926903	47926956	Chr01	48801458	48801511	(TA)27	299	Glyma.01G151100	TGGCTTGTAAGTGTCACATATCATT	TTCAACTCATGTCATTGAAAACTATT
BARC-010999-00814	SNP	D1A	52.713	Gm01	47965943	47966458	Chr01	48840499	48841013			Glyma.01G151600
BARCSOYSSR_01_1302	SSR	D1a	50.884	Gm01	47980651	47980716	Chr01	48855206	48855271	(ATT)22	217		GCGCTCAGCCTTGTTAAATCACTT	GCGCTACTCTCGTGTCGTTAGTTA	Satt507	Cregan et al. 1999
BARCSOYSSR_01_1303	SSR			Gm01	48002194	48002245	Chr01	48876749	48876800	(TA)26	214		TCTAGATGTTAGTAATTTTTGGGTGTT	GAACGAAACTGTATGCTTGCTC
BARCSOYSSR_01_1304	SSR			Gm01	48099309	48099334	Chr01	48973969	48973994	(AT)13	235		TTTTGTTGTGGGCCCCTAT	GAGTGTGGACTGTGTGTGGG
BARCSOYSSR_01_1305	SSR			Gm01	48116792	48116825	Chr01	48991451	48991484	(TA)17	277		TTGATGATCACGATTTTGATACG	TTTGTACTCTGGACAGTTGATATTTTT
BARCSOYSSR_01_1306	SSR			Gm01	48126258	48126287	Chr01	49000917	49000946	(AT)15	293		CATCCTTACACATTTTAAATTCATCA	TGGGTTTTCAATAAATTTGGCT
BARCSOYSSR_01_1307	SSR			Gm01	48130063	48130102	Chr01	49004722	49004761	(AT)20	154		AACCCTTGTTGCTTCGAATTT	TGCGATGATGTTTTGTTGGT
BARCSOYSSR_01_1308	SSR			Gm01	48132640	48132671	Chr01	49007299	49007344	(AT)16(AC)7	237	Glyma.01G152900	CACCTGAACGTGTACGGCTA	TGCATGGAAAACGGAGAAAT
BARCSOYSSR_01_1309	SSR			Gm01	48146760	48146801	Chr01	49021419	49021460	(AT)21	197	Glyma.01G153100	TGGCCTCAAAATCAAACTCC	CCTGTCCTCTACAAACCCCA
BARCSOYSSR_01_1310	SSR			Gm01	48157376	48157399	Chr01	49032027	49032058	(TC)5(TCT)8*	202	Glyma.01G153200	GAGTGAGGGACCCACCTGTA	TCTTCAGCTGCTCCACCTTT
BARCSOYSSR_01_1311	SSR			Gm01	48160960	48160987	Chr01	49035619	49035662	(AC)14(AT)8	276	Glyma.01G153200	AAATGCATCCCTGCGTTATT	ATTTTTGTGGAAGGCACACC
BARCSOYSSR_01_1312	SSR			Gm01	48172912	48172949	Chr01	49047571	49047608	(TA)19	296		GGTTTTATTTCTCATTTTCCTTTTT	TCAGCATAAACATTAAACTCCAAG
BARCSOYSSR_01_1313	SSR			Gm01	48177803	48177830	Chr01	49052462	49052489	(AG)14	268		TCCCTCCAGCTCATTCAAGT	CTTAGGGTCGCTTGTGTGGT
BARCSOYSSR_01_1314	SSR			Gm01	48205091	48205140	Chr01	49079750	49079799	(AT)25	270		TGGTGGCTTTTAATCGTCAT	TCCCACTTCAAACTTGGACC
BARCSOYSSR_01_1315	SSR			Gm01	48206464	48206521	Chr01	49081123	49081180	(TA)29	268		GGTAGGTTTGATGAAAAAGTCATT	CTTTTTGTCCACTGGCTGGT
BARCSOYSSR_01_1316	SSR			Gm01	48215766	48215791	Chr01	49090521	49090546	(AT)13	198		TTGTCTTGGTGCCGATAAGA	TGCACCTTTATCACTCGTGG
BARCSOYSSR_01_1317	SSR			Gm01	48216858	48216879	Chr01	49091613	49091634	(AT)11	272		CATCAAACAATTCCTGACGC	TGCCGTGGTGACACCTAATA
BARCSOYSSR_01_1318	SSR			Gm01	48225524	48225547	Chr01	49100279	49100302	(AAT)8	240		TGGTACTTGCACTCGCTACG	TCCAACTTGCCTCGTACAATC
BARCSOYSSR_01_1319	SSR			Gm01	48232723	48232768	Chr01	49107478	49107523	(TA)23	193	Glyma.01G153600	GGGTGCGTGGGTATTGTAAA	CCAATAATGTTTGGGGGACA
BARCSOYSSR_01_1320	SSR			Gm01	48233061	48233082	Chr01	49107816	49107837	(TA)11	198	Glyma.01G153600	CAGAACTCCTTCCCCAAACA	GGTGTTTATGTTTCTTCGGAGG
BARCSOYSSR_01_1321	SSR			Gm01	48244936	48244955	Chr01	49119691	49119710	(TA)10	299		AGAACTTTGGAAGGCCTGAT	TTTGTGGTTAAGCTTTTAAGTCCT
BARCSOYSSR_01_1322	SSR			Gm01	48258901	48258938	Chr01	49133656	49133693	(AT)19	296		TTCCCCACCCTACAAATCAA	CATGCCCCTAATCACGAAAT
BARCSOYSSR_01_1323	SSR			Gm01	48284208	48284261	Chr01	49158962	49159015	(AT)27	180		CACCGCCGTTTATCTCCTAA	TCAACTATTGACTTAAAAACCAACTTT
BARCSOYSSR_01_1324	SSR			Gm01	48299823	48299844	Chr01	49174577	49174598	(AT)11	300		TTGATCTTGAAGTGGCCAATAA	GTAGGTGAAATGGGGGCAA
BARCSOYSSR_01_1325	SSR			Gm01	48310033	48310088	Chr01	49184786	49184841	(AT)28	207		AAACAAATGGATCACTTCCGA	CTATGGGTTGAAAGGGGTCA
BARCSOYSSR_01_1326	SSR	D1a	53.262	Gm01	48314081	48314120	Chr01	49188834	49188873	(TA)20	281		GCGGTAGGTACGATCATATCGTGTGACTATT	GCGAAGTGGGAAATCAATTCTCACGAGATTG	Sat_345	Song et al. 2004
BARCSOYSSR_01_1327	SSR			Gm01	48324503	48324560	Chr01	49199256	49199313	(CT)14(AT)15	292	Glyma.01G154500	CGCCTATGCAGGTGAAGATT	GCCTGAACCCAGCTAGAAAT
BARCSOYSSR_01_1328	SSR			Gm01	48335199	48335220	Chr01	49209952	49209973	(TC)11	183	Glyma.01G154700	GCCACGAGAATCAGATCCAT	ACCATGGCTTTTTGCAATTC
BARC-044221-08647	SNP	D1A	51.486	Gm01	48362293	48361902	Chr01	49241764	49242154			Glyma.01G154900
BARCSOYSSR_01_1329	SSR			Gm01	48383012	48383041	Chr01	49262873	49262902	(GTT)10	118	Glyma.01G155200	TTGAATTGGAATCGGAGGAG	CACACCTTTCGCCTTTTAGC
BARCSOYSSR_01_1330	SSR			Gm01	48405682	48405711	Chr01	49285544	49285573	(TTA)10	278		CACACGGAAGACAAATCACG	TTCGACTGTGTGTATGCCAAA
BARCSOYSSR_01_1331	SSR			Gm01	48449632	48449687	Chr01	49329494	49329563	(TA)28(TG)7	248		GAATTGGGTGTGAGGTGGAT	TCGAAGGTCTAGTGTTTTTCACTC
BARCSOYSSR_01_1332	SSR			Gm01	48452394	48452461	Chr01	49332256	49332323	(AT)34	299		TGGCTTTCAGTCTTAGGATGC	TGACCTGTTCAATGACGAATTT
BARCSOYSSR_01_1333	SSR			Gm01	48495588	48495657	Chr01	49375450	49375519	(AT)35	289		GGAACCCGAGTAATGTTTTGTC	CAGCTTGCAGCCTTTATTCA
BARCSOYSSR_01_1334	SSR			Gm01	48501819	48501848	Chr01	49381681	49381710	(TA)15	132		GCATCAGAAATTGGGGCTAA	TCCTTGTTGGCAATGAGTTG
BARCSOYSSR_01_1335	SSR			Gm01	48541410	48541463	Chr01	49421674	49421745	(AT)27(GT)9	266	Glyma.01G156700	TGCTAAAACATCACCCTATCCA	CCGTCGTTTTCAACAAGTGA
BARCSOYSSR_01_1336	SSR			Gm01	48547054	48547104	Chr01	49427318	49427368	(ATT)17	224		TTTCTCAACCAAACAACCCC	GCAGGGTCACGTACCAAATC
BARCSOYSSR_01_1337	SSR	D1a	55.422	Gm01	48554994	48555026	Chr01	49435258	49435290	(AAT)11	226		GAGCCAACCAATTAGAGCCAAGTTA	GGCGGTTTGTTTTTTATCTATTCA	Satt198	Cregan et al. 1999
BARCSOYSSR_01_1338	SSR			Gm01	48576186	48576215	Chr01	49456463	49456492	(AT)15	265		AGTTCACCTCCCTCGACAAA	CGTGTGTTTTTCATTTGCGT
BARCSOYSSR_01_1339	SSR			Gm01	48610547	48610570	Chr01	49490824	49490847	(AAT)8	225		TGCGACATGGATTTTGAAAG	AATCACAATTACATGTTGATCGG
BARCSOYSSR_01_1340	SSR			Gm01	48617766	48617809	Chr01	49498043	49498086	(AT)22	288		AAATGGAAACTTCTCACACAAGAA	TCGCTCCTTGATGGACTACA
BARCSOYSSR_01_1341	SSR			Gm01	48638680	48638745	Chr01	49519059	49519124	(TA)33	299		TGCATATCCGACGTAATTTTTG	TTCTTACTTAGCATGAATCAATTTTT		Song et al. 2010
BARCSOYSSR_01_1342	SSR			Gm01	48652744	48652773	Chr01	49533115	49533144	(AG)15	285	Glyma.01G157400	ACCACGAAGTCCGACTCAAG	ACCCAAACACCAAACCAAAA
BARCSOYSSR_01_1343	SSR			Gm01	48656336	48656363	Chr01	49536707	49536734	(AT)14	287		GCATATAATAATTGAGTCCGGAAA	CAGCCAATCACTATTCACTTTTCTT
BARCSOYSSR_01_1344	SSR			Gm01	48669282	48669313	Chr01	49549653	49549684	(TA)16	272		ATCAGCCAAAACATTTTCCG	CGATGTTTCTCTCTTTTAAATACACG
BARC-010881-00789	SNP	D1A	54.143	Gm01	48673691	48674002	Chr01	49554063	49554373
BARCSOYSSR_01_1345	SSR			Gm01	48674493	48674556	Chr01	49554864	49554929	(AT)33	270		CCATTACCCTCCTGTCCCTT	TTTTTGCTGAATACCAACAATATAA
BARCSOYSSR_01_1346	SSR			Gm01	48676055	48676076	Chr01	49556428	49556449	(TC)11	80		CCAATACTTTTTCAACGGGC	CTAAATTGCCACGTTGGCTG
BARCSOYSSR_01_1347	SSR	D1a	54.52	Gm01	48690007	48690072	Chr01	49570380	49570445	(AAT)22	215		GCGTATAAAGAAAAACGAGCATATCAT	GCGCTTATAAAGGCTTGTGAAAGACACT	Satt436	Cregan et al. 1999
BARCSOYSSR_01_1348	SSR			Gm01	48690670	48690691	Chr01	49571043	49571064	(AT)11	283	Glyma.01G157700	CCTTTCATTCCCAGGTTTCA	GCCTTTTTATTGACGCATGTT
BARCSOYSSR_01_1349	SSR			Gm01	48691448	48691471	Chr01	49571821	49571844	(TA)12	259	Glyma.01G157700	TGCCTAATGAAAATGGGGAA	CGCTTGTTCACATGGTGTTT
BARCSOYSSR_01_1350	SSR			Gm01	48695880	48695945	Chr01	49576253	49576318	(TA)33	201	Glyma.01G157700	TGCTCATTTACCCTTCACCC	TGCTTTGAGCAGGTGAAAAA
BARCSOYSSR_01_1351	SSR			Gm01	48703185	48703211	Chr01	49583558	49583584	(TCT)9	122	Glyma.01G157800	TTTGATGTCCAAACAAGGCA	AGTTGTTGGGATTGTGAGGC	SSR3940	Shoemaker et al. 2008
BARC-024909-10358	SNP	D1A	54.864	Gm01	48746052	48745768	Chr01	49626142	49626425			Glyma.01G158200
BARCSOYSSR_01_1352	SSR			Gm01	48794926	48794961	Chr01	49675299	49675334	(AT)18	284		TTGCCTTAAAATAATAGTCAACCTATG	TTCCACATCATAATTGTTGTAAGAGA
BARCSOYSSR_01_1353	SSR	D1a	53.818	Gm01	48828582	48828608	Chr01	49708955	49708981	(ATT)9	275		GCGAAAATGATTAAATTGTTTTCTCAAG	GCGGCACGTTGCCATATAAGATAAAGG	Satt439	Cregan et al. 1999
BARCSOYSSR_01_1354	SSR			Gm01	48844322	48844353	Chr01	49724696	49724727	(TA)16	275		CGTACGTCAATGTGAGCAGAA	TCTCGGTTTCAGTTTTTCCAA
BARCSOYSSR_01_1355	SSR	D1a	52.412	Gm01	48853784	48853853	Chr01	49734186	49734227	(TTA)14	213		GCGTCTCTTATTTTGACCTTTTTAACTT	GCGTTTTGTATTTGGTCTATCTGCTTAG	Satt468	Cregan et al. 1999
BARCSOYSSR_01_1356	SSR			Gm01	48878000	48878023	Chr01	49758374	49758397	(TTG)8	95		CCGTGAAAAGGAAGCAACAT	TCCAGGTATGGCATTCACAA
BARCSOYSSR_01_1357	SSR			Gm01	48895528	48895571	Chr01	49775902	49775945	(AT)22	266		ATTCAGACAACTGGCCTTGG	TGTGATTCTCAATTTGCATTTC
BARCSOYSSR_01_1358	SSR	D1a	47.314	Gm01	48901697	48901735	Chr01	49783140	49783178	(TAT)13	116		GATCTAAAGTCTGATATTTTTAACTA	AAAAGGAGAAGGAATGC	Satt077	Cregan et al. 1999
BARCSOYSSR_01_1359	SSR			Gm01	48910977	48911000	Chr01	49792420	49792457	(TA)12(GA)7	270		TTTTGGAGGAAATGAATATGAAA	CGTGTGCAACTCCAAACAAT
BARC-060037-16311	SNP	D1A	58.805	Gm01	48933558	48933003	Chr01	49814447	49815001			Glyma.01G159600
BARCSOYSSR_01_1360	SSR			Gm01	48954192	48954229	Chr01	49835629	49835666	(AT)19	184		TGACAAATATACACTTGAGCGAAGA	GCACCAATATCATAATGACCCA
BARCSOYSSR_01_1361	SSR			Gm01	48979492	48979557	Chr01	49860927	49860992	(TA)33	280		TGTGTAAGTCAAAAGATAGCGTAAAAA	CCTCGGTCCACTAGACACTTG
BARCSOYSSR_01_1362	SSR			Gm01	48998251	48998272	Chr01	49879674	49879707	(TA)6(TG)11	293	Glyma.01G160300	GTTGACAAGAAGCGGGTTTT	GGAGAGGTCATGGGTTCAAA
BARCSOYSSR_01_1364	SSR			Gm01	49038011	49038034	Chr01	49919463	49919486	(GTT)8	254		AACAATTCGAGGCAGAGGAA	GCAAATAACGAAATCAGTTGC
BARCSOYSSR_01_1365	SSR			Gm01	49044762	49044781	Chr01	49926214	49926233	(TA)10	246		CTGCATGAAACAACAGCCAT	TGGAAGCAGTTCCACTCTCA
BARCSOYSSR_01_1366	SSR			Gm01	49046986	49047037	Chr01	49928438	49928489	(AT)26	293		CCCACTATCCAAGTACCCCA	AACCAAGGAAGGCTTTAGGC
BARCSOYSSR_01_1367	SSR	D1a	57.517	Gm01	49158693	49158728	Chr01	50040153	50040188	(TA)18	140		GCGACTCCAAGTTTTTTTTGTTT	GCGGGAGTTAGAGGAAGAGAACA	Sat_036	Cregan et al. 1999
BARCSOYSSR_01_1368	SSR			Gm01	49163490	49163537	Chr01	50044950	50044997	(AT)24	272		CGCATTTTACAAAAGTGTGGA	CACAAACAACTTGTGACATTTGA
BARCSOYSSR_01_1369	SSR			Gm01	49172628	49172655	Chr01	50054088	50054115	(TA)14	206		TATCCGGAGACACAGCAACA	GCCTATCGTTGACCCAACTC
BARCSOYSSR_01_1370	SSR			Gm01	49201320	49201367	Chr01	50082780	50082827	(AT)24	269		TTCTACTTTTTAAATGCACCCTTATTT	CAATTAGTTGGTTCAAATTATTTTTGT
BARCSOYSSR_01_1371	SSR			Gm01	49204928	49204961	Chr01	50086388	50086421	(TA)17	179		AATTGCTGGTCGTCTGGTTT	TTGCTATCAGTTCATCTCCGA
BARCSOYSSR_01_1372	SSR			Gm01	49207218	49207237	Chr01	50088678	50088697	(CT)10	209	Glyma.01G163000	GGGACCCACAGTGTAGCAAT	CCGTGTTTTTGATCTGTGGA
BARC-025745-05032	SNP	D1A	57.968	Gm01	49210825	49209817	Chr01	50091278	50092285			Glyma.01G163000
BARC-041325-07964	SNP	D1A	58.03	Gm01	49225862	49225474	Chr01	50106935	50107322			Glyma.01G163300
BARCSOYSSR_01_1373	SSR			Gm01	49235734	49235757	Chr01	50118904	50118927	(TA)12	225	Glyma.01G163500	ATCGCGTGCTAGAAAACAGG	CGTCAACACTCAACAGCGAT
BARCSOYSSR_01_1374	SSR			Gm01	49302750	49302769	Chr01	50185921	50185940	(AG)10	256	Glyma.01G164200	GAGAGGAGAAGGCATTGACG	AGAATGGGTGAGTGGTGAGC
BARC-064441-18673	SNP	D1A	58.225	Gm01	49315209	49315678	Chr01	50198381	50198849
BARCSOYSSR_01_1375	SSR			Gm01	49327628	49327649	Chr01	50211215	50211236	(AT)11	231		AGGGATCTCAACATATTCGCT	TGGATCGAAGGTAAATGATGC
BARCSOYSSR_01_1376	SSR			Gm01	49357722	49357777	Chr01	50241294	50241349	(AT)28	202	Glyma.01G164900	TTGCTACACACAGGCACACA	CATGTGAGAACCCACCATGA
BARCSOYSSR_01_1377	SSR			Gm01	49405745	49405806	Chr01	50289317	50289378	(AT)31	287	Glyma.01G165500	TGCACCACTGTGACTCTGAA	AAAAAGAAACTTTGAAAGGGCT
BARCSOYSSR_01_1378	SSR			Gm01	49406252	49406303	Chr01	50289824	50289875	(AT)26	284	Glyma.01G165500	CATCAGTGTTTAGATTGGATGAGC	AGTTGCGGTGAGTGAGGAAT
BARCSOYSSR_01_1379	SSR			Gm01	49408593	49408612	Chr01	50292165	50292184	(AT)10	296		TTGGGCTATAAACATTTGCCT	CCTGCAAAGAGCTAGCTTATCTAAT
BARCSOYSSR_01_1380	SSR			Gm01	49410652	49410675	Chr01	50294224	50294247	(TAA)8	155		TGATCAGCAAGTTTGATGGG	CGTCTCCATGACTCCATCCT
BARCSOYSSR_01_1381	SSR			Gm01	49459631	49459658	Chr01	50343773	50343800	(AT)14	288		CGACAATCTTTTCCCTATGCT	TTCACTCGTTTATTGCACATCC
BARCSOYSSR_01_1382	SSR			Gm01	49461171	49461202	Chr01	50345313	50345344	(TA)16	275		AGGGAGCATCAAGTTCCTCA	TTTATCTTGCGAATCAAATTTACA
BARCSOYSSR_01_1383	SSR			Gm01	49464712	49464745	Chr01	50348854	50348887	(AT)17	297		GGGCCAGCATGTAAGAACTC	AAGGAAATTTTGAATTCCATCAA
BARCSOYSSR_01_1384	SSR			Gm01	49468903	49468926	Chr01	50353045	50353068	(AT)12	253		ATTTGGTCATCCTCTGCTCC	TTTTTCCCTTCACACCTCGT
BARCSOYSSR_01_1385	SSR			Gm01	49475316	49475341	Chr01	50359458	50359501	(AT)13(ATAG)5*	273		CAACAATATTTCGTAAACCATCCT	TGTGATACCAAACGTCTCTCTTTC
BARCSOYSSR_01_1386	SSR			Gm01	49478917	49478943	Chr01	50363059	50363085	(TTA)9	234		TGTTGCTGTTATATCTACCAAAGTGA	TTTAAAGAAGACAACCAATGAAGAA
BARCSOYSSR_01_1387	SSR			Gm01	49480976	49481023	Chr01	50365118	50365165	(TA)24	256		TGATGGATGAGAATCCAAGTT	AAAGAGATTTTCTAGCCCTTCTCA
BARCSOYSSR_01_1388	SSR			Gm01	49495703	49495746	Chr01	50379845	50379888	(AT)22	240		CCCCATAACAGATTCGGTGT	GTGGAAAACCGCAGTCAAGT
BARCSOYSSR_01_1389	SSR			Gm01	49514312	49514369	Chr01	50398454	50398511	(TA)29	231	Glyma.01G166200	CAAGTACTCCATAATAAAATAGCAGTG	CGGTAGGTATTTGTTAGCATTTTTC
BARCSOYSSR_01_1390	SSR			Gm01	49519096	49519117	Chr01	50403239	50403260	(TA)11	197	Glyma.01G166300	TTTTTCACTCCACCCCATGT	TTTTAAGGATTTGTGGAAGAAACA
BARCSOYSSR_01_1391	SSR			Gm01	49522814	49522877	Chr01	50406956	50407019	(TA)32	289	Glyma.01G166400	CCAAATACTCCCCAGGTCAA	CTGACTGAGCGGTTGAAACA
BARCSOYSSR_01_1392	SSR			Gm01	49581500	49581523	Chr01	50465664	50465687	(AG)12	232		AAGCAACTCTGGGTTTTGGA	CATTTACATGGCAATGTGGC
BARCSOYSSR_01_1393	SSR			Gm01	49583679	49583698	Chr01	50467843	50467862	(TA)10	261		TGTTTGGTCAATGGGTACGA	TCCCTCGTATTTTATGTGTCATTTT
BARCSOYSSR_01_1394	SSR			Gm01	49591990	49592011	Chr01	50476154	50476175	(AT)11	152		CGCTGCACAAAAGCATAAGA	TTCTTGTTAACGGACCCAGG
BARCSOYSSR_01_1395	SSR			Gm01	49611843	49611864	Chr01	50496007	50496028	(TA)11	294	Glyma.01G167000	CCCTCGTCAAGTGGTGATTT	TCAAGCAAGCAAAAGCAAGT
BARC-018755-03002	SNP	D1A	59.786	Gm01	49625875	49626275	Chr01	50510040	50510439			Glyma.01G167300
BARCSOYSSR_01_1396	SSR			Gm01	49629952	49629997	Chr01	50514116	50514161	(TA)23	194		CGTTGACAGATGATAGTCACCC	GGATGCTCTCGGAGTTAGTCA
BARCSOYSSR_01_1397	SSR			Gm01	49635939	49635980	Chr01	50520103	50520144	(TTA)14	290		CATCACAAACTAACTCATTGTCTCA	GCATTTAATCAACAATGCTGG
BARCSOYSSR_01_1398	SSR			Gm01	49653281	49653302	Chr01	50537761	50537782	(TA)11	159	Glyma.01G167900	TCGCTGTTGAAAGCAGTGAC	CTTTCTTGGCCTTTTCGTGT
BARCSOYSSR_01_1399	SSR			Gm01	49666181	49666204	Chr01	50550661	50550684	(TA)12	265		CATTTTGCACTAATAGCAATCCA	TTGATCATAGACTGCAAAACACTAA
BARCSOYSSR_01_1400	SSR			Gm01	49676294	49676355	Chr01	50560774	50560835	(TA)31	224		TGGTTTCCACTATCTTTCCTCC	TGAGATGGGAATGTTTGCCT
BARCSOYSSR_01_1401	SSR			Gm01	49704911	49704946	Chr01	50589391	50589426	(CTCA)9	268	Glyma.01G168200	CAAGCTCCTTTTCGTTGAGG	TCAACAATGCAACACAAGCA
BARCSOYSSR_01_1402	SSR			Gm01	49721481	49721576	Chr01	50606011	50606056	(AT)23	268	Glyma.01G168400	TTCACTGGAGCCTGGTTAGC	CCTTTCTTCATTCACGCAGG
BARCSOYSSR_01_1403	SSR			Gm01	49744518	49744537	Chr01	50628996	50629015	(GA)10	100	Glyma.01G168600	GGCGTCTAGGTCTCTGCAAC	TTTCCTCACCGAACGAAAGT
BARCSOYSSR_01_1404	SSR			Gm01	49745934	49745963	Chr01	50630412	50630441	(AT)15	274		TCGTGCAAATTTGTATTGGA	CATGACATATATGCCCTTAACCA
BARCSOYSSR_01_1405	SSR			Gm01	49753712	49753761	Chr01	50638190	50638239	(AT)25	167		TCTTCACCACACATCCTTTGA	TGGTAACATTATTATGTCATGTGTTGA
BARCSOYSSR_01_1406	SSR			Gm01	49755435	49755460	Chr01	50639913	50639938	(GA)13	212	Glyma.01G168900	TGGTGCTCGAGAAACACAGA	GGTTGAATGTGCCCAACTCT
BARCSOYSSR_01_1407	SSR			Gm01	49779103	49779126	Chr01	50663581	50663604	(TA)12	173		TGGGATGAATTTAGTTCCTTTTG	CCACAAATAATTGTATGGTCCAA
BARC-065113-19102	SNP	D1A	59.029	Gm01	49788684	49788394	Chr01	50672870	50673159
BARCSOYSSR_01_1408	SSR			Gm01	49792696	49792761	Chr01	50677155	50677236	(TG)8(TA)12(GA)21	176		TGCATGTGTGTGTGTGTGTG	CACAAATATTGAGAAGTTGGCG
BARCSOYSSR_01_1409	SSR	D1a	56.59	Gm01	49822218	49822244	Chr01	50706693	50706719	(CTG)9	137	Glyma.01G169600	GCGTCTTTTGCACGATGAA	GCGAATGGTGGGAGAAA	AW781285	Song et al. 2004
BARCSOYSSR_01_1410	SSR			Gm01	49826255	49826286	Chr01	50710730	50710761	(TA)16	260		AAAAACGAGACGTGCGTGAT	GCACAACAATCAAGGAAGGG
BARCSOYSSR_01_1411	SSR			Gm01	49827821	49827864	Chr01	50712296	50712339	(TA)22	267		CAAAGTTGTTATTGAAGACCCG	TGAATGTTTGGGTTACGGCT
BARC-044293-08662	SNP	D1A	62.972	Gm01	49841891	49842402	Chr01	50726367	50726877			Glyma.01G169800
BARC-044293-08666	SNP	D1A	60.647	Gm01	49841891	49842402	Chr01	50726367	50726877			Glyma.01G169800
BARCSOYSSR_01_1412	SSR			Gm01	49862672	49862693	Chr01	50747138	50747169	(GT)5(AT)11	291	Glyma.01G170000	CACACAAGAGATGGGTGTTTTT	CCTCACCATCTTCACCATCC
BARCSOYSSR_01_1413	SSR			Gm01	49879509	49879530	Chr01	50763984	50764005	(CT)11	283	Glyma.01G170200	GCTACGAATGAGTGTGCGAA	CGAGGTGGTTTCCATGTTTT
BARCSOYSSR_01_1414	SSR			Gm01	49892610	49892649	Chr01	50777085	50777124	(TA)20	225	Glyma.01G170400	GGGAATAGCTTCCTTCCGTC	TTGGTGTGATGATTTGGCAT
BARCSOYSSR_01_1415	SSR			Gm01	49911431	49911480	Chr01	50795906	50795955	(AT)25	235	Glyma.01G170700	ACCAAATGACAAATTGCCTG	CGTAATAAACCAAGGACGCAA
BARCSOYSSR_01_1416	SSR			Gm01	49968878	49968910	Chr01	50853177	50853209	(AAG)11	215	Glyma.01G171200	ATGAAACGGTACCCGACAAG	CAATGGTGCCACACTGTCTC
BARCSOYSSR_01_1417	SSR			Gm01	50007879	50007928	Chr01	50892174	50892223	(AT)25	256		AAATTGAAAAGGATATATCAATCAACA	TTAGCTCAAGGGGTGAGGGT
BARCSOYSSR_01_1418	SSR			Gm01	50038919	50038952	Chr01	50923214	50923247	(AT)17	274		CCTTTTCCTTCAATGCACCT	AACATGGAAATGTTATTTTTGGA
BARCSOYSSR_01_1419	SSR			Gm01	50061408	50061443	Chr01	50945703	50945738	(TTC)12	195	Glyma.01G172200	GTACCGGAAGAGAAGCTCCC	GTTCCCGAAACAGTCTCTGC
BARC-053519-11885	SNP	D1A	60.624	Gm01	50073039	50073546	Chr01	50957335	50957841			Glyma.01G172400
BARCSOYSSR_01_1420	SSR			Gm01	50078938	50079021	Chr01	50963233	50963316	(TAA)28	255	Glyma.01G172500	GCCTTTGGTCCTGTCAAAGT	GACCCTTTTGCAGCTGTCTC
BARCSOYSSR_01_1421	SSR			Gm01	50087998	50088019	Chr01	50972293	50972314	(AT)11	175		TGTCACTCCATAAGGGGGTC	TCGTGAAAGGATCCCAAAAC
BARCSOYSSR_01_1422	SSR			Gm01	50099664	50099714	Chr01	50983959	50984009	(TA)12(ATA)10*	249		CCCCACCAATTATTGACCTG	CAAAGGTGTGATATGTGTTTTGTG
BARCSOYSSR_01_1423	SSR			Gm01	50126774	50126797	Chr01	51011913	51011936	(GTT)8	248	Glyma.01G172700	AACAATTCGAGGCAGAGGAA	TCAAAACAAGGCGACAAACA
BARCSOYSSR_01_1424	SSR			Gm01	50145753	50145810	Chr01	51030894	51030951	(TA)29	243	Glyma.01G173000	TGCAATTAAATTTTATCAGAACTCTT	GGGACACGAGTAAAACAACCA
BARCSOYSSR_01_1425	SSR			Gm01	50147213	50147244	Chr01	51032354	51032385	(TC)16	265	Glyma.01G173000	TGGTGGTTCCCAAACTCTCT	AGCATAGGTCCATCGCAAAC
BARCSOYSSR_01_1426	SSR			Gm01	50150943	50150988	Chr01	51036084	51036167	(AT)42	293		TCAAACATGATAAATTGAACCAAAA	AGGCAAAGCACGACTAGGAA
BARC-054071-12319	SNP	D1A	64.675	Gm01	50158408	50157499	Chr01	51042679	51043587			Glyma.01G173300
BARCSOYSSR_01_1427	SSR			Gm01	50165708	50165769	Chr01	51050887	51050958	(TA)31(CA)5	268		GAATTCGACCGGAAAGAAAT	GGCCTTAGATTTCTTGGATGC
BARCSOYSSR_01_1428	SSR			Gm01	50188653	50188676	Chr01	51073832	51073855	(AG)12	296	Glyma.01G173800	TAGCTAGCCAATGGTTTCCG	CCCCTTCCTATTGGTTCCTC
BARCSOYSSR_01_1429	SSR			Gm01	50194386	50194421	Chr01	51079565	51079600	(AT)18	157		TTTTAAAAGGGTGAAGAGTTTTTACA	CACTTGGCAGCACAACTAGG
BARCSOYSSR_01_1430	SSR			Gm01	50225193	50225216	Chr01	51110373	51110396	(GA)12	130		GGCATCATTTTGTGCTTGTG	TACATTGAGTTGCCCGGTTT
BARCSOYSSR_01_1431	SSR			Gm01	50226072	50226137	Chr01	51111251	51111316	(TA)33	287		GCAAAATATATACGAGCATCGG	TCATAAACAAAGCAGCAAATACG
BARCSOYSSR_01_1432	SSR			Gm01	50247314	50247341	Chr01	51132493	51132520	(AT)14	265		TTGCATTAAAAATACGTTCAAAAA	TGAGTTAATAGATTAATGGGCAAA
BARCSOYSSR_01_1433	SSR			Gm01	50252323	50252376	Chr01	51137502	51137555	(TA)27	236		TGTTTTCTGTGGAGGGGAAG	CGAATGAACTGGATCATCTGC
BARCSOYSSR_01_1434	SSR			Gm01	50311434	50311469	Chr01	51196613	51196648	(AT)18	95		AGCTAATCCATTGCACGCTC	TTTGAGGTTGGTTCACTGAAGA
BARCSOYSSR_01_1435	SSR			Gm01	50325692	50325723	Chr01	51210871	51210902	(AT)16	277		CAAAAGAAACAAAACAACCACG	TGTTGCCAAAATCGGTTCTA
BARCSOYSSR_01_1436	SSR			Gm01	50332717	50332776	Chr01	51217896	51217955	(AT)14(AG)16	257		TTGCACTTCTTTGTTTTGATGG	CATAAATTGACAGAAATTAATCAACAT
BARCSOYSSR_01_1437	SSR			Gm01	50333251	50333288	Chr01	51218430	51218477	(AT)19(GA)5	124		TAAATCAAACCATGCCCAAA	TGTTCGCGATTTTTCTCTCTC
BARC-029049-06055	SNP	D1A	65.75	Gm01	50360967	50360415	Chr01	51245595	51246146			Glyma.01G175700
BARC-054277-12436	SNP	D1A	65.868	Gm01	50360419	50360810	Chr01	51245599	51245989			Glyma.01G175700
BARC-018657-02988	SNP	D1A	65.712	Gm01	50360434	50360841	Chr01	51245614	51246020			Glyma.01G175700
BARC-025503-06514	SNP	D1A	65.704	Gm01	50360547	50360958	Chr01	51245727	51246137			Glyma.01G175700
BARC-054051-12293	SNP	D1A	65.868	Gm01	50360810	50361113	Chr01	51245990	51246292			Glyma.01G175700
BARC-039381-07309	SNP	D1A	65.782	Gm01	50362192	50362506	Chr01	51247372	51247685			Glyma.01G175700
BARCSOYSSR_01_1438	SSR			Gm01	50363787	50363828	Chr01	51248966	51249007	(TA)21	287		TTTTTCACATCTTTATCTCGTGTATTA	GGAGCAAGCGTGCAAATACT
BARCSOYSSR_01_1439	SSR			Gm01	50377310	50377349	Chr01	51262489	51262528	(AT)20	254		TGTGTTGAGACCCAAATTCA	TGATGTTTGTAAAACAAAATATGCAA
BARCSOYSSR_01_1440	SSR			Gm01	50421403	50421457	Chr01	51306583	51306614	(AG)16	300		TATTCGCCAGGGGAGTATCA	TTTTCCAGCTTCCCGTTAGA
BARCSOYSSR_01_1441	SSR			Gm01	50444519	50444548	Chr01	51330044	51330073	(TA)15	282		AAGTTTGAGTTTGGTTCCTTGG	GCGTGAAATTCATTATCCAAA
BARCSOYSSR_01_1442	SSR			Gm01	50499422	50499443	Chr01	51384947	51384968	(AG)11	139	Glyma.01G177400	TTTGAGATCCCGAAATGGAG	TGGAAACAGGTCACTCCCTC
BARCSOYSSR_01_1443	SSR			Gm01	50499960	50499983	Chr01	51385485	51385508	(AT)12	295		GCGTTTGATTTTATTAGAATTGATGA	GCATTCATTGCCACATGCTA
BARCSOYSSR_01_1444	SSR			Gm01	50537483	50537502	Chr01	51423007	51423026	(TA)10	258		TCTGGAATAGCAAGAATTGGAA	TTTAAAGGATGCAAATGTGTGT
BARCSOYSSR_01_1445	SSR			Gm01	50551716	50551743	Chr01	51437240	51437267	(TA)14	271		ACTCCAGCCAAATGGATGAT	GGATTGAATTCTTTCAGCATGT
BARCSOYSSR_01_1446	SSR			Gm01	50552165	50552220	Chr01	51437689	51437742	(TA)27	214		GCGGGAACAATTAGTTGGAG	AATGTGCGTGTGACCAAAAA
BARCSOYSSR_01_1447	SSR			Gm01	50577779	50577798	Chr01	51463301	51463320	(AT)10	183	Glyma.01G178400	GACTCTGAGATTGGGCAACA	GTCAGTGGATGCCTCAAACA
BARCSOYSSR_01_1448	SSR			Gm01	50579141	50579170	Chr01	51464663	51464692	(TA)15	167		GAAATAAAAACAAATTCTAAAGATGCG	CCTTCGACCATAGTTGTCCAT
BARCSOYSSR_01_1449	SSR			Gm01	50601431	50601498	Chr01	51486953	51487022	(AT)35	289		GCTTGATGCCTGGAATTCAT	TCACGCACTTTGCTTGATTC
BARCSOYSSR_01_1450	SSR			Gm01	50610048	50610069	Chr01	51495572	51495593	(AT)11	104		GCTTTGTGACGTTTGGGATT	TCCGTTTCCTGACTGCTTTT
BARCSOYSSR_01_1451	SSR			Gm01	50614300	50614327	Chr01	51499824	51499851	(AT)14	254		TCCACTTTAAATGTGTGAGTGAGAA	CACCATCAAACTAAATGAGACTCG
BARCSOYSSR_01_1452	SSR			Gm01	50679415	50679472	Chr01	51564939	51564996	(AT)29	290		AAAACAAGACCAAATCGACCT	TTGGTGTGTAATGAGAATAAATTCAA
BARCSOYSSR_01_1453	SSR			Gm01	50680500	50680523	Chr01	51566024	51566047	(CT)12	81		TTTTCACTGCTCACCCCTTC	CAAGAGAGAAGGATTTGCCG
BARCSOYSSR_01_1454	SSR			Gm01	50690678	50690705	Chr01	51576202	51576229	(TA)14	119		CCCCTCTCCCCTGAATTTT	CATCAAACAACAAACACAACACC
BARCSOYSSR_01_1455	SSR			Gm01	50708128	50708147	Chr01	51593652	51593671	(AT)10	296		TCGGTGATGTAGGACAAGTGA	CCAGGCAAAGAAAAATTCGT
BARCSOYSSR_01_1456	SSR			Gm01	50719827	50719850	Chr01	51605345	51605368	(AT)12	265	Glyma.01G179900	TATCAGCGACATCAAGCTGC	GGGGCTAACTCCAAGGAGAC
BARCSOYSSR_01_1457	SSR			Gm01	50799791	50799854	Chr01	51685338	51685401	(AT)32	157		AACACGCCTTTTTCTCCAAA	AGAGATGACCGCAAAATCGT
BARCSOYSSR_01_1458	SSR			Gm01	50808031	50808070	Chr01	51693578	51693617	(TA)20	246		GCATGATTGTCGTTCAAAGC	TTGAATCTTGACGAATCCGA
BARC-025453-06504	SNP	D1A	73.316	Gm01	50818909	50818494	Chr01	51704042	51704456			Glyma.01G181000
BARCSOYSSR_01_1459	SSR			Gm01	50839493	50839516	Chr01	51725040	51725063	(TAA)8	297		TGAAGGTTAAGGGTGCATTGA	TAGTTGTGGGTCATTTGCGA
BARC-021531-04135	SNP	D1A	73.252	Gm01	50846778	50846410	Chr01	51731958	51732325			Glyma.01G181500
BARCSOYSSR_01_1460	SSR			Gm01	50867367	50867390	Chr01	51752570	51752593	(TAA)8	210	Glyma.01G181800	AGTCATTGGGTTAGGAGGGG	CCCTTGGCTGGAGCTAGAC
BARC-044479-08708	SNP	D1A	71.117	Gm01	50885207	50885612	Chr01	51770411	51770815			Glyma.01G182000
BARCSOYSSR_01_1461	SSR			Gm01	50936860	50936881	Chr01	51823646	51823667	(TA)11	147		GTGGAAAAGGTTCCCCGTAT	CCTCTACCTCACCGCACATT
BARCSOYSSR_01_1462	SSR			Gm01	50946188	50946211	Chr01	51832974	51832997	(TA)12	253		GCATACAATCGTGCATCCAA	CCCCATAAAAATTTCCATCA
BARCSOYSSR_01_1463	SSR			Gm01	50949165	50949190	Chr01	51835951	51835976	(TA)13	240		CACGCATTCCAAATAAGGAGA	TTTTGCCTGTCCCACTTAGG
BARC-014589-01587	SNP	D1A	74.44	Gm01	50979266	50980378	Chr01	51866053	51867164			Glyma.01G183500
BARCSOYSSR_01_1464	SSR			Gm01	51002860	51002923	Chr01	51889646	51889709	(AT)32	204		AAAAGAATGCCAAAATCCCC	TGAAAGATTAGACTGAGGGAAAA
BARCSOYSSR_01_1465	SSR			Gm01	51043524	51043543	Chr01	51930310	51930329	(AT)10	249		TGCAGAAATATAACTTTTTGCGTT	GGGAAGAAAATAGGAGAGAAGTGA
BARCSOYSSR_01_1466	SSR			Gm01	51044950	51044969	Chr01	51931736	51931755	(AT)10	268		AAATTTGATCTTCACACTTTTGAGT	CCATTGACCATCAAGCAATG
BARCSOYSSR_01_1467	SSR			Gm01	51060700	51060737	Chr01	51947488	51947525	(AT)19	285		ATTTCACGCCATAAATCGCT	GGGAGTGGAGGGCATCTAAT
BARCSOYSSR_01_1468	SSR			Gm01	51069780	51069829	Chr01	51956568	51956617	(AT)25	187		CAATTGTGTTTCAAATGAGTCCA	AAGCAATGTTGTGACAGGAAA
BARCSOYSSR_01_1469	SSR			Gm01	51133807	51133833	Chr01	52020595	52020621	(AAT)9	209		TCCCTTGAGATTGAAATATAAGCA	TGCCCCATACAATTAATACACA
BARCSOYSSR_01_1470	SSR			Gm01	51138305	51138366	Chr01	52025079	52025154	(AC)7(AT)31	261		GCACTCTCAGCTCTCACCCT	TCGCTTTAGCACTTGTTGGA
BARC-055863-13800	SNP	D1A	73.27	Gm01	51148834	51148400	Chr01	52035189	52035622
BARCSOYSSR_01_1471	SSR			Gm01	51160934	51161003	Chr01	52047722	52047791	(TA)35	123		CATGACAAAAATTGGGCTGA	TTAATTCGCTTTGCAACTGG
BARCSOYSSR_01_1472	SSR			Gm01	51197415	51197434	Chr01	52084203	52084222	(TC)10	264	Glyma.01G185400	GAGGAATTCTTCGTTGCTGC	ACTGAACCCACTCGTAGCGT
BARCSOYSSR_01_1473	SSR			Gm01	51201890	51201925	Chr01	52088678	52088713	(AT)18	288		TGTTATGGGAAATTTACGGACA	GCAATTCATGCAAAAGGAGA
BARCSOYSSR_01_1474	SSR			Gm01	51212705	51212724	Chr01	52099493	52099512	(TA)10	93		CATGTGGTTAGCCAGTCCCT	CAAAACTGTTTGCGTTTTCC
BARC-008013-00215	SNP	D1A	74.677	Gm01	51228226	51227791	Chr01	52114579	52115013			Glyma.01G185800
BARCSOYSSR_01_1475	SSR			Gm01	51295327	51295356	Chr01	52182114	52182143	(TCA)10	291	Glyma.01G186400	CCACCTTCTCCTCCTCCTCT	GGTCAGTGAGCGCCTAATTC
BARCSOYSSR_01_1476	SSR			Gm01	51315470	51315493	Chr01	52202257	52202280	(AGT)8	274	Glyma.01G186700	AGTGGTGGGTGGTGGAGTTA	ATTCCTCCTTGTCTCTCGCA	B40K24	Shultz et al. 2007
BARCSOYSSR_01_1477	SSR			Gm01	51327786	51327839	Chr01	52214573	52214626	(AT)27	290		TGGTTGTTTTAATTTTACATTATTGAC	GGGGATCTCAAAAGCAACAA
BARCSOYSSR_01_1478	SSR			Gm01	51344805	51344856	Chr01	52232097	52232148	(TA)26	265		CGTCTCCTCTGATTTGGGTAA	TGAGTGGTGAAACCATGAAAA
BARCSOYSSR_01_1479	SSR			Gm01	51360351	51360388	Chr01	52247643	52247680	(TA)19	178		TCTTAACCATCAAACCCGCT	ACATTACCACATTGCTCCCG		Song et al. 2010
BARCSOYSSR_01_1480	SSR			Gm01	51362140	51362173	Chr01	52249432	52249465	(AT)17	218		TTGTCGAATTTGATGCAGTGT	TCGATCCCAACGTAAAACAA
BARCSOYSSR_01_1481	SSR			Gm01	51384402	51384429	Chr01	52271694	52271721	(AT)14	177		ACCATTTCCCCCTTCAAAGT	ACCAAGGCAAAACATCGAAT
BARCSOYSSR_01_1482	SSR			Gm01	51394220	51394245	Chr01	52281512	52281537	(TC)13	142		CTCCCCTCCTCAAACCTCTC	CCAAGATGGCTTTGTGTGTG
BARC-020113-04470	SNP	D1A	75.635	Gm01	51398435	51398954	Chr01	52285728	52286246			Glyma.01G187700
BARCSOYSSR_01_1483	SSR	D1a	76.54	Gm01	51449361	51449420	Chr01	52336653	52336712	(AT)30	216		GCGTTGTGCTTAGGGAAAATAAAA	GCGAAAAACACTGTCTGAAATACT	Sat_414	Song et al. 2004
BARCSOYSSR_01_1484	SSR			Gm01	51491360	51491395	Chr01	52378652	52378687	(TC)18	250	Glyma.01G188600	CTTCTCTCAGCACCCTCCAC	AACCCTTCTTCCACTTCCGT	CSSR400	Xia et al. 2007
BARCSOYSSR_01_1485	SSR	D1a	72.37	Gm01	51492319	51492374	Chr01	52379611	52379666	(TA)28	332		GCGACAATGCAAAACACATTTGTATTACTT	GCGCTATGCCCATGTGTTTAGTGATTAG	Sat_305	Song et al. 2004
BARC-030147-06815	SNP	D1A	76.56	Gm01	51528266	51528683	Chr01	52415559	52415975			Glyma.01G189000
BARCSOYSSR_01_1486	SSR			Gm01	51528934	51528957	Chr01	52416226	52416249	(TA)12	260	Glyma.01G189000	TGCGAATAAGAAAACGGAGC	ACTTTAATGCCCCGTGTGAG
BARCSOYSSR_01_1487	SSR			Gm01	51543905	51543966	Chr01	52431197	52431258	(AT)31	218		GAAGGTATACACAGAAGTTATCGCAA	GGTAAAACACAATGTTAGCAAGG
BARC-021569-04147	SNP	D1A	76.56	Gm01	51549536	51549234	Chr01	52436527	52436828			Glyma.01G189200
BARCSOYSSR_01_1488	SSR			Gm01	51561006	51561031	Chr01	52448325	52448350	(TA)13	199		ACCATTGACACGTGGTGAGA	TGGTGTGCTTGATGACAATG
BARCSOYSSR_01_1489	SSR			Gm01	51582379	51582402	Chr01	52469698	52469721	(TC)12	169		TATGGGTGAAACGTGTTGGA	CGTGCATGCTTTCTCTTGTT
BARC-020161-04490	SNP	D1A	76.583	Gm01	51614289	51614606	Chr01	52501609	52501925			Glyma.01G190100
BARCSOYSSR_01_1490	SSR			Gm01	51626367	51626412	Chr01	52513686	52513731	(TA)23	284		GCAGAATTGGGAATAAAAGGC	ATTGGAGGCTCAATGCAAAA
BARCSOYSSR_01_1491	SSR			Gm01	51631055	51631120	Chr01	52518374	52518439	(TA)33	294		AAGCATGGAGCAAATGTTCA	GCAGCGATCTTATCACCCTC
BARCSOYSSR_01_1492	SSR			Gm01	51638193	51638232	Chr01	52525512	52525551	(AT)20	296		TGTGAATTTAAATCAATTTTAACGA	GAGAGAGAGAGAGAGGGAAGTTACA
BARCSOYSSR_01_1493	SSR			Gm01	51704258	51704315	Chr01	52591577	52591634	(AT)29	288		TGGGACCCAAGTCAAATCAC	GTTACGGTGGCCAAATGAAA
BARCSOYSSR_01_1494	SSR			Gm01	51714503	51714544	Chr01	52601822	52601863	(TAT)14	174		TGATGTGAATTAATTAAAAAGATGTCG	ACATCTTGTGTGGGCAGGTG
BARCSOYSSR_01_1495	SSR			Gm01	51716800	51716835	Chr01	52604119	52604154	(TA)18	244		CAGACTGAAGAAAGTAAGAGGTGAAA	AAATTACCCTTTATTTGGAAGCA
BARCSOYSSR_01_1496	SSR			Gm01	51717412	51717457	Chr01	52604731	52604776	(AT)23	213		TTCACATAAATCAAAATTAACGCA	CGGTCTAGCACTGAAGCAGA
BARCSOYSSR_01_1497	SSR			Gm01	51755266	51755352	Chr01	52642526	52642612	(ATA)29	188		CCGATGTTGTAATACTCCCTTCTC	CTTTCCCAAGTTTGTGCCAT
BARCSOYSSR_01_1498	SSR			Gm01	51775970	51775991	Chr01	52663230	52663251	(TA)11	292		TGCTTATTGAGAACTGAGAAACTTG	GTTTGCCAACCAGCTAGCAC
BARCSOYSSR_01_1499	SSR			Gm01	51789290	51789309	Chr01	52676550	52676569	(TA)10	240		AACGGCATGCTCTGGTTATT	TGAGGTGACATTTCATGTGGA
BARC-013211-00449	SNP	D1A	77.066	Gm01	51823527	51823799	Chr01	52710788	52711059
BARCSOYSSR_01_1500	SSR			Gm01	51839035	51839092	Chr01	52726303	52726352	(AT)25	166		TGGGACGGAAGACTGGTAAC	CAACACAATCCTTACTTTGTGCAT
BARCSOYSSR_01_1501	SSR			Gm01	51876083	51876130	Chr01	52763343	52763390	(TTA)16	214		AAAACACAAGTGGCAATCCTCT	GCCAATTTTGTGCTGGTCTT
BARCSOYSSR_01_1502	SSR			Gm01	51884002	51884037	Chr01	52771279	52771314	(AT)18	230		GACATTATGTTACACAAGCTCTCAAA	AAACCCAATTCCATTGTGAGT
BARCSOYSSR_01_1503	SSR			Gm01	51910240	51910303	Chr01	52797517	52797580	(TC)13(TA)19	252	Glyma.01G193400	AAAACCCCGTAACCGCTAAT	CTCCCCATTAAAATGCCTCA
BARCSOYSSR_01_1504	SSR			Gm01	51944821	51944866	Chr01	52832097	52832142	(TA)23	255		CATCCAAATAAGATGCGATGAA	AACAGCAGAGTAGAGTGGCG
BARCSOYSSR_01_1505	SSR			Gm01	51964094	51964157	Chr01	52851370	52851433	(TA)32	299		CAGAGGAGGGTATTCAGCTGTT	TTCCAAATTTGCACCAATCA
BARCSOYSSR_01_1506	SSR			Gm01	51968260	51968279	Chr01	52855536	52855555	(AT)10	250		CTTGCGTGACCTTTTCAACA	TGGTCAAATCTGGACCTGAA
BARCSOYSSR_01_1507	SSR			Gm01	51968775	51968794	Chr01	52856051	52856070	(CT)10	257		ACGGCCACCAAGTTGAGTAA	CCTCCATGAAAGAGCTCAGG
BARCSOYSSR_01_1508	SSR			Gm01	52022314	52022361	Chr01	52909592	52909639	(TA)24	220		GCAAACATTGAGATCATTTAGTGG	TTTTGGTCGAGCCTTAAAAGT
BARCSOYSSR_01_1509	SSR			Gm01	52042627	52042676	Chr01	52929905	52929954	(TA)25	297		AGGGGTCCGTGAATAAATGA	AAATTGATTTTGGGTGTATAATTACC
BARCSOYSSR_01_1510	SSR			Gm01	52082208	52082253	Chr01	52969486	52969531	(AT)23	163	Glyma.01G195600	GTAGTTGCTGCTTCCTTGGC	CACGACTTCCATGGTCACTG
BARCSOYSSR_01_1511	SSR			Gm01	52099409	52099438	Chr01	52986687	52986716	(ATT)10	246		TCCTCATCTTTCCATTACATCA	CGGAGGGTGTCCGTATAAAA
BARCSOYSSR_01_1512	SSR			Gm01	52119647	52119682	Chr01	53006925	53006960	(CT)18	261	Glyma.01G196000	ATCCAGCCACAGGATTGAAG	TGAGAAACAGTGAAGCACGG
BARCSOYSSR_01_1513	SSR			Gm01	52131278	52131313	Chr01	53018556	53018591	(TA)18	265		GCTGAATCAGTGGATCAATGG	GGTTCGGGAAGAAAAAGACC
BARCSOYSSR_01_1514	SSR			Gm01	52143424	52143475	Chr01	53030702	53030753	(AT)26	294		CCCAATTTTTGGTATTGAAGAGA	TTGCTCACTTGAGAGAGATTGAA
BARCSOYSSR_01_1515	SSR			Gm01	52151499	52151528	Chr01	53038777	53038806	(AT)15	261		GGTGAATATCCGGAAGAGAGA	CATGCATGTACCAAAGAATGC
BARCSOYSSR_01_1516	SSR			Gm01	52172902	52172923	Chr01	53060180	53060201	(TC)11	267		CATGGATAATATGGAAACCTATGATG	AAAAATTAACCGGCCAAACA
BARCSOYSSR_01_1517	SSR			Gm01	52194453	52194502	Chr01	53081558	53081605	(TA)24	262		CGCTTCGCTTCAAGCTAGTAT	TTCCTTTTGACCTCGCTTAAT
BARCSOYSSR_01_1518	SSR			Gm01	52196458	52196515	Chr01	53083561	53083618	(TA)29	198		TAATGCCAATACCACGCTCA	TGCATGATGAACGTGAACAA
BARCSOYSSR_01_1519	SSR			Gm01	52200484	52200545	Chr01	53087587	53087660	(AT)31(GT)6	202	Glyma.01G196600	GCCAGGTACATCAAACAGCA	CGTTCCACACGTACGGATATT
BARCSOYSSR_01_1520	SSR			Gm01	52205092	52205137	Chr01	53092195	53092240	(TA)23	226		TCTCGCAAAAGATGAGAGCA	ATTCTCTGTCACTGCCTCGG
BARCSOYSSR_01_1521	SSR			Gm01	52209298	52209317	Chr01	53096401	53096420	(AC)10	178		TTCTTTTGGGTTGGGCTATG	GAATGCCGTGATTTTTCACC
BARCSOYSSR_01_1522	SSR			Gm01	52210072	52210093	Chr01	53097175	53097196	(AT)11	294		TGGAGCAAGAGCAGCCTAAT	CACCCAATTCACACCTTTCA
BARCSOYSSR_01_1523	SSR			Gm01	52226038	52226103	Chr01	53113141	53113206	(AT)33	289		GCATTCGTTTTTAGGGTATCCA	TGGGAGAAATGAAATATGAAGGA
BARCSOYSSR_01_1524	SSR	D1a	87.813	Gm01	52287805	52287846	Chr01	53174909	53174950	(ATA)14	298		GCGTAACAAGCGTTTCTACTTTAA	GCGAATGAGCAAGATAAAAACTTT	Satt407	Cregan et al. 1999
BARCSOYSSR_01_1525	SSR			Gm01	52290135	52290190	Chr01	53177239	53177294	(TA)28	282		ACACGTTACCCGTACCCCTT	TCAAAACCACCACTGTCCAA
BARCSOYSSR_01_1526	SSR			Gm01	52293930	52294039	Chr01	53181122	53181143	(AT)11	263		CCCCAAAGTTTTACAGGGAA	CCATTTCAATATTATGCGTGAA
BARCSOYSSR_01_1527	SSR			Gm01	52307480	52307499	Chr01	53194584	53194603	(TA)10	161		CGGGAAATATACACGACAGGA	GCAAACAACGCAAAATCTGA
BARCSOYSSR_01_1528	SSR			Gm01	52316259	52316312	Chr01	53203363	53203416	(TA)17(TG)10	270		TCTTAAGATTTGCCCCGTTG	GGCTTTTACAAAATATTGAAGTTTGA
BARCSOYSSR_01_1529	SSR			Gm01	52353399	52353468	Chr01	53240520	53240589	(AT)35	221		AAACCAACCAGGCGCTATTA	CATATTAAAGTCACATCAAGTTAACGG
BARCSOYSSR_01_1530	SSR			Gm01	52359022	52359051	Chr01	53246143	53246172	(TA)15	199		CACCCTATTGAAACCATTTATTTT	GTGAAACTTTGCAACGAAGC		Song et al. 2010
BARCSOYSSR_01_1531	SSR			Gm01	52363412	52363461	Chr01	53250533	53250582	(AT)25	254		TTAAGGGGTACGGGTGAATG	AATATATGATTGCCTTGGACGA
BARCSOYSSR_01_1532	SSR			Gm01	52384751	52384782	Chr01	53271872	53271903	(AT)16	234		ATAAAACCAGCCATTTCCCC	ATGGCCCACCCTTATTTTCT
BARCSOYSSR_01_1533	SSR			Gm01	52391292	52391349	Chr01	53278413	53278470	(AT)29	273		CACGATGAAACCCAACTCAA	GGCAAGCACAAAATCAGCTT
BARCSOYSSR_01_1534	SSR			Gm01	52392845	52392872	Chr01	53279968	53279995	(TA)14	223		CCTCTAGAACCACCCACGAG	TCAGGATCCTTTCTCCAACG
BARCSOYSSR_01_1535	SSR			Gm01	52408298	52408317	Chr01	53293022	53293041	(TA)10	214		GCTGTCTCGTGGTAAGCTCAT	TGACGAAGAGTCATATCCATTCA
BARCSOYSSR_01_1536	SSR			Gm01	52438759	52438784	Chr01	53323483	53323508	(AT)13	217	Glyma.01G199400	AATCCAAAATCCTGTCGTGC	CATTCACACAAGCTGCAACA
BARCSOYSSR_01_1537	SSR			Gm01	52474110	52474139	Chr01	53359571	53359600	(TA)15	285		TTTGGAGTGGACCCAATGAT	CGAATTCATACTTTGTTCCAAAT
BARCSOYSSR_01_1539	SSR			Gm01	52482732	52482751	Chr01	53367625	53367644	(AT)10	243		AATGTTTTCCCAATCACCCA	AAAAAGCCTGGGAAAGAGGA
BARCSOYSSR_01_1540	SSR			Gm01	52486303	52486340	Chr01	53371193	53371230	(TA)19	198		GAAAGTTTGACTTACCGTCATCTAT	AATCACGTACACGAACAACATT
BARCSOYSSR_01_1541	SSR			Gm01	52487117	52487140	Chr01	53372007	53372030	(TA)12	282		TGGCCAGATGTGTTTGGATA	CAGTGAAAGCAACTGCAATG
BARCSOYSSR_01_1542	SSR			Gm01	52490262	52490307	Chr01	53375152	53375197	(AT)23	292		TCGCTCTCTTTTGAAATCTTTTT	TTTGGTAAAGTTAGCCATTGAAA
BARCSOYSSR_01_1543	SSR			Gm01	52525864	52525897	Chr01	53410755	53410788	(AT)17	174		TGGTGAAAGGGACACCATCT	TTTTTCCATGTTGAACGGGT
BARCSOYSSR_01_1544	SSR			Gm01	52530918	52530949	Chr01	53415809	53415840	(AT)16	239		TTGGATCATGTCAATTTCTTTTT	AAAAGTTGGACCAAACGGGT
BARC-039805-07589	SNP	D1A	83.799	Gm01	52544394	52543802	Chr01	53428694	53429285			Glyma.01G200700
BARCSOYSSR_01_1545	SSR			Gm01	52575736	52575763	Chr01	53460627	53460654	(AG)14	250	Glyma.01G200900	TGGAGTGGCTTGTTGAGTTG	CTGCAACTTCCTCTTCACCC
BARCSOYSSR_01_1546	SSR			Gm01	52632975	52633016	Chr01	53517849	53517890	(AAT)14	210		ATGCCGCTTCTCATTCAGAT	TTGATGATTTAGGTTACGGTGC
BARCSOYSSR_01_1547	SSR			Gm01	52673545	52673578	Chr01	53558419	53558452	(TA)17	291		AGGACTGCCACAACCAAAAT	TGGTATGTGTTGAGGCCAAG
BARCSOYSSR_01_1548	SSR			Gm01	52715736	52715762	Chr01	53600610	53600636	(TTA)9	291	Glyma.01G203100	AAAGATGGAAGCAACTCAGCA	AATGGGAGGTAAGGGCATGT
BARCSOYSSR_01_1549	SSR			Gm01	52717530	52717553	Chr01	53602404	53602427	(TAT)8	155	Glyma.01G203100	CTCAACTCAGCAATCTGGCA	AGGAGTTGGGCGTTGTTATG
BARCSOYSSR_01_1550	SSR			Gm01	52733453	52733474	Chr01	53618326	53618347	(AT)11	106		CCCCAATCTTGTTCCTTCAA	TGGGAGTGGAGTAAGGCAAC
BARCSOYSSR_01_1551	SSR			Gm01	52737604	52737623	Chr01	53622477	53622496	(TA)10	273		AAAAGCTTGACATTAAAGATTCGT	TCGAACCGAGTTGAGTTGTTT
BARCSOYSSR_01_1552	SSR			Gm01	52765794	52765855	Chr01	53650667	53650728	(TA)31	287		AAGAATAGAGGGAATATGATGTAAAAA	GGATGACGAGTGACAACTCC
BARCSOYSSR_01_1553	SSR			Gm01	52804481	52804550	Chr01	53689354	53689423	(TA)35	295		GCATGTGTACTGTACCAAATAAATGTT	TCACATTCACCTTCTCCGCT
BARCSOYSSR_01_1554	SSR			Gm01	52818154	52818213	Chr01	53703027	53703086	(AT)30	282	Glyma.01G204100	AGATAATGCCTCGCGTGAAT	TTCCTTGCATTTCCTTTGGT
BARCSOYSSR_01_1555	SSR			Gm01	52847388	52847435	Chr01	53732261	53732308	(TA)24	150		CATTGCATTGTCACCCCTTA	GACAGCCATTCTCTTGCTCC
BARCSOYSSR_01_1556	SSR			Gm01	52850202	52850235	Chr01	53735075	53735108	(AT)17	285		CCCCGAGTTGGGTAAAGAAT	AACTCATAACAAGGCTCTCATTCA
BARCSOYSSR_01_1557	SSR			Gm01	52903340	52903395	Chr01	53788213	53788268	(TA)28	201		TCCACCCTCTACGACCAATC	GCTCTGGTTTGCAAATACGTT
BARCSOYSSR_01_1558	SSR			Gm01	52927207	52927246	Chr01	53812080	53812119	(AT)20	166		AAAAACTTTCAAAACAAGAGGCA	CCCCTGTTTTATGTTCAGGC
BARCSOYSSR_01_1559	SSR			Gm01	53007783	53007806	Chr01	53892658	53892681	(TA)12	165		CGACGACGTTGCCTTACATA	ATTGCTTTCACCAGTTTCGT
BARCSOYSSR_01_1560	SSR			Gm01	53008423	53008442	Chr01	53893298	53893317	(TA)10	180		TTGGCAATATGACGATGAAGA	TGGAGATCTTTTGAGCTCGTT
BARCSOYSSR_01_1561	SSR			Gm01	53045278	53045299	Chr01	53930153	53930174	(AT)11	179		AAAATGGGGAAATAATATGAAAAA	TTAAAATGCCGGTGAAACCT
BARC-030807-06945	SNP	D1A	85.93	Gm01	53063796	53063226	Chr01	53948102	53948671			Glyma.01G207500
BARCSOYSSR_01_1562	SSR			Gm01	53069571	53069590	Chr01	53954446	53954465	(TA)10	188	Glyma.01G207600	ACAAACTGCTGGGAAACAGG	TTCGTCCTGGAAGCCTCTTA
BARCSOYSSR_01_1563	SSR			Gm01	53070682	53070762	Chr01	53955557	53955637	(TTA)27	262		GGAAGTGCGTCAAATGAAGG	TGGCTGAAAAGTGACTGGAA
BARCSOYSSR_01_1564	SSR			Gm01	53079944	53079977	Chr01	53964819	53964852	(AT)17	159	Glyma.01G207800	ACTGCCTCTGCGTTCAATTT	CATAAGCGGGACAACATTGC
BARCSOYSSR_01_1565	SSR			Gm01	53089038	53089089	Chr01	53973913	53973964	(TA)26	272		TGCCCTACGTATATAAAAGAATAAAAG	GGGATGACAATGAATTAAACCAA
BARCSOYSSR_01_1566	SSR			Gm01	53113786	53113823	Chr01	53998445	53998482	(AT)19	192		TGGATAAGCATCCTAAGCGAA	CTGTCGGCTGTCATAGTGGA
BARCSOYSSR_01_1567	SSR			Gm01	53134201	53134252	Chr01	54018860	54018911	(AT)26	277		CATGGCACCAAAAATCTCAA	TTGCGCCTCTACTTCTGTCA
BARCSOYSSR_01_1568	SSR			Gm01	53180472	53180509	Chr01	54065131	54065168	(AT)19	253		CAACGATCATTGTGATTGTATAATTT	TTGATCTATTGCTGACATGATTATTG
BARCSOYSSR_01_1569	SSR			Gm01	53190157	53190224	Chr01	54074816	54074883	(AT)34	130		AGAGAGACGTGTGCATTGGA	ACCCATCCCCATTACTCAAA
BARCSOYSSR_01_1570	SSR			Gm01	53233076	53233101	Chr01	54117736	54117761	(AT)13	238		TTCCCCAGTCGGTACAAAAG	GCCCATAAGCCTGTTAGGAA
BARCSOYSSR_01_1571	SSR	D1a	87.968	Gm01	53236862	53236911	Chr01	54121522	54121571	(AT)25	194		GCGCATGATAACCTATAATGAGAT	CCAGCAAGCAATGCTCGGTCTACT	Sat_160	Song et al. 2004
BARCSOYSSR_01_1572	SSR			Gm01	53237719	53237742	Chr01	54122379	54122402	(GA)12	226		ATGCCACAGCCCTACTATGC	TTCTGCCTCCTCTGCTTTGT
BARCSOYSSR_01_1573	SSR			Gm01	53257963	53258004	Chr01	54142623	54142664	(TA)21	254		TGACTCAAACCGTCTTGATAATACA	TCCGGATTCAGTTCTTTTAAGT
BARCSOYSSR_01_1574	SSR			Gm01	53265736	53265759	Chr01	54150396	54150419	(AT)12	259	Glyma.01G210100	CGTCCAAACACCGGAGTAGT	AGGCTCACGCGTGTTAAAAT
BARCSOYSSR_01_1575	SSR			Gm01	53276384	53276403	Chr01	54161027	54161062	(CA)9(TA)9	245		TGGGAATCATCACACACACA	ATGGAATGCTTTAGCGTGGT
BARCSOYSSR_01_1576	SSR			Gm01	53279271	53279316	Chr01	54163931	54163976	(AT)23	197		TTCCCGATGGTGTTTGGTAT	CCTTGGTGTCTTTAGCCTGC
BARCSOYSSR_01_1577	SSR			Gm01	53289531	53289550	Chr01	54174191	54174210	(AT)10	293		CGAGTTTCAACCCCATCCTA	CGGCCACACAGTACACCTAA
BARCSOYSSR_01_1578	SSR			Gm01	53294297	53294364	Chr01	54178957	54179024	(AT)34	212		TCAAAAATCAAACACTCAACAAAAA	GTAACGAAGCAATAACTGATCAAA
BARCSOYSSR_01_1579	SSR			Gm01	53298868	53298925	Chr01	54183528	54183585	(AT)29	285		ATCATGGTTAGGCAAAAGGC	TTTCAAACATGAATGAGAAACAA
BARCSOYSSR_01_1580	SSR			Gm01	53315872	53315923	Chr01	54200532	54200583	(AT)26	294		TAGATTAGGCAAAGGCGACG	ATACAGATCCGCCCCTCAC
BARCSOYSSR_01_1581	SSR			Gm01	53346267	53346288	Chr01	54230927	54230948	(AT)11	170	Glyma.01G210800	TGCTCGGGACTTTCATTTTT	TTTATGACTTCTAAGTCGCAAGATTT
BARCSOYSSR_01_1582	SSR			Gm01	53348772	53348837	Chr01	54233432	54233497	(TA)33	134	Glyma.01G210800	TTGAAGAGAAGCTTCCTGGG	GCGTGTGCTTATTTGGGTTT
BARCSOYSSR_01_1583	SSR			Gm01	53366139	53366164	Chr01	54250811	54250836	(AT)13	292		GAGTATGAGATCGCAGCGTG	GCCAAAAGTTGGATGCGTTA
BARCSOYSSR_01_1584	SSR			Gm01	53387111	53387134	Chr01	54271783	54271806	(TA)12	210		TGCCTTCAGGTTCTTCAGTTT	CACACTGGTTCTTCCCGAGT
BARCSOYSSR_01_1585	SSR			Gm01	53394515	53394534	Chr01	54279187	54279206	(AT)10	300		GGGTCCCCTAACAAAAGTGAA	GCTGACAATCAATTATGGAAAAA
BARCSOYSSR_01_1586	SSR			Gm01	53401656	53401691	Chr01	54286328	54286363	(TA)18	254		CCTCAAGCCGGAATTAGCTT	CCTGCTAATGAGTAAAATGTGGG
BARCSOYSSR_01_1587	SSR			Gm01	53438247	53438294	Chr01	54322922	54322969	(AT)24	230		AGCATTAATGACACGCATGA	TCTCTATATTTTTAAAAGTGACGTGC
BARCSOYSSR_01_1588	SSR			Gm01	53439363	53439418	Chr01	54347790	54347845	(AT)28	188		CGTTTGGACACTAAACCAAATTC	TCGGAGAGAACCCTTGAAAA
BARCSOYSSR_01_1589	SSR			Gm01	53444275	53444294	Chr01	54352702	54352721	(TA)10	128		ATTGTCACAGAAGCAATGCC	CGCTTTACAAATTACTTCAGGC
BARCSOYSSR_01_1590	SSR			Gm01	53451655	53451692	Chr01	54360082	54360119	(TA)19	290		TTGTCCAAGAACGAAAAGGA	GGTGAAATTTTCTTTAACGGTGA
BARCSOYSSR_01_1591	SSR			Gm01	53478846	53478875	Chr01	54387274	54387303	(AT)15	294		CCCAACGAGTGGAGCATAAT	CGGCATGAAGTAGCACAGAA
BARCSOYSSR_01_1592	SSR	D1a	90.071	Gm01	53492187	53492243	Chr01	54400615	54400671	(AAT)19	176		GCGGTCCGTGCTGTTAATTCTATA	GCGTGATTTATTCATGATATATTTTTG	Satt408	Cregan et al. 1999
BARCSOYSSR_01_1593	SSR			Gm01	53493158	53493189	Chr01	54401586	54401617	(TG)16	199	Glyma.01G212700	TCTTACCGGGCATTGGATTA	GCATGCACAATCAACAAACC
BARCSOYSSR_01_1594	SSR			Gm01	53497291	53497346	Chr01	54405719	54405774	(AT)28	184		AAAAGGGTCAAAGACGGCTAA	GGTCGACCATGCTGATTTAT
BARCSOYSSR_01_1595	SSR			Gm01	53497634	53497655	Chr01	54406062	54406083	(AT)11	237		CCGAATCCGATTATATGGCA	CAGGCCTACTTGAAGCCTCT
BARCSOYSSR_01_1596	SSR			Gm01	53504055	53504081	Chr01	54412479	54412505	(GAA)9	122	Glyma.01G212800	TTTGCAGGAGAAACGGTAGG	GGAAACCGCGTATTGAAAGA
BARCSOYSSR_01_1597	SSR			Gm01	53514326	53514375	Chr01	54422750	54422799	(TA)25	285		CCAAAATATAAAAATCTCATTCCGA	TGTTCACCTCAATCTCACCG
BARCSOYSSR_01_1598	SSR			Gm01	53515482	53515521	Chr01	54423906	54423945	(GA)20	288	Glyma.01G212900	TGGAAAACTCCTGGTTCCAT	AAAGTTTGACGGGGAAATCA
BARCSOYSSR_01_1599	SSR			Gm01	53524885	53524930	Chr01	54433309	54433354	(TA)23	268		AAACCGTAAGGATGGGTTTATT	CGCTAGCCCATTATTCTTGG
BARCSOYSSR_01_1600	SSR			Gm01	53530198	53530235	Chr01	54439066	54439103	(AT)19	282		TTGTGATTTTTCTTTCCTTCCTTT	GCAGAATCTCGGTGGTTTTC
BARCSOYSSR_01_1601	SSR			Gm01	53531947	53531982	Chr01	54440815	54440850	(TA)18	264		CAACATGCAACTCTTTCCCA	AAGCATTGAGGGATTTGGATT
BARCSOYSSR_01_1602	SSR			Gm01	53549526	53549555	Chr01	54458394	54458423	(AG)15	164	Glyma.01G213200	CGATCACCGAACAGAAAATG	AACAACGCCGTAATAGCACC
BARCSOYSSR_01_1603	SSR			Gm01	53552480	53552539	Chr01	54461348	54461407	(CT)16(AT)14	145		TTTTCTTAACTCTCTCACACCAAAA	TTGAGGAAGCTGAGACCAAGA
BARC-018835-03260	SNP	D1A	91.319	Gm01	53570643	53571129	Chr01	54479131	54479616			Glyma.01G213500
BARCSOYSSR_01_1604	SSR			Gm01	53602041	53602070	Chr01	54510528	54510557	(AT)15	292		CACCATGCAACTGCATTAATTT	CAGGTTCCAATTTGGTGGAT
BARCSOYSSR_01_1605	SSR			Gm01	53604971	53604996	Chr01	54513458	54513483	(TA)13	240		TTGTATGCCGGACCCATAAT	TGTCATACCGTTTTAGTTTTCAACA
BARC-025941-05177	SNP	D1A	92.812	Gm01	53623972	53622776	Chr01	54531264	54532459			Glyma.01G214200
BARCSOYSSR_01_1606	SSR			Gm01	53632112	53632151	Chr01	54540599	54540638	(AT)20	190		CTGTGGATTGTGGTCTGTGG	CCCGCAGCAATAAGGTTAGA
BARCSOYSSR_01_1607	SSR			Gm01	53661198	53661227	Chr01	54569685	54569714	(AT)15	175		TCATCAAGTTTGTCCTCCCC	GAGAAGAACGTAGCAGGAGCA
BARCSOYSSR_01_1608	SSR			Gm01	53662267	53662332	Chr01	54570754	54570819	(AT)33	288		CGCGTACAACAAACAAAACAA	TCCGAATCTCCGCTAAAAGA
BARCSOYSSR_01_1609	SSR			Gm01	53662872	53662895	Chr01	54571359	54571382	(AT)12	245		CCCGTTTGATTGAAATTGTCT	CTGTGGCTTTTGCGAATACA
BARCSOYSSR_01_1610	SSR			Gm01	53663493	53663512	Chr01	54571980	54571999	(CT)10	255	Glyma.01G214800	TTCTCCCTCTTTCCGTGTGT	AGGGTTATCGGGGAAAACAA
BARCSOYSSR_01_1611	SSR			Gm01	53667476	53667497	Chr01	54575963	54575984	(TA)11	272	Glyma.01G214800	TGTCATCCACCAAAAAGTGAA	TCATGCGCATAAACCCATT
BARCSOYSSR_01_1612	SSR			Gm01	53681545	53681564	Chr01	54590032	54590051	(TA)10	194		CAATTCCACCTACCATGACTTG	TGACAATGACCATGTCTACATCC
BARCSOYSSR_01_1613	SSR			Gm01	53683310	53683365	Chr01	54591797	54591852	(AT)28	213		TATTGGCTGGATGACCAACA	GATCGTTTTCAGCAACGTCA
BARCSOYSSR_01_1614	SSR			Gm01	53732900	53732949	Chr01	54641387	54641436	(AT)25	239		GAAAAGGCCAAGACAGTGCT	AAAAATTACAATAATCGTTGCCC
BARCSOYSSR_01_1615	SSR			Gm01	53734080	53734113	Chr01	54642567	54642600	(AT)17	256		GTGCATTGCATGGTGACACT	CCTTTTTGTTGTTGTTCAATTTT
BARCSOYSSR_01_1616	SSR			Gm01	53734934	53734953	Chr01	54643421	54643440	(TA)10	139		TTTGGATTCAAGGGGTTAGGT	ACACTGAAATCGACAGCGAG
BARCSOYSSR_01_1617	SSR			Gm01	53748471	53748522	Chr01	54656958	54657009	(AT)26	251	Glyma.01G215800	TTCATGACAATAACAAGAGTTCTCAA	GGTAACAGTTTTCCCTGCCA
BARCSOYSSR_01_1618	SSR			Gm01	53750769	53750826	Chr01	54659256	54659313	(AT)29	236	Glyma.01G215800	CCATTTTGCGGAAATTCAAC	TTTGTCGTTTTGGACCTTCC	B28O08	Shultz et al. 2007
BARCSOYSSR_01_1619	SSR			Gm01	53759731	53759787	Chr01	54668218	54668274	(TAA)19	291	Glyma.01G216000	CCCAGGCCATCAATGATACT	GGCCAGGTACAAAATCTGGA
BARC-032411-08968	SNP	D1A	92.962	Gm01	53761087	53761512	Chr01	54669575	54669999			Glyma.01G216000
BARCSOYSSR_01_1620	SSR			Gm01	53771273	53771324	Chr01	54679760	54679811	(TA)26	222		TCACGAGATTCACCCTCAGA	AACCCCAAATTCCTATGCAC
BARCSOYSSR_01_1621	SSR			Gm01	53775101	53775124	Chr01	54683588	54683611	(AT)12	184		CAAAGCACACGCCTCCTAAT	TTGCAAACATTCGCTTTGAC
BARCSOYSSR_01_1622	SSR			Gm01	53775532	53775551	Chr01	54684019	54684038	(TA)10	243		TTTTAATTTAACACTTTGAGAAGTGAA	CAAGATTTTTCAACCCACTGAA		Song et al. 2010
BARCSOYSSR_01_1623	SSR			Gm01	53788620	53788647	Chr01	54697107	54697134	(TA)14	203		AAAGTTGTCAGGTTCATGGTGTT	AAGCGTACCAAAATCATCGC
BARCSOYSSR_01_1624	SSR			Gm01	53797734	53797795	Chr01	54706259	54706282	(AT)12	265		TCATTTCAATCTGACTTGGCA	GCATGTGTTGCTAATTAGGTTTC
BARCSOYSSR_01_1625	SSR			Gm01	53806607	53806626	Chr01	54715076	54715113	(AC)9(AT)10	256		TCGATTTAGTGCGGGTAAAA	CAATTCTCAACCCACCTTGAA
BARCSOYSSR_01_1626	SSR			Gm01	53817198	53817229	Chr01	54725685	54725716	(AT)16	120		GTCGGTGCAACTCATTTGTG	TGGGGAATATTTTGAGTTGCT
BARCSOYSSR_01_1627	SSR			Gm01	53826014	53826065	Chr01	54734501	54734552	(AT)26	152		GAAATAGGAAATGAACGGTGG	CCGTAAGATCACGCCACAAT
BARCSOYSSR_01_1628	SSR			Gm01	53837087	53837110	Chr01	54745574	54745597	(TC)12	232	Glyma.01G217100	TCAGGATGTTGCAGTCAAGG	TGGCAAGTCTTTCCTGTGAA
BARC-039703-07556	SNP	D1A	92.965	Gm01	53838865	53839230	Chr01	54747353	54747717			Glyma.01G217100
BARCSOYSSR_01_1629	SSR			Gm01	53857875	53857938	Chr01	54766355	54766418	(AT)32	280		CACGTGATGAGAAGAAAAGGA	GACGAATCGCTTGCATCAT
BARC-008009-00213	SNP	D1A	93.218	Gm01	53863129	53862578	Chr01	54771059	54771609			Glyma.01G217400
BARCSOYSSR_01_1630	SSR			Gm01	53886506	53886537	Chr01	54794986	54795017	(AT)16	167		TGACCCACCATGCTCATAAA	AAAATAATGGCGTTACAAATTAAAA
BARCSOYSSR_01_1631	SSR			Gm01	53916623	53916652	Chr01	54825103	54825132	(AT)15	267		TGAAACATTTTCATCCTCTCCA	TGATAAAAATTGGATTACCGAAAAA
BARCSOYSSR_01_1632	SSR			Gm01	53919574	53919627	Chr01	54828054	54828107	(TA)27	287		TTCAAAGCTAAGGCAGGAACTT	AAATACAGATAATTCCGAGGAAAA
BARCSOYSSR_01_1633	SSR	D1a	92.53	Gm01	53920024	53920068	Chr01	54828504	54828548	(ATA)15	172		CCATCCCTTCCTCCAAATAGAT	CTTCCACACCCTAGTTTAGTGACAA	Satt147	Cregan et al. 1999
BARCSOYSSR_01_1634	SSR			Gm01	53922311	53922392	Chr01	54830791	54830872	(TC)20(TA)21	143		CAAAATTCTCAAATTATGGTCAGC	ACGTACACTTTCCGCGAGTA
BARCSOYSSR_01_1635	SSR			Gm01	53923415	53923440	Chr01	54831895	54831920	(AT)13	293		GAGTGCATTTTGAAACGTGTG	TGTTCCCACCGAATAAGATT
BARCSOYSSR_01_1636	SSR			Gm01	53925583	53925602	Chr01	54834048	54834081	(CA)8(TA)9	300		AAAAATCACACACACACACACA	CATGCTTCATGACCGTGATA
BARCSOYSSR_01_1637	SSR			Gm01	53937104	53937125	Chr01	54845584	54845605	(TA)11	238	Glyma.01G218400	CCAAGACTGGAATGCTCGTT	CCGCAGGAGAATTGGAACTA
BARCSOYSSR_01_1638	SSR			Gm01	53943579	53943622	Chr01	54852059	54852102	(TA)22	217	Glyma.01G218600	GCTGCGCATGGTTAGTTTTT	ATCACACCGAAATAGCGACC
BARCSOYSSR_01_1639	SSR			Gm01	53964774	53964823	Chr01	54873270	54873319	(AT)25	297	Glyma.01G219000	TGTCTGCACCCACAAGATTT	TCACCTGAGATAGGCAAGTCAA
BARCSOYSSR_01_1640	SSR			Gm01	53970153	53970182	Chr01	54878649	54878678	(AT)15	257		TCATAACGTGTTTTGGTGTCA	GCAATTGTTCCCACTTCACA
BARCSOYSSR_01_1641	SSR			Gm01	54006075	54006128	Chr01	54914574	54914627	(AT)27	225	Glyma.01G219800	GGGCAAGTTTTCACCTACCA	AGTGGGCAGAACTAGCCAAA
BARCSOYSSR_01_1642	SSR			Gm01	54032109	54032156	Chr01	54940608	54940655	(AT)24	204	Glyma.01G219900	GTTCTAAACATGCAGCGCAA	GCCACAACCACAAGTCAAGA	B08G14	Shultz et al. 2007
BARCSOYSSR_01_1643	SSR			Gm01	54033801	54033828	Chr01	54942288	54942327	(TAT)5(TA)14*	208		AAAACAAAAATATAAACATGAACGG	AAAAACACACACACACACACAG
BARCSOYSSR_01_1644	SSR			Gm01	54051425	54051448	Chr01	54959924	54959947	(CTT)8	227	Glyma.01G220300	TTCTTTCCCCTCCTTTTCGT	GGAAGAGCGTCAACACACAA
BARCSOYSSR_01_1645	SSR			Gm01	54092783	54092804	Chr01	55001282	55001303	(TC)11	218	Glyma.01G220900	TTTGGTTGGAGGCGAAATAG	CCTTGGGGCATACACTCATT
BARCSOYSSR_01_1646	SSR			Gm01	54116440	54116469	Chr01	55024939	55024968	(CAT)10	118	Glyma.01G221200	TCATCCTCCCAACTAGCCTG	GGAAATGCAACCCAACCTAA	CSSR450	Xia et al. 2007
BARCSOYSSR_01_1647	SSR			Gm01	54126879	54126918	Chr01	55035378	55035417	(TA)20	256		TTTTTGGTATATGATAGATTGGTGTT	TTCATTTTCCTCCCAGAAATG
BARCSOYSSR_01_1648	SSR			Gm01	54133074	54133123	Chr01	55041573	55041622	(AT)25	264	Glyma.01G221400	ACCCACACGTGATCATGAAG	CGGTTAAACAAGGAGGGTGA
BARCSOYSSR_01_1649	SSR			Gm01	54151230	54151289	Chr01	55059729	55059788	(AT)30	235	Glyma.01G221500	TGGTAGTTTCTGCGCATCAC	GTAGGGTGTCAAACGAGGGA
BARCSOYSSR_01_1650	SSR			Gm01	54171838	54171906	Chr01	55080337	55080405	(TAA)23	262		AGGCAAGCAGAACGGAATAA	AATGTTGCAGCGGAATTTTT
BARCSOYSSR_01_1651	SSR			Gm01	54182424	54182481	Chr01	55090923	55090978	(TA)28	229		GGGTGGTTTTGCAATCTACG	TCCCTTCAGCAACCTTAATCA
BARCSOYSSR_01_1652	SSR			Gm01	54184172	54184191	Chr01	55092672	55092691	(TA)10	183		TCCATATGTTTTAAGATCAGGGG	AGCTTTTGCAGCTTCTGATTC
BARCSOYSSR_01_1653	SSR			Gm01	54186139	54186184	Chr01	55094639	55094684	(AT)23	273		CATGCCAATGTATGAAGAAACCT	TGGAGTGAGATCACAAGTTTTTGTA
BARCSOYSSR_01_1654	SSR			Gm01	54202815	54202834	Chr01	55111315	55111334	(AT)10	274		CGGGCCGAGAGTTACAATTA	ACATTTCACCTCAGGCAAGG
BARCSOYSSR_01_1655	SSR			Gm01	54216642	54216679	Chr01	55125142	55125179	(AT)19	270		TTTCATACAGAAAGTGGCACAA	TCAATCGGTGTTTAAAATTGGA
BARC-043251-08566	SNP	D1A	93.761	Gm01	54220854	54220132	Chr01	55128633	55129354			Glyma.01G222400
BARCSOYSSR_01_1656	SSR	D1a	93.502	Gm01	54257719	54257793	Chr01	55166220	55166294	(AAT)25	149	Glyma.01G222700	TTCAGTACAAGTCGGGTGAATAATAATA	TCACATGTTCGGGACTTAAGGTAT	Satt129	Cregan et al. 1999
BARC-010381-00621	SNP	D1A	94.197	Gm01	54309508	54309227	Chr01	55217729	55218009			Glyma.01G223300
BARCSOYSSR_01_1657	SSR			Gm01	54311606	54311637	Chr01	55220107	55220138	(AT)16	129	Glyma.01G223400	CAATGCCATTTATGCTTGTCA	GGAAGTCGGAATGTTGGAAA
BARCSOYSSR_01_1658	SSR			Gm01	54322272	54322315	Chr01	55230773	55230816	(AT)22	180		TATTTGGGCTTTGGCTTTTC	TATAACCTCCCCAACCACGA
BARCSOYSSR_01_1659	SSR			Gm01	54338358	54338393	Chr01	55246861	55246896	(TAC)12	246	Glyma.01G223700	GCTGATGCTTCTCCCAGTTC	AATCGCAGATGCTGAAACAA
BARC-906810-01017	SNP	D1A	94.189	Gm01	54363014	54362459	Chr01	55270963	55271517			Glyma.01G224000
BARCSOYSSR_01_1660	SSR			Gm01	54367681	54367718	Chr01	55276184	55276221	(TA)19	261		GAGAATGGCCGTCTCAGAAC	TGGGAACATGAAAAGCCTTC
BARCSOYSSR_01_1661	SSR			Gm01	54385807	54385832	Chr01	55294267	55294292	(TA)13	289		ATAAGCAGACGGACCAGCAG	TCAACTCAAGTCAATAAAATCCCA
BARCSOYSSR_01_1662	SSR			Gm01	54386116	54386171	Chr01	55294576	55294631	(AT)28	258		TCGCATTTTCATGTGTCTTG	AAGGAGATTTATTATAGAGGATGTCAA
BARCSOYSSR_01_1663	SSR			Gm01	54390668	54390687	Chr01	55306780	55306799	(AT)10	179		CATGTGCATGTTTGAAGTGTGT	AAGAAGCTCCACTTTAGCATGT
BARCSOYSSR_01_1664	SSR			Gm01	54391941	54391966	Chr01	55308053	55308078	(AT)13	277		AATGGCAAAGCTACTCCTTG	GACAAGCAATTGCACGGTTA
BARC-040447-07743	SNP	D1A	94.199	Gm01	54434446	54434814	Chr01	55350559	55350926			Glyma.01G224800
BARCSOYSSR_01_1665	SSR			Gm01	54442864	54442889	Chr01	55358976	55359001	(TA)13	188		GCGGACAACGAATGAATTTT	GATGGTTTTGTACCAGCCGT
BARCSOYSSR_01_1666	SSR			Gm01	54466947	54466966	Chr01	55383265	55383284	(TA)10	90		TTAGCCCCATGGAATCTGTC	TGTCTTCTTCAAGCAAAAGGA
BARCSOYSSR_01_1667	SSR			Gm01	54474770	54474789	Chr01	55391088	55391107	(AT)10	254		GGATTCTGATGCTCCCAAAC	CGATGATACGCCTGTACGTG
BARCSOYSSR_01_1668	SSR			Gm01	54507530	54507567	Chr01	55423848	55423885	(AT)19	286		AATCAAAATAATTGTCGTTCAACAT	TCCTTTTATCCCATTATAACTATCG
BARC-051047-10962	SNP	D1A	94.196	Gm01	54526579	54526289	Chr01	55442608	55442897
BARCSOYSSR_01_1669	SSR			Gm01	54529968	54530045	Chr01	55446286	55446363	(AC)12(AT)27	156		TTTTGTATCAAAACTTTAGGCATCA	CCATGTATCTTCCCCAAACCT
BARCSOYSSR_01_1670	SSR			Gm01	54558339	54558374	Chr01	55474657	55474692	(AAG)12	273	Glyma.01G226200	GCAACCTCAGAAACCGACAT	TACGGCATACAGCACCAGAG
BARCSOYSSR_01_1671	SSR			Gm01	54579818	54579875	Chr01	55496136	55496195	(AT)30	260		AAACACATCAGAAAACCATGAAA	TGCATTGCAAAACTACAAATGTC
BARCSOYSSR_01_1672	SSR			Gm01	54588312	54588335	Chr01	55504630	55504653	(ATT)8	232		TTTATCAACATCTAGGGCTTCAA	TGGAAGTTGGAACATGAATGA
BARCSOYSSR_01_1673	SSR			Gm01	54603474	54603515	Chr01	55519792	55519833	(CCT)14	225	Glyma.01G226800	ATTTTTCACCTGCTCCATCG	GGGAAAAGGAGTTACCCAGC
BARCSOYSSR_01_1674	SSR			Gm01	54619729	54619748	Chr01	55536047	55536066	(AT)10	164		CTCCACATCACATTCGCAAC	CCCACTCGAGGGTGTAGATG
BARCSOYSSR_01_1675	SSR			Gm01	54623127	54623162	Chr01	55539445	55539480	(TA)18	215		TTTTTCACCTTTGTCTTCCTTTG	TTCTTGGTTTTCCTTCACGG
BARCSOYSSR_01_1676	SSR			Gm01	54625832	54625881	Chr01	55542150	55542199	(TA)25	210		GGCCCATTTGATCCCTATTT	TTGTTCAGCCCCTAACTTGG
BARCSOYSSR_01_1677	SSR			Gm01	54626542	54626585	Chr01	55542860	55542903	(TA)22	255		TGTGCGTAAAACCAACTCAAG	TGCAGAAACCTACCAAAGCA
BARCSOYSSR_01_1678	SSR			Gm01	54643315	54643350	Chr01	55559633	55559668	(AT)18	289	Glyma.01G227100	GCCTAGAAAGTGCCTGGAAG	CACAAATGAAAAAGCTCTCACAA
BARC-042795-08412	SNP	D1A	94.855	Gm01	54651476	54652134	Chr01	55567795	55568452			Glyma.01G227200
BARCSOYSSR_01_1679	SSR			Gm01	54710668	54710741	Chr01	55626986	55627059	(AT)22(AG)15	271	Glyma.01G228100	GGGTAAGAATCAACCGTATGC	GGGAAATCATCTGAGGCTTG
BARC-039253-07488	SNP	D1A	94.899	Gm01	54742742	54743318	Chr01	55659057	55659632			Glyma.01G228700
BARC-007726-00090	SNP	D1A	95.232	Gm01	54743303	54743522	Chr01	55659618	55659836			Glyma.01G228700
BARCSOYSSR_01_1680	SSR			Gm01	54783744	54783767	Chr01	55700473	55700496	(AT)12	228	Glyma.01G229200	GGGTGTAAGTTAGCAAATCCCA	TGAAAAATGGGGCAACTAGG
BARCSOYSSR_01_1681	SSR			Gm01	54832828	54832849	Chr01	55749557	55749578	(CT)11	108	Glyma.01G229900	CCCCACACTCCACAGTTTCT	TGAAACAGCCAAATAGCGTG
BARCSOYSSR_01_1682	SSR			Gm01	54839620	54839651	Chr01	55756349	55756380	(AT)16	210		GCCATGAAGTTTAGCAAGGG	TAGTAGGGACCAGGGAGCAA		Song et al. 2010
BARCSOYSSR_01_1683	SSR			Gm01	54907627	54907652	Chr01	55824356	55824381	(TA)13	227		CGGCGAATCCTTTAAAACAA	CCATTGAGAGCACACACACA
BARCSOYSSR_01_1684	SSR			Gm01	54930723	54930746	Chr01	55847452	55847475	(GA)12	292	Glyma.01G231600	GTTGCAACTACCCGATCCAT	CGTTGGCGGAGAAATAAAGA
BARCSOYSSR_01_1685	SSR			Gm01	54967308	54967327	Chr01	55884037	55884056	(TA)10	242		TGTTGTATTAAAAATTATCCGCAA	CATTTGTTATTGGAAAAGTTGAGAA
BARCSOYSSR_01_1686	SSR			Gm01	55059335	55059362	Chr01	55974959	55974986	(TA)14	295		AAACATCGATCGCCACCTT	TCATTGCTTGCAATTGGTGT
BARCSOYSSR_01_1687	SSR			Gm01	55065911	55065938	Chr01	55981535	55981562	(AT)14	256	Glyma.01G233500	GCTCCACCCTACAAACCAAA	TCTTTGCCTTCATGTGATTCC
BARCSOYSSR_01_1688	SSR			Gm01	55075409	55075450	Chr01	55991033	55991074	(AT)21	191		TTTGGAGAAGACGACGTTGA	AAAAGAGGGATGAACGAGGAA
BARCSOYSSR_01_1689	SSR			Gm01	55076220	55076249	Chr01	55991844	55991873	(AAT)10	178		AAATCTGAAATCGTCACAGAAAAA	ATTTCAGGGGAGCCAAATTC
BARCSOYSSR_01_1690	SSR			Gm01	55103997	55104060	Chr01	56019633	56019696	(AT)32	184		TGGGGCAATGGAAAGATTAG	TGGAATGGAAAAGTGAGGCT
BARCSOYSSR_01_1691	SSR			Gm01	55134930	55134975	Chr01	56050575	56050620	(AT)23	297		GGAAGGAAAAGAAAATGAAAAACA	CCAGTAATGTTACACACACACACAC
BARC-060173-16441	SNP	D1A	97.287	Gm01	55143176	55143530	Chr01	56058822	56059175			Glyma.01G234400
BARC-063115-18246	SNP	D1A	97.276	Gm01	55206540	55206920	Chr01	56122188	56122567
BARCSOYSSR_01_1692	SSR			Gm01	55209246	55209283	Chr01	56124879	56124930	(TG)7(TA)19	245		CATCAACCATCAGAATGGCA	GCAGCAAAACTAAACATGCG
BARCSOYSSR_01_1693	SSR			Gm01	55245716	55245735	Chr01	56161363	56161382	(AT)10	264		TCCTTTACGCATCTTTTTCTTT	AACCATCCATATACGTCGGC
BARCSOYSSR_01_1694	SSR			Gm01	55268031	55268086	Chr01	56184029	56184084	(AT)28	153		CATCATAATAGTCGTCCCCCA	TTTCTCCCTCATCATCCCTG
BARCSOYSSR_01_1695	SSR			Gm01	55268987	55269010	Chr01	56184985	56185008	(TA)12	174	Glyma.01G236400	ACCTCTTCTTTTCCCTGCCT	ATGCACTCACCAAATGACCA
BARCSOYSSR_01_1696	SSR			Gm01	55298007	55298048	Chr01	56214005	56214046	(TA)21	266		CGATATAATTTGATTTGATTTCTCC	TCATTTTGTTGTCTTTTTATGGATG
BARCSOYSSR_01_1697	SSR			Gm01	55392585	55392614	Chr01	56308583	56308612	(TA)15	127		TCTTGTTGCTTTTGACCTTGA	TTGACGTGTGCAAGGTTAGG
BARCSOYSSR_01_1698	SSR			Gm01	55402260	55402293	Chr01	56318258	56318291	(AT)17	264	Glyma.01G238800	CTGTGGTGTTGGCTTTGCTA	TTGAAACAAAATGGGTTCTATCC
BARCSOYSSR_01_1699	SSR			Gm01	55419288	55419325	Chr01	56335286	56335323	(AT)19	131		GCACATCACGGTTTCATTTTT	TCATTATTTTTGGGCGGTTA
BARCSOYSSR_01_1700	SSR			Gm01	55427317	55427358	Chr01	56343315	56343356	(CTT)14	288	Glyma.01G239200	GAACAGTTTTGGGTTGCGTT	TCCAGGAGAAATTGGAATCG
BARCSOYSSR_01_1701	SSR			Gm01	55433175	55433224	Chr01	56349173	56349222	(AT)25	243	Glyma.01G239200	CCCTCAATCCTGTGTTTGCT	CTTGACATATGCTTTGCCGT
BARCSOYSSR_01_1702	SSR			Gm01	55439518	55439593	Chr01	56355516	56355575	(TAA)20	302		TTGCATGAATCACAAAAACGA	GGGCTTAATGCAAAGGATGA		Song et al. 2010
BARCSOYSSR_01_1703	SSR			Gm01	55439518	55439577	Chr01	56355516	56355575	(TAA)20	290		TTGCATGAATCACAAAAACGA	AAGGATGAGACCTGCGTTTG
BARCSOYSSR_01_1704	SSR			Gm01	55441258	55441277	Chr01	56357243	56357274	(TA)7(GA)9	275	Glyma.01G239400	CGACATTCATGCACATACCA	TGGCCAAATGTGACCAATAA
BARCSOYSSR_01_1705	SSR			Gm01	55463069	55463092	Chr01	56379067	56379090	(TA)12	242		GCCTTTTAACGGAAAAACACA	CGAGTATCGAGTGGTAATCCC
BARCSOYSSR_01_1706	SSR			Gm01	55469824	55469865	Chr01	56385821	56385862	(AT)21	292		TCTTTGTTAGTTGAGAGTTTTCATGTT	TGATGGAAAATTGATAACTGACTTT
BARCSOYSSR_01_1707	SSR			Gm01	55483818	55483859	Chr01	56399814	56399855	(TA)21	298		ATTGGATCTACAACACATGTTCA	TTTTAAAGTTGTTTGATAAGGGAAAAA
BARCSOYSSR_01_1708	SSR			Gm01	55486622	55486681	Chr01	56402618	56402677	(AT)30	218		TGTGAAGTGATCGGAAGAGATTT	TGAATTCAAAATGTCACGAAAAA
BARCSOYSSR_01_1709	SSR			Gm01	55490441	55490466	Chr01	56406437	56406462	(AT)13	254	Glyma.01G240100	TATCAGCATGTTGCTTTGGC	GTGGGACATTCTCTCCAACG	SSR3941	Shoemaker et al. 2008
BARCSOYSSR_01_1710	SSR			Gm01	55495295	55495322	Chr01	56411291	56411318	(TA)14	218	Glyma.01G240100	AGAGCCACAGGCCTTACAAA	GGGTTGAGGGGAAAAATGAT
BARCSOYSSR_01_1711	SSR			Gm01	55516827	55516919	Chr01	56432882	56432915	(AT)17	255		CCCCTGAAAAATCGTGTTGA	CCAATCAGCTTTGTTTGATTTG
BARCSOYSSR_01_1712	SSR			Gm01	55563984	55564005	Chr01	56479980	56480001	(TA)11	172		TCCCGTGAAACTAAAAACGA	GCAAACCTTATGAAAATGCTCC
BARCSOYSSR_01_1713	SSR			Gm01	55616182	55616209	Chr01	56532211	56532238	(TCTA)7	169	Glyma.01G241300	CGCTTTGTATGCTGGTGAAA	AGGGAACTCATGCAAAACAG
BARCSOYSSR_01_1714	SSR			Gm01	55621094	55621127	Chr01	56537123	56537156	(AT)17	277		TTAATGGAAGAATTTTGTCACTCAT	TGAGGAAGAATTAGTGGGACTTG
BARCSOYSSR_01_1715	SSR			Gm01	55631300	55631351	Chr01	56547329	56547380	(TA)26	296		AAAGGGACACCAAAGAAGAAA	GCTGGTTCCGTTCAAGATTT
BARCSOYSSR_01_1716	SSR			Gm01	55644545	55644566	Chr01	56560574	56560595	(AG)11	198	Glyma.01G242000	GAGACCTTGGGCGAAGATAA	TTCCCTTCTTTCGAATCCCT
BARCSOYSSR_01_1717	SSR			Gm01	55731506	55731559	Chr01	56647535	56647588	(AT)27	120		TCGAGTGCCTTTATTGCCTT	AAAATTTATGCCCAGCAGGA
BARCSOYSSR_01_1718	SSR			Gm01	55810090	55810116	Chr01	56726119	56726145	(ATT)9	121		TTTCAAATTTGTTTGTCCCTTTT	AATGTGTGTTATCTTCTCCAATCA
BARCSOYSSR_01_1719	SSR			Gm01	55820845	55820864	Chr01	56736874	56736893	(TA)10	228		GGAGAGACAATGGGAATGGA	CACTCTGATCACCTGATATGCC
BARCSOYSSR_01_1720	SSR			Gm01	55835270	55835291	Chr01	56751299	56751320	(TA)11	289		CACCTACATGGTTCAATGATGC	TCCACGTATTTATGGATTTGTCA
BARCSOYSSR_01_1721	SSR			Gm01	55858742	55858771	Chr01	56774771	56774800	(AT)15	256		TCACCATGCCTAGACAAATAGAAA	GAGATGAGAGAAGAGGGAGCA
BARCSOYSSR_01_1722	SSR			Gm01	55867816	55867871	Chr01	56783845	56783900	(AT)28	269		CGTGTCTTTTCCCCTTCAAC	TGTTTGATCTCTGAAGTTGATACTTG
BARCSOYSSR_01_1723	SSR			Gm01	55903168	55903227	Chr01	56819197	56819256	(AT)30	197	Glyma.01G245700	CATGTGTTGACTCCATCCCA	TGTCTCAACCCACACTCAGC
BARCSOYSSR_02_0001	SSR			Gm02	12099	12122	Chr02	12097	12120	(ACA)8	107	Glyma.02G000100	TGTGGGTGTGTGGACTCATT	GTTGATCCATGTAGCCGACC
BARCSOYSSR_02_0002	SSR			Gm02	41917	41940	Chr02	41915	41938	(AT)12	241	Glyma.02G000400	TGACAAAATGGTTCGCAAAA	CTCCTCATCTGTTCCTCACTCA
BARCSOYSSR_02_0003	SSR			Gm02	44423	44442	Chr02	44421	44440	(AT)10	248		ACCTGTTGCTCTCATTGCCT	TGCATTGCACAAAAGAGAGG
BARCSOYSSR_02_0004	SSR			Gm02	58458	58511	Chr02	58456	58509	(AT)27	282		TTTCCATCTTCCCCTGTGAC	AGCCTGCCACCTCCTTTTAT
BARCSOYSSR_02_0005	SSR			Gm02	73399	73426	Chr02	73397	73424	(AT)14	145		GGTTTCACAATTGCCACATCT	AAACTCCTATTGAGATCAAGGACA
BARC-029753-06334	SNP	D1B	0.012	Gm02	98117	97533	Chr02	97532	98115
BARCSOYSSR_02_0006	SSR			Gm02	99041	99073	Chr02	99039	99071	(ATA)11	298		CCGGTGTTCCACTACGTTTT	TTGGGTAACACAGCAACCAA
BARC-013955-01283	SNP	D1B	0	Gm02	133086	133449	Chr02	133085	133447			Glyma.02G001100
BARCSOYSSR_02_0007	SSR			Gm02	201822	201877	Chr02	201820	201875	(AT)28	289		TTAAATCCGTCCCGCTTATG	TCTATGTATTACTTTGGTCCACTGA
BARCSOYSSR_02_0008	SSR			Gm02	233557	233592	Chr02	233555	233590	(TTTC)9	148	Glyma.02G001900	CGACGTGACGGTAAAACTGA	TTTCTTTTCCCTTTCCACGA
BARCSOYSSR_02_0009	SSR			Gm02	239295	239314	Chr02	239293	239312	(AT)10	283	Glyma.02G002000	TCAAGGTAAATTTAAGAACCAAGACTC	GTCAATGCTTGCCATTTGTG
BARCSOYSSR_02_0010	SSR			Gm02	302061	302087	Chr02	302059	302085	(ACA)9	214		CCGAAAACGTCATAGACCTGA	GTTGATCCATGTAGCCGACC
BARCSOYSSR_02_0011	SSR			Gm02	414910	414975	Chr02	414908	414973	(TA)33	291		CATGTCATGATGGCGTCAAT	TCTGTATGGAAAGGTCAACGA
BARCSOYSSR_02_0012	SSR			Gm02	425935	425956	Chr02	425933	425954	(AT)11	218		AATTCCAAAACCTGCCTGTG	CCGTCAAACTTTTGCTTAGAGA
BARCSOYSSR_02_0013	SSR			Gm02	430316	430373	Chr02	430314	430371	(TA)29	257		TGGCAAATGAATTTAAGAGGC	GCAGGTATGATTGTTGGAAGTT
BARCSOYSSR_02_0014	SSR			Gm02	435192	435253	Chr02	435190	435251	(AT)31	267	Glyma.02G003700	ACTACGCGTGGCTCAAAAAT	GCCGAATTCGCAAAACTTAG
BARCSOYSSR_02_0015	SSR			Gm02	436297	436360	Chr02	436295	436358	(AT)32	224	Glyma.02G003700	TGTGTGACTTTTGCTGTCTTAATTG	TTGGCTTCTACCCCATCAAA
BARCSOYSSR_02_0016	SSR			Gm02	437233	437302	Chr02	437231	437300	(AT)35	130	Glyma.02G003700	CTTCGCCTACACATGCATTC	TGTAACCGAACGACGAACAA
BARCSOYSSR_02_0017	SSR			Gm02	457568	457630	Chr02	457566	457628	(TAT)21	214		TTGGGACTTTTCAGCTTTGC	CATATGCAGTCACGATCAAGAAA
BARCSOYSSR_02_0018	SSR			Gm02	469910	469957	Chr02	469908	469955	(TA)13(GA)11	260		CGCCAATGAGTCCTTGAAAT	TGCAGAATCTTGTTCATGGTG
BARCSOYSSR_02_0019	SSR			Gm02	524087	524126	Chr02	524085	524124	(TA)20	206	Glyma.02G004800	TGACGGAAACCAACTTGTGA	ATTAGCATGACCAGCCGAAG
BARCSOYSSR_02_0020	SSR			Gm02	543999	544082	Chr02	543997	544080	(ATA)28	271		TTGAAGATAATAGCATACTCGTAAAAA	TGCTAAAACAAAAAGAAAGCTCA
BARCSOYSSR_02_0021	SSR			Gm02	552238	552285	Chr02	552236	552283	(AT)24	293		TCATTGACTTGTATGCGTTGG	GAAGCAACGCTGGTATCCTAA
BARCSOYSSR_02_0022	SSR			Gm02	558119	558148	Chr02	558117	558146	(AT)15	280		ACCAGGAGTGAGGTGGGTTA	GGATATCCCGTGCAAAAGAA
BARCSOYSSR_02_0023	SSR			Gm02	575915	575934	Chr02	575913	575932	(AT)10	267	Glyma.02G005200	TCGGTTGAGATTCGTTCCTC	GCAATCAAAAACCAACAGCA
BARC-048593-10672	SNP	D1B	0.947	Gm02	601418	600431	Chr02	600430	601416			Glyma.02G005500
BARCSOYSSR_02_0024	SSR			Gm02	608609	608692	Chr02	608607	608690	(CTT)28	262		TTTTGTTGGATGTGAACCCA	ATGCATGAGCAAAACACCAA
BARCSOYSSR_02_0025	SSR			Gm02	612337	612384	Chr02	612335	612382	(AT)24	289		CTTTGCGTTGTGCCTATGAA	TGGTTGCGAATATACAAAGAGG
BARCSOYSSR_02_0026	SSR			Gm02	614097	614156	Chr02	614095	614154	(AT)30	164		ATACTTATGTGCCTTGTCCTGTAA	TGATACCACGTGCGTCTTTT
BARCSOYSSR_02_0027	SSR			Gm02	624933	624976	Chr02	624931	624974	(AT)22	198		TGGCAAATGTTGTGACTTCAA	CAACCATTATTATAGAATTGAGGAAGT		Song et al. 2010
BARC-041773-08087	SNP	D1B	3.544	Gm02	653345	653614	Chr02	653344	653612			Glyma.02G006000
BARCSOYSSR_02_0028	SSR			Gm02	653997	654016	Chr02	653995	654014	(AT)10	271	Glyma.02G006000	CCAATCACAAGGGTTGACCT	TGCTCATACTGGTTTTGTTGC
BARCSOYSSR_02_0029	SSR			Gm02	659187	659230	Chr02	659185	659228	(AT)22	115		TGGAGAAATTGCGAATGATG	CGAAGTACATGATAAATTAGATGTTGA
BARCSOYSSR_02_0030	SSR			Gm02	659460	659483	Chr02	659458	659481	(AT)12	257		CACTGTTTTGATAAAGTGTTATTGATT	TTATTACATTCATATGTGCATCCTC
BARCSOYSSR_02_0031	SSR			Gm02	666090	666129	Chr02	666088	666127	(TA)20	275		GGTTCAAATGACCTTTTTATCTTTT	TGTTGACAAAGGTTTGTTTTGG
BARCSOYSSR_02_0032	SSR			Gm02	680709	680764	Chr02	680707	680762	(AT)28	237		TCGATTTTTCTCTCATAAAACTTTG	TTGGCGCAACTTCTTCTTTT
BARCSOYSSR_02_0033	SSR			Gm02	682683	682718	Chr02	682681	682716	(TA)18	293		AATTGTTGTTGACATTTTGAGAAA	GAGTTTTGAAAATAAAGTGGAATTTT
BARCSOYSSR_02_0034	SSR			Gm02	688048	688116	Chr02	688046	688114	(GAA)23	171	Glyma.02G006300	ACTTGAAGAGGGTGAAGCCA	TTTGCAGTCCTCAATTTCCC
BARCSOYSSR_02_0035	SSR			Gm02	703784	703809	Chr02	703782	703807	(AT)13	161	Glyma.02G006600	GAACTTAGGGCCACACCAAA	AAAGGTTCCTGCATGAGGTG
BARCSOYSSR_02_0036	SSR			Gm02	722820	722847	Chr02	722818	722845	(AT)14	292		GGTCAAACCATCATTTAGGGA	TGACAAGTGATGTAATTCGTCCA
BARCSOYSSR_02_0037	SSR			Gm02	731328	731381	Chr02	731326	731379	(AT)27	296		GCCAAAATCACTGTTGCAGA	GATGGATCAGCCTCTCACAA
BARCSOYSSR_02_0038	SSR			Gm02	736226	736255	Chr02	736224	736253	(AT)15	280		GTCACTCGTTCGTGCATTTC	CCTTTCACATCTTTTATGCTTTTATG
BARCSOYSSR_02_0039	SSR			Gm02	738114	738139	Chr02	738112	738137	(TA)13	270		CGGTCTTTTATGGCCAATTC	CATTTTCGTTCATTAATAGCCGT
BARCSOYSSR_02_0040	SSR			Gm02	777285	777344	Chr02	777283	777342	(AT)30	227		GCCACACCTCGTTGTTTCTT	ATCGACATGTTTTCCGGTGT
BARCSOYSSR_02_0041	SSR			Gm02	782741	782796	Chr02	782739	782794	(AT)28	299		CGGACGAGATTTTAAGGTAAGG	TTTTCCTTTAATATTTATAGTCCCAAA
BARCSOYSSR_02_0042	SSR			Gm02	791034	791057	Chr02	791032	791055	(TA)12	258		TCCACCTTCACAAAGTCATTTTT	GAACCCGTGAAATGCATGA
BARCSOYSSR_02_0043	SSR			Gm02	799093	799124	Chr02	799091	799122	(GA)16	289	Glyma.02G007700	CCCACCTGCACCTTTTTATG	TTCTGCTGCCATTATACCCC
BARCSOYSSR_02_0044	SSR			Gm02	821804	821861	Chr02	821802	821859	(TA)29	152		TCAGTATCTCCGGTATGCCA	TCCAAGGTGTGGAGCTCTTT
BARCSOYSSR_02_0045	SSR			Gm02	828846	828889	Chr02	828844	828887	(AG)22	136	Glyma.02G008000	TGGATTCTGTCACCTACCACA	CAATCACATTCCCGATTTCC
BARC-032497-08984	SNP	D1B	4.852	Gm02	841747	842153	Chr02	841746	842151			Glyma.02G008300
BARC-041475-08016	SNP	D1B	4.877	Gm02	841821	842198	Chr02	841820	842196			Glyma.02G008300
BARCSOYSSR_02_0046	SSR			Gm02	844549	844590	Chr02	844547	844588	(AT)21	296		GACGGAGTTTTATTTTGAAAAGG	TGTTGACGAGAGCAAAGAGAGA
BARCSOYSSR_02_0047	SSR			Gm02	868671	868712	Chr02	868669	868710	(AT)21	290		AAATAACCTAGACAACTTTGAAATGAA	TGGCATTTGATTGATTCAGTTAG
BARCSOYSSR_02_0048	SSR			Gm02	888776	888821	Chr02	888774	888819	(AT)23	275		GACCCAATAGATTAGGGGTATCG	AATCTTGGGCTTTTCCAATG
BARCSOYSSR_02_0049	SSR			Gm02	896629	896660	Chr02	896627	896658	(AT)16	248		GCTTTGCCCACTCTTCTGAG	TTCATCCAATTTTTCCATAATCAA
BARCSOYSSR_02_0050	SSR			Gm02	919110	919179	Chr02	919108	919175	(TA)34	167		TGCACTTCGAAAATTGGTCA	GCTACCAAAAGCCAAAAGGA
BARCSOYSSR_02_0051	SSR			Gm02	923784	923811	Chr02	923780	923807	(TA)14	285		GAAAATCAAATACGTCCGTAATCA	GGAGTGCAAAAATGACAATGC
BARCSOYSSR_02_0052	SSR			Gm02	957606	957631	Chr02	957602	957627	(TA)13	201		GACCTCCGCCTGAGAAGATA	TAGGAGCTAGCTGCAACGG
BARCSOYSSR_02_0053	SSR			Gm02	964404	964423	Chr02	964400	964419	(TA)10	285	Glyma.02G010100	CAGGGAAAGGTCTATCGTCG	TTCTCTCTCCCCTTCCCATC
BARCSOYSSR_02_0054	SSR			Gm02	967971	968026	Chr02	967967	968022	(AT)28	210		TGCAAGAAATGAAGGCAACA	TGGCTTAACAAAACAACTAATTGAA
BARCSOYSSR_02_0055	SSR			Gm02	987547	987594	Chr02	987543	987590	(AT)24	297	Glyma.02G010300	CAGCTTTATAGCTCACCCACA	TGTTTTGACATGTTCTGTGCC
BARCSOYSSR_02_0056	SSR			Gm02	1011137	1011202	Chr02	1011133	1011198	(AT)33	291		TGGAACTTAAAATCGGAGAAAAA	GCGCATTTGTTTCTTGAGGT
BARCSOYSSR_02_0057	SSR			Gm02	1019868	1019925	Chr02	1019864	1019921	(AT)29	169		AAGAAGAATGTTAATCGGTGTTTT	AGCTTTGTTCCCAAAGGATT
BARCSOYSSR_02_0058	SSR			Gm02	1040328	1040351	Chr02	1040324	1040347	(TA)12	292		TGGACTCGAACACTTTGCTTT	TGTTGTGAAAATGGACCCAA
BARC-025791-05070	SNP	D1B	5.749	Gm02	1071247	1072000	Chr02	1071244	1071996			Glyma.02G011400
BARCSOYSSR_02_0059	SSR			Gm02	1087471	1087490	Chr02	1087453	1087486	(TG)7(TA)10	290		ATGGTCTGGGCTGGCTTAAT	CGTGCATAAACGATTCGTGA
BARCSOYSSR_02_0060	SSR			Gm02	1097242	1097305	Chr02	1097238	1097301	(AT)32	215		TCAAAGCACATATCACCATGC	TCTCCCCAAATGGATGGATA
BARCSOYSSR_02_0061	SSR			Gm02	1122853	1122892	Chr02	1122849	1122888	(TA)20	297		AGGAGTTTCAACAACGGTGG	CCGAGTCAAATTAAAGTGGTGTT
BARC-012739-00388	SNP	D1B	5.676	Gm02	1123535	1123968	Chr02	1123532	1123964			Glyma.02G012600
BARCSOYSSR_02_0062	SSR			Gm02	1191885	1191916	Chr02	1191881	1191912	(AT)16	193		TGCCGAAAGAGGTGAAGTCT	TGGCGTGAATAAGTGCATTG
BARCSOYSSR_02_0063	SSR			Gm02	1196101	1196124	Chr02	1196097	1196120	(AAT)8	250		GCCAAGTTGCTTTATTTGCC	AGGGTGAAAAGATGGAACCC
BARCSOYSSR_02_0064	SSR			Gm02	1244127	1244146	Chr02	1244099	1244118	(GA)10	126	Glyma.02G013700	TTTGCTTCAAATGTTCAGCG	TTTTCGGTTGCCCTTCTTTA
BARCSOYSSR_02_0065	SSR			Gm02	1262300	1262341	Chr02	1262272	1262313	(AT)21	253	Glyma.02G013900	CAAGAGAAAATAGTGTTGGGCA	TTTCAATCGCTTTTTACATCTCA
BARCSOYSSR_02_0066	SSR			Gm02	1276239	1276266	Chr02	1276211	1276238	(TA)14	183	Glyma.02G014000	GCGCTTTTGGGGTTAAAAAT	ATTTTCATGCCTCTTCCAGC
BARCSOYSSR_02_0067	SSR			Gm02	1319680	1319725	Chr02	1319652	1319697	(AT)23	138		ACGGCCTCTTCTTCGTTTCT	GCAAATGAATTGATCGAAAGC
BARCSOYSSR_02_0068	SSR			Gm02	1319923	1319948	Chr02	1319896	1319921	(TA)13	297		TATACGAAGGCTATCGGTACG	TCAGGGAAGAATCCTAAATGAA
BARCSOYSSR_02_0069	SSR			Gm02	1324346	1324365	Chr02	1324318	1324337	(TA)10	278		GGAAACCAACCTGTTGGAGA	CCATTGAATTCCACTCATCTACC		Song et al. 2010
BARCSOYSSR_02_0070	SSR			Gm02	1325674	1325719	Chr02	1325646	1325691	(TA)23	272		GCGCAATTAATCAGAGGTCC	ATTTGACGGTGAAGAAGGAAA		Song et al. 2010
BARCSOYSSR_02_0071	SSR			Gm02	1327174	1327197	Chr02	1327146	1327169	(AAG)8	207	Glyma.02G015100	GCCCAAACAGAAGGTTGAAA	GGGGTCTTCACCTGACTCAA
BARCSOYSSR_02_0072	SSR			Gm02	1378920	1378943	Chr02	1393301	1393324	(TAA)8	348		TGAGGGATACATACTTACATTCGC	GAACCACCTTGCCAATCAAT		Song et al. 2010
BARCSOYSSR_02_0073	SSR			Gm02	1448172	1448233	Chr02	1462553	1462612	(AT)30	270	Glyma.02G016300	GGATCAAAACCTTTGCCTGA	TGGAGGGAAATTGAGATTGTT
BARCSOYSSR_02_0074	SSR			Gm02	1452978	1452998	Chr02	1467357	1467377	(TTA)7	189	Glyma.02G016400	ACCGTAACCCCAAGGAGACT	GGAATCCGTCACCCTTTTCT		Song et al. 2010
BARCSOYSSR_02_0075	SSR			Gm02	1455407	1455430	Chr02	1469786	1469809	(AT)12	223		TGAAAGCAAAATTTGAAAGCAA	TCCCGTCCAATTGACAATAA
BARCSOYSSR_02_0076	SSR			Gm02	1486065	1486100	Chr02	1509689	1509724	(AAT)12	347		TTCCAAGAATGCGAGGAACT	AAGACATCAACAATGAATCCCA		Song et al. 2010
BARCSOYSSR_02_0077	SSR			Gm02	1528886	1528905	Chr02	1552721	1552740	(AT)10	99	Glyma.02G017500	ACCCTATGTCATGGTGGCAG	GCCTTGTGCACTATGGGATT
BARCSOYSSR_02_0078	SSR			Gm02	1557201	1557286	Chr02	1581130	1581215	(CT)24(AT)19	133		TGTGCATTGAAAGGGTCAAA	TGTATGGTGACATCGGTGGT
BARCSOYSSR_02_0079	SSR			Gm02	1575859	1575894	Chr02	1599788	1599823	(AT)18	212		GGGGTAAGTGCAAATGAACG	GAGCCGAAATGAACAGCCTA
BARCSOYSSR_02_0080	SSR			Gm02	1616843	1616870	Chr02	1640772	1640799	(AT)14	246		TCTAGCTTGCACTTGCCAAA	GAGAGAGAGAGAGAGAGAGGATCAA
BARCSOYSSR_02_0081	SSR			Gm02	1620179	1620224	Chr02	1644108	1644153	(TA)23	157		TGCACCGCGTTATTTTATGA	GTGGTTCCCATTTGCATCTT
BARCSOYSSR_02_0082	SSR			Gm02	1621862	1621917	Chr02	1645791	1645846	(AT)28	299		CTCCAAAAATTGGGGTATGA	TTTTTGTCTCTTTACTTTTCGTTACA
BARCSOYSSR_02_0083	SSR			Gm02	1626744	1626773	Chr02	1650673	1650702	(CT)15	275	Glyma.02G018900	CTCGTTCAAGACAATCCGGT	AGGGAGAGGAAGCTAGGCAC
BARCSOYSSR_02_0084	SSR			Gm02	1627958	1627979	Chr02	1651887	1651908	(AT)11	116		AAACCATGATCTTTGCCAGC	TTCCAGGACTTGCTTTTTCC
BARCSOYSSR_02_0085	SSR			Gm02	1629224	1629271	Chr02	1653153	1653200	(TA)24	297		TCCCAAACTCTTTAATGCCG	CCCAATCGTTTTATCCGAAG
BARCSOYSSR_02_0086	SSR			Gm02	1631749	1631792	Chr02	1655678	1655721	(TA)22	207		CACACCCAAATTCTCTCTTTTGT	ATCCCGAAAAGTCAATGTGC
BARCSOYSSR_02_0087	SSR			Gm02	1640364	1640383	Chr02	1664293	1664312	(TA)10	289		TGTTTTGGAAATTAAAAGGGGA	TATTTGCTGCCCACTCACAG
BARCSOYSSR_02_0088	SSR			Gm02	1640684	1640715	Chr02	1664613	1664644	(AT)16	210		CTGTGAGTGGGCAGCAAATA	TCAACCATCTTAAATTATCATCCTG
BARCSOYSSR_02_0089	SSR			Gm02	1661573	1661598	Chr02	1685502	1685527	(AT)13	272	Glyma.02G019100	TGAAATCAAGAGGGTGTCCA	TGCTACACGCCAAATAGCAG
BARCSOYSSR_02_0090	SSR			Gm02	1671762	1671787	Chr02	1695691	1695716	(AT)13	163		CTCCAAATAGCACCCCTGTG	CCAAATAGGTCATTTGATCGG
BARCSOYSSR_02_0091	SSR			Gm02	1676874	1676915	Chr02	1700803	1700844	(AT)21	197		CCATGCATAAGCTAATTTTAAATGC	AAAAATGTTTTAGCTGGGATTTTT
BARCSOYSSR_02_0092	SSR			Gm02	1689998	1690019	Chr02	1713875	1713896	(TA)11	266		TGTTTGTGTGAGAGAGATAACCG	TCAAATAGGAAAGAAAATGACAAAAA
BARCSOYSSR_02_0093	SSR			Gm02	1709152	1709179	Chr02	1733033	1733060	(TA)14	261		AAGATGTCTCTCTATACATAACAGCAA	CGGTTTGTATGTACGGATGTG
BARCSOYSSR_02_0094	SSR			Gm02	1711504	1711529	Chr02	1735385	1735410	(TA)13	125		TGTGGCCATGTTTTTCTCAA	ACTGAAATGAGAGGCATGGG
BARCSOYSSR_02_0095	SSR			Gm02	1730290	1730345	Chr02	1754171	1754226	(TA)28	256		TCAAACTTGTACCAGCAAAACG	TCCCCAAAATGTACTCAGACTT
BARCSOYSSR_02_0096	SSR			Gm02	1748470	1748491	Chr02	1772351	1772372	(GA)11	263		TCATCAACGATTAATTATGAAAATG	TTCACGAACATTGCCTATCA
BARCSOYSSR_02_0097	SSR			Gm02	1753648	1753687	Chr02	1777529	1777568	(AT)20	293		TTTCAGAGATGAAAAATAAAGAGAAAA	TGAGGTCAATCATCAATCCAA
BARCSOYSSR_02_0098	SSR			Gm02	1766653	1766718	Chr02	1790432	1790497	(AT)33	182		GGAACCCCATGTTCAACAAA	GAACCAAAGAAAATGCGGAA		Song et al. 2010
BARCSOYSSR_02_0099	SSR			Gm02	1797748	1797781	Chr02	1821527	1821576	(CT)17(AT)8	281		AACTGCACACCGCCTAATCT	GCATGGTTGACCCAGACTTT
BARCSOYSSR_02_0100	SSR			Gm02	1802129	1802170	Chr02	1825908	1825970	(ATA)14(ATAG)6*	212	Glyma.02G020000	TGCTTTTCAAATTGGATGACAG	AGCACAACCTTCACCCCTAA
BARCSOYSSR_02_0101	SSR			Gm02	1813811	1813860	Chr02	1837590	1837639	(TA)25	282		GAGACTCCCCCTCAAACCTC	GGGCATTGATCAGCAGTTTT
BARCSOYSSR_02_0102	SSR			Gm02	1823696	1823721	Chr02	1847202	1847227	(TA)13	228		TCCTTCTCTCACGTCTGGGT	GTTGGGTCTTATTTGGCCCT
BARC-013995-01298	SNP	D1B	12.375	Gm02	1893875	1892774	Chr02	1916271	1917371			Glyma.02G021600
BARCSOYSSR_02_0104	SSR			Gm02	1956320	1956347	Chr02	1987022	1987049	(AT)14	235		CCTTAAATAATGTCATGAATTTGAACA	TGCAAGGTTAAGCTTAGTGGG
BARCSOYSSR_02_0105	SSR			Gm02	1970300	1970319	Chr02	2001002	2001021	(AT)10	292		AGCGTGTACAACCACCATGA	AATGGCAGGGTATTTGATGC
BARCSOYSSR_02_0106	SSR	D1b	14.059	Gm02	1974541	1974596	Chr02	2005251	2005306	(AT)28	270		GCGTTGCGTTGTTACGTGAAAGCACAGAAAC	GCGACTGGTTAATCTAGTCAGACTTAACAGA	Sat_279	Song et al. 2004
BARCSOYSSR_02_0107	SSR			Gm02	1977768	1977789	Chr02	2008478	2008499	(AT)11	266		GGTGAATCAAAAGGGAGGGT	TTGTTGGTACAAAATCATCGC
BARCSOYSSR_02_0108	SSR			Gm02	1980321	1980342	Chr02	2011032	2011051	(TA)10	117		CTTCTCACAACACGCACAGG	CCCGTTCTTTTCACGTCATT
BARCSOYSSR_02_0109	SSR			Gm02	1985134	1985189	Chr02	2015844	2015899	(AT)28	203		TCAACTGAAATCATGTTATTCCAAC	TTCAAACCCAAGTATTAAATGAGTC
BARCSOYSSR_02_0110	SSR			Gm02	1999290	1999372	Chr02	2030000	2030061	(TA)31	258		TTGTTATTTAATGAACCTCCACTCA	TTTCATTTTCATTCTTTTAATTTCC
BARCSOYSSR_02_0112	SSR			Gm02	2020233	2020286	Chr02	2050948	2051001	(TATC)7(TA)13	262	Glyma.02G022500	GGTGGACCAACCATCAAATG	CCTTATAATTAGAGGGATGGAGGG
BARCSOYSSR_02_0113	SSR			Gm02	2020581	2020624	Chr02	2051296	2051339	(AT)22	251	Glyma.02G022500	CAAAAGAAGACAAACAAATTTCTGA	TAGCAAAGCTTTCCGATGCT
BARCSOYSSR_02_0114	SSR			Gm02	2043894	2043917	Chr02	2074609	2074632	(AT)12	252	Glyma.02G022700	GGAAGTGGTGACCTCCAAGA	TGAAACCAAACATGCGCTAA
BARCSOYSSR_02_0115	SSR			Gm02	2046073	2046106	Chr02	2076788	2076821	(TA)17	299		CCCTGCCAAACACAATATTAGAA	ACGAGGGAAGGGAAAGAAAA
BARCSOYSSR_02_0116	SSR			Gm02	2064708	2064767	Chr02	2095423	2095482	(AT)16(AG)14	185		AGGAGGAGCTGCAGAAACTG	GCTCTTGCCAGACAACAACA
BARCSOYSSR_02_0117	SSR			Gm02	2067355	2067384	Chr02	2098070	2098099	(AT)15	271		TAAACTCCAAGTCAAATCCAAATA	TGAAATTCTGAAATGCCCAA
BARCSOYSSR_02_0118	SSR			Gm02	2084237	2084306	Chr02	2114952	2115021	(TA)35	230		GAGGCAAAAGCAGTGGAGAG	CGCACGTACGTTGTCAATAA
BARCSOYSSR_02_0119	SSR			Gm02	2091770	2091789	Chr02	2122485	2122504	(AT)10	142	Glyma.02G023500	GAGGAAGGAGAGATCGGGTC	GGTGCCTTTTTCCAATCAGA
BARCSOYSSR_02_0120	SSR			Gm02	2105600	2105649	Chr02	2136315	2136364	(AT)25	247	Glyma.02G023700	TCCTCTTTTGGTCTCTCCGA	CCAGGTCACTGACGTTGGTA
BARCSOYSSR_02_0121	SSR			Gm02	2110547	2110604	Chr02	2141262	2141319	(TA)29	270		GCAGAAAAGGATAAGGGTCG	CTAGGTGGGTCGTGCCTAAA
BARCSOYSSR_02_0122	SSR			Gm02	2127326	2127345	Chr02	2158041	2158060	(TA)10	271	Glyma.02G024200	CATCTGAACTCAACTCCAAATCA	TTAACCTTGTAAATATTTGTCGTATCA
BARCSOYSSR_02_0123	SSR			Gm02	2128270	2128301	Chr02	2158985	2159016	(AT)16	285	Glyma.02G024200	AAGTCAGTCAAGCAGTTAAACCA	AGATGATGCATATTAATTCTTCAAAA
BARCSOYSSR_02_0124	SSR			Gm02	2130477	2130496	Chr02	2161192	2161211	(TA)10	268		TGATGGTGATGAAGGAAGAATG	AAACCGCACATTTATGACACTT
BARC-040621-07801	SNP	D1B	18.433	Gm02	2144788	2146150	Chr02	2175504	2176865			Glyma.02G024500
BARCSOYSSR_02_0125	SSR			Gm02	2166388	2166429	Chr02	2197101	2197142	(TA)21	250		GCTGCGTCTTAGCACTCCTT	AGGGGAGTGTCTTCGGTTTT
BARCSOYSSR_02_0126	SSR			Gm02	2189211	2189246	Chr02	2219921	2219956	(TA)18	220		CCCTGGATTTGCATATGTTG	TTGAACCTTGGTCCTTGCTT
BARCSOYSSR_02_0127	SSR			Gm02	2196299	2196338	Chr02	2227009	2227048	(TA)20	300		CGTCAGTGTCACACCTATTGA	AAAACTCAAGCACGCACAAG
BARCSOYSSR_02_0128	SSR			Gm02	2203899	2203918	Chr02	2234609	2234628	(TA)10	199		CCTTTTTGTGGTAAAATGTTTCG	CAACAAGTCAACAACGACCC
BARCSOYSSR_02_0129	SSR			Gm02	2215531	2215550	Chr02	2246241	2246260	(TA)10	294		GGTAGACAAGAAGTTGGGCG	TTGATTCACGTGCTTGACAG
BARCSOYSSR_02_0130	SSR			Gm02	2232511	2232552	Chr02	2263205	2263262	(AC)8(AT)21	212		GCAATTCCATCGCTGTTTTT	AACGCATCGGTTTAAAAGGT
BARCSOYSSR_02_0131	SSR			Gm02	2252360	2252379	Chr02	2283070	2283089	(AT)10	291		TTTCTTAATACAAAGAACCAGAGAGA	CTCATCTTGCCGTGACTTGA
BARCSOYSSR_02_0132	SSR			Gm02	2252940	2252971	Chr02	2283650	2283681	(AT)16	276		TGATTCGTTTGAATGTGAAGAA	TTTCTCACATATTTCTCATAGGCAG
BARCSOYSSR_02_0133	SSR			Gm02	2268386	2268407	Chr02	2299096	2299117	(GA)11	155		AGGGAGCAGAGTTTCCCAAT	CGAGACCAACCCAAGTTCAT
BARCSOYSSR_02_0134	SSR			Gm02	2273149	2273212	Chr02	2303859	2303922	(TA)32	114		CCTTTACGTCCAACAGATCAGA	GAACCACTCTTAGTTGCGGC
BARC-019113-03311	SNP	D1B	18.971	Gm02	2320102	2320461	Chr02	2350813	2351171			Glyma.02G026300
BARCSOYSSR_02_0135	SSR			Gm02	2328006	2328027	Chr02	2358716	2358737	(TC)11	206	Glyma.02G026400	CTCTTCGCCATCCTCCTAAA	CAATGCCAATCACTCACCAG
BARCSOYSSR_02_0136	SSR			Gm02	2343956	2343993	Chr02	2374679	2374716	(TA)19	276		TGCCATTAAGCTTTGAGTGTTC	TGATTTACTACCTTGTTGAAGACCTTT
BARC-044739-08781	SNP	D1B	19.146	Gm02	2350068	2350398	Chr02	2380792	2381121			Glyma.02G026600
BARC-022263-04301	SNP	D1B	17.967	Gm02	2350870	2351333	Chr02	2381594	2382056			Glyma.02G026600
BARCSOYSSR_02_0137	SSR			Gm02	2365366	2365387	Chr02	2396089	2396110	(TA)11	226		CAATTTAAGGGTAGAAAAAGTAAAGTG	TTTGTGTATGGCTTTTGGTTTT
BARCSOYSSR_02_0138	SSR			Gm02	2367607	2367674	Chr02	2398330	2398397	(AT)34	200		TCTTCCATTCTGGCAATTTTT	ACGTCTTGGAACCTCCTCCT
BARCSOYSSR_02_0139	SSR			Gm02	2369506	2369541	Chr02	2400229	2400264	(TTC)12	260	Glyma.02G026700	TGAAGAATCACAAAGGCTCG	GGAGCCAAATCCTGAAACAA
BARC-013499-00502	SNP	D1B	19.497	Gm02	2381400	2380524	Chr02	2411248	2412123			Glyma.02G026700
BARCSOYSSR_02_0140	SSR			Gm02	2387982	2388041	Chr02	2418705	2418764	(TA)30	279		TGGGCTAATTCTTATTGGCA	TTTTGCGGTGGTCGATAAAT
BARCSOYSSR_02_0141	SSR			Gm02	2403665	2403702	Chr02	2434409	2434446	(TA)19	135		TCAATTGACATGATTCTTACATTTACT	GCGCCAAAAAGAGTGAACA
BARCSOYSSR_02_0142	SSR			Gm02	2408283	2408321	Chr02	2439027	2439065	(AAT)13	149		AACCAGATTTTTGGATTCTTCA	CCTTCCATTCAACAATAACGG
BARCSOYSSR_02_0143	SSR			Gm02	2427764	2427795	Chr02	2458508	2458539	(AT)16	237		TTGGAATTTTTATTTTGGAATTATG	TCAACCCAACCACACAAAAA
BARCSOYSSR_02_0144	SSR			Gm02	2442614	2442651	Chr02	2473358	2473395	(AT)19	139		TCCATAAAGATGAGACATACCTTGA	AACCCTAATTTTGTACCTCATGC
BARCSOYSSR_02_0145	SSR			Gm02	2452280	2452299	Chr02	2483024	2483043	(AC)10	227	Glyma.02G027600	GCTTGAAGGATGAAATGGGA	TCCTCGGCAACTACAAATCA
BARC-029969-06762	SNP	D1B	18.801	Gm02	2454546	2453898	Chr02	2484643	2485290			Glyma.02G027600
BARCSOYSSR_02_0146	SSR			Gm02	2464018	2464047	Chr02	2494762	2494791	(TAT)10	278		TGACGTCGTGTGTGTGTGTC	GGACGTCATACAAATTTCCGTT
BARCSOYSSR_02_0147	SSR			Gm02	2473487	2473518	Chr02	2504231	2504262	(AT)16	227		CCTTCTGCGAACACCTTCTC	GCTGCTGAAAAAGACATCCC
BARCSOYSSR_02_0148	SSR			Gm02	2503700	2503719	Chr02	2542139	2542158	(TA)10	204		TGATAAAATTTCATAACAGTCCATTT	TCAAATTCAAGATGAGAATGATCTA
BARCSOYSSR_02_0149	SSR			Gm02	2539643	2539662	Chr02	2575452	2575471	(AT)10	220		AATTTGCAACAACGACCCTC	GGATGAACTAATGATGAAATGACG
BARCSOYSSR_02_0150	SSR			Gm02	2540046	2540075	Chr02	2575855	2575884	(AT)15	269		AAGAATGAAATCGGCTAATTTTT	CGTGACAGGGTGAGGATAGG
BARCSOYSSR_02_0151	SSR			Gm02	2554746	2554809	Chr02	2602180	2602243	(AT)32	294		CAGCTCTTATACATAGACCCACACA	AACAACAAATTTGAGATGAGCA
BARCSOYSSR_02_0152	SSR			Gm02	2592561	2592584	Chr02	2639996	2640019	(AGA)8	267	Glyma.02G029000	CGTCAAAGGGGAACCAAATA	CTTGCAACTTCCACAATCCA
BARCSOYSSR_02_0153	SSR			Gm02	2599886	2599915	Chr02	2647321	2647350	(AT)15	238		TGTTGTGATGAAGGCTCCAG	CCATAAGCCTTGGCCAGATA
BARCSOYSSR_02_0154	SSR			Gm02	2627179	2627210	Chr02	2674614	2674645	(AT)16	210		CGAAACTTTCATTCCAACAATC	GCACGTCATCATAGCCGTTA
BARCSOYSSR_02_0155	SSR			Gm02	2627664	2627693	Chr02	2675099	2675128	(AT)15	281		CCCTATTATCAGGGGTAACAATTT	TGACTGCGAGAAGAGCACC
BARCSOYSSR_02_0156	SSR			Gm02	2632219	2632264	Chr02	2679652	2679697	(AT)23	298		AAAAGGAAGTTGTCTCTCCTATCTG	CCAAAATTGGAAAAACAGTCAA
BARCSOYSSR_02_0157	SSR			Gm02	2655026	2655091	Chr02	2702459	2702524	(TA)33	263		CATACATGAAAACTGGACTCTTTTT	CAGTTTTTAATCATGAACTCACGC
BARCSOYSSR_02_0158	SSR			Gm02	2656140	2656171	Chr02	2703573	2703604	(TA)16	289		TCACTAAATTATAGACATATCCAAGCA	TTTTAAAAGCCACCCTAACTGT
BARCSOYSSR_02_0159	SSR			Gm02	2737263	2737322	Chr02	2784696	2784755	(AT)16(AG)14	246		CCCATCCAAACACAGGGTTA	TCTTGTTTACACACTTTCACACG
BARCSOYSSR_02_0160	SSR			Gm02	2738161	2738220	Chr02	2785594	2785653	(TA)30	246		CCACCACCAGACCAAAAAGT	TCCTATCACTCCCCATTCACA
BARCSOYSSR_02_0161	SSR			Gm02	2748063	2748098	Chr02	2795496	2795531	(TA)18	274		GCCAATCCTATCTAATGGCA	TGAGGAATTTGAAATGCATGG
BARCSOYSSR_02_0162	SSR			Gm02	2787173	2787230	Chr02	2834606	2834663	(AT)29	219		AATTTTGGCATTCATAAAATTCA	TCTTAGGCGTGGTCCCATAG
BARCSOYSSR_02_0163	SSR			Gm02	2793348	2793373	Chr02	2840781	2840806	(TA)13	127		CGAGTTCCCTTTCTCAGTCA	AAAGGTCTAAGCAGGAGCATGT
BARCSOYSSR_02_0164	SSR			Gm02	2794298	2794324	Chr02	2841731	2841757	(TAA)9	231		TGCTACGAACAGAGTTGCATTT	TCAATCTTTGTTTGGTTGTGAGA
BARCSOYSSR_02_0165	SSR			Gm02	2815132	2815158	Chr02	2862572	2862598	(AAG)9	297	Glyma.02G031000	CTGCTGCCATGCTACTTCCT	TCCCAAGTTCCAACACACAA
BARCSOYSSR_02_0166	SSR			Gm02	2818109	2818154	Chr02	2865549	2865594	(TA)23	180		CGGCTGGAGTCAAATCAAAT	TCAAATAAAATACGATGAAGGGAA
BARCSOYSSR_02_0167	SSR			Gm02	2838226	2838277	Chr02	2885668	2885733	(CA)8(TA)25	275		GTTCCAGAACGTGTGCAGAA	GGATCGATCACCTGCAGTCT
BARC-027478-06590	SNP	D1B	19.812	Gm02	2850328	2849932	Chr02	2897390	2897785			Glyma.02G031300
BARCSOYSSR_02_0168	SSR			Gm02	2852474	2852493	Chr02	2899931	2899950	(TA)10	160	Glyma.02G031400	TTCCCTCTCCATCACCAATC	GCAGCTAAAATAGCGGTTGC
BARCSOYSSR_02_0169	SSR			Gm02	2856248	2856269	Chr02	2903705	2903726	(TA)11	191	Glyma.02G031500	TTTCCCGTTCCATCTCAATC	GCTGGCGAAATCGTAGTAGC
BARCSOYSSR_02_0170	SSR			Gm02	2863792	2863839	Chr02	2911249	2911296	(AT)24	190		CAGAGCTTTGAAGGGACAGG	TGAATGGGATCAATTCACAAA
BARC-029431-06192	SNP	D1B	19.781	Gm02	2903474	2902675	Chr02	2950133	2950931			Glyma.02G032300
BARCSOYSSR_02_0171	SSR			Gm02	2913199	2913252	Chr02	2960656	2960709	(AT)14(AG)13	252		TTTTCAGCACGTTTGGCTTA	GCGCCCGTTGATATATACACTT
BARCSOYSSR_02_0172	SSR			Gm02	2930618	2930661	Chr02	2978075	2978118	(AT)22	269		TGGTTGTTAGCATTAGCTCTTCAG	TCACCGTGAAAAAGAAAATACAA
[truncated: 33,926 more rows]
